# Supplementary material for: Multi-Level Analyses of Genome-Wide Association Study to Reveal Significant Risk Genes and Pathways in Neuromyelitis Optica Spectrum Disorder
Source: Front Genet. 2021 Jul 21;12:690537. doi: 10.3389/fgene.2021.690537 (PMC8335167; doi:10.3389/fgene.2021.690537)
Supplement: Supplementary file 1 [file Data_Sheet_1.xlsx]

## Sheet: Sheet1
negplink	16485		posplink	16532
negvegas	21170		posvegas	21275

## Sheet: negplink
SET	NSNP	POS	KB	P1	P2	16485	3.03306e-06
7A5	105	chr7:20141286..20223350	82.06	0.6027	0.5798		no significant gene
A1BG	4	chr19:63550488..63556291	5.803	0.1042	0.08004
A1CF	54	chr10:52236981..52315430	78.45	0.731	0.7277
A26A1	41	chr8:43267517..43336698	69.18	0.1085	0.111
A2BP1	3343	chr16:6010490..7701530	1691	0.6195	0.6798
A2M	53	chr12:9111996..9159740	47.74	0.04656	0.06924
A2ML1	56	chr12:8866872..8920139	53.27	0.571	0.5425
A3GALT2	11	chr1:33548741..33558565	9.824	0.6541	0.6718
A4GALT	41	chr22:41418379..41444872	26.49	0.8502	0.8507
A4GNT	6	chr3:139325796..139332693	6.897	0.95	0.9405
AAAS	1	chr12:52001135..52001135	0	0.7921	0.7921
AACS	53	chr12:124117511..124193285	75.77	0.5296	0.6259
AADAC	32	chr3:153014584..153028731	14.15	0.171	0.1781
AADACL1	98	chr3:173831910..173911476	79.57	0.3651	0.5713
AADACL2	29	chr3:152935130..152955474	20.34	0.4944	0.5256
AADACL3	26	chr1:12698721..12710993	12.27	0.5516	0.5417
AADACL4	19	chr1:12629098..12646040	16.94	0.8569	0.831
AADAT	19	chr4:171221400..171245935	24.54	0.9271	0.8838
AAK1	93	chr2:69539790..69721375	181.6	0.03197	0.04704
AARS	4	chr16:68844051..68866738	22.69	0.8293	0.7894
AARS2	18	chr6:44374552..44388790	14.24	0.1682	0.1562
AARSD1	3	chr17:38359611..38380974	21.36	0.3594	0.3595
AASDH	31	chr4:56899534..56944032	44.5	0.6665	0.6945
AASDHPPT	13	chr11:105455014..105474311	19.3	0.414	0.4008
AASS	44	chr7:121504518..121560443	55.92	0.6743	0.5846
AATF	41	chr17:32399421..32486229	86.81	0.5463	0.5606
AATK	24	chr17:76705698..76752666	46.97	0.8693	0.904
ABAT	160	chr16:8676302..8785355	109.1	0.7105	0.7137
ABBA-1	8	chr16:69253868..69274243	20.38	0.07126	0.06267
ABCA1	237	chr9:106584521..106727519	143	0.8295	0.7746
ABCA10	87	chr17:64655792..64750817	95.03	0.1178	0.1331
ABCA12	168	chr2:215506476..215710369	203.9	0.3757	0.3964
ABCA13	570	chr7:48214960..48657146	442.2	0.4685	0.5728
ABCA2	6	chr9:139021712..139034040	12.33	0.1606	0.142
ABCA3	28	chr16:2268791..2327261	58.47	0.4552	0.6577
ABCA4	223	chr1:94232023..94358916	126.9	0.7749	0.771
ABCA5	66	chr17:64754528..64833093	78.56	0.3165	0.3783
ABCA6	56	chr17:64586667..64644947	58.28	0.07997	0.09444
ABCA7	17	chr19:992352..1016563	24.21	0.08642	0.08335
ABCA8	86	chr17:64377061..64462751	85.69	0.3414	0.2786
ABCA9	28	chr17:64482540..64567878	85.34	0.2876	0.2971
ABCB1	144	chr7:86971406..87175569	204.2	0.3	0.3228
ABCB10	10	chr1:227719210..227759755	40.55	0.4082	0.347
ABCB11	135	chr2:169487958..169595859	107.9	0.69	0.7386
ABCB4	68	chr7:86869745..86941606	71.86	0.6138	0.6351
ABCB5	152	chr7:20654567..20760921	106.4	0.54	0.6325
ABCB6	2	chr2:219791523..219791697	0.174	0.5245	0.521
ABCB8	9	chr7:150356655..150370263	13.61	0.7224	0.6631
ABCB9	5	chr12:121980302..122023572	43.27	0.2025	0.2148
ABCC1	225	chr16:15953758..16144151	190.4	0.4385	0.4313
ABCC10	12	chr6:43507815..43524320	16.5	0.5713	0.5477
ABCC11	61	chr16:46758933..46826430	67.5	0.1737	0.1982
ABCC12	10	chr16:46680083..46737611	57.53	0.2103	0.1747
ABCC2	47	chr10:101532568..101601284	68.72	0.7932	0.7906
ABCC3	36	chr17:46070270..46123485	53.22	0.4829	0.5976
ABCC4	418	chr13:94470458..94750438	280	0.5304	0.5444
ABCC5	84	chr3:185120539..185216478	95.94	0.6871	0.673
ABCC6	56	chr16:16151630..16199484	47.85	0.6778	0.6219
ABCC8	128	chr11:17371146..17454038	82.89	0.2039	0.1855
ABCC9	125	chr12:21849666..21979731	130.1	0.6143	0.5725
ABCD2	21	chr12:38232621..38298564	65.94	0.765	0.857
ABCD3	39	chr1:94660609..94755791	95.18	0.4794	0.4663
ABCD4	9	chr14:73828759..73837264	8.505	0.5665	0.5268
ABCE1	8	chr4:146240651..146268004	27.35	0.5179	0.5742
ABCF1	14	chr6:30647417..30663125	15.71	0.7264	0.7324
ABCF2	20	chr7:150536377..150553885	17.51	0.7148	0.6852
ABCF3	11	chr3:185386743..185394242	7.499	0.1658	0.156
ABCG1	96	chr21:42493227..42589970	96.74	0.6978	0.6402
ABCG2	48	chr4:89234881..89299018	64.14	0.1571	0.1353
ABCG4	7	chr11:118528317..118537899	9.582	0.96	0.9412
ABCG5	28	chr2:43893137..43918594	25.46	0.4062	0.3892
ABCG8	58	chr2:43919678..43958429	38.75	0.8671	0.8644
ABHD1	4	chr2:27201533..27207011	5.478	0.6673	0.6444
ABHD10	28	chr3:113180557..113194784	14.23	0.3636	0.3197
ABHD11	2	chr7:72788447..72789580	1.133	0.4541	0.6375
ABHD12	42	chr20:25223843..25317918	94.08	0.6305	0.6967
ABHD12B	22	chr14:50411637..50441274	29.64	0.2831	0.2443
ABHD13	12	chr13:107669916..107683902	13.99	0.7361	0.7836
ABHD14B	1	chr3:51981445..51981445	0	0.4238	0.4238
ABHD2	113	chr15:87434944..87545480	110.5	0.024	0.02936
ABHD3	19	chr18:17487429..17526767	39.34	0.1332	0.1491
ABHD4	25	chr14:22137771..22151063	13.29	0.6027	0.6253
ABHD5	12	chr3:43708188..43730145	21.96	0.8536	0.9301
ABHD6	46	chr3:58200376..58255446	55.07	0.1996	0.2832
ABHD7	13	chr1:92270356..92299365	29.01	0.6555	0.6989
ABHD8	5	chr19:17265763..17275138	9.375	0.6174	0.4091
ABHD9	1	chr19:15198785..15198785	0	0.3618	0.3618
ABI1	118	chr10:27076277..27184050	107.8	0.5756	0.5695
ABI2	33	chr2:203903908..203995378	91.47	0.2887	0.2872
ABI3	8	chr17:44645029..44651340	6.311	0.2318	0.3231
ABI3BP	269	chr3:101951190..102194939	243.7	0.5767	0.6764
ABL1	158	chr9:132581770..132752647	170.9	0.2757	0.2935
ABL2	70	chr1:177335474..177461863	126.4	0.4334	0.3988
ABLIM1	255	chr10:116181164..116434346	253.2	0.7408	0.7663
ABLIM2	229	chr4:8018143..8209252	191.1	0.5207	0.5346
ABLIM3	147	chr5:148503899..148619505	115.6	0.6058	0.725
ABO	61	chr9:135121009..135139543	18.53	0.08217	0.1301
ABP1	8	chr7:150183898..150189299	5.401	0.7194	0.7955
ABR	138	chr17:854375..1028876	174.5	0.6019	0.6043
ABRA	12	chr8:107841567..107851571	10	0.6231	0.6275
ABT1	8	chr6:26705872..26708135	2.263	0.4839	0.6159
ABTB1	4	chr3:128875420..128880866	5.446	0.9184	0.9341
ABTB2	235	chr11:34130872..34334957	204.1	0.7633	0.7802
ACAA1	4	chr3:38139378..38148737	9.359	0.07697	0.07212
ACAA2	23	chr18:45563882..45587008	23.13	0.2716	0.2442
ACACA	138	chr17:32517651..32840139	322.5	0.6673	0.6789
ACACB	123	chr12:108062118..108189994	127.9	0.439	0.4955
ACAD10	17	chr12:110610448..110674821	64.37	0.8718	0.8719
ACAD11	29	chr3:133760556..133854468	93.91	0.3626	0.4296
ACAD8	8	chr11:133629334..133636719	7.385	0.8116	0.7784
ACAD9	27	chr3:130083275..130113325	30.05	0.4164	0.4854
ACADL	12	chr2:210762844..210788369	25.52	0.5306	0.4614
ACADM	28	chr1:75964332..76001708	37.38	0.8173	0.8306
ACADS	9	chr12:119651770..119662161	10.39	0.3365	0.3376
ACADSB	37	chr10:124758573..124807738	49.16	0.7544	0.7488
ACAN	110	chr15:87148331..87218633	70.3	0.1922	0.2116
ACAT1	14	chr11:107497556..107521224	23.67	0.8478	0.8955
ACAT2	13	chr6:160106910..160120016	13.11	0.9179	0.9107
ACBD3	25	chr1:224399616..224438562	38.95	0.213	0.1959
ACBD4	5	chr17:40569298..40577068	7.77	0.5951	0.5654
ACBD5	60	chr10:27524843..27566537	41.69	0.8494	0.793
ACBD6	144	chr1:178524315..178735713	211.4	0.3199	0.2683
ACBD7	11	chr10:15157547..15170169	12.62	0.6686	0.6177
ACCN1	1586	chr17:28364503..29507383	1143	0.6655	0.6415
ACCN2	6	chr12:48744363..48759700	15.34	0.111	0.09541
ACCN3	1	chr7:150378679..150378679	0	0.4457	0.4457
ACCN4	14	chr2:220088369..220110915	22.55	0.385	0.5078
ACCN5	22	chr4:156970773..157006790	36.02	0.272	0.2506
ACCS	31	chr11:44044565..44061557	16.99	0.3939	0.4643
ACD	1	chr16:66249169..66249169	0	0.6296	0.6296
ACE	15	chr17:58909398..58928224	18.83	0.1064	0.1475
ACHE	1	chr7:100328013..100328013	0	0.8826	0.8826
ACIN1	18	chr14:22608973..22633735	24.76	0.07096	0.065
ACLY	35	chr17:37276993..37327997	51	0.5411	0.4715
ACMSD	45	chr2:135314098..135373941	59.84	0.5985	0.592
ACN9	27	chr7:96584010..96648848	64.84	0.5929	0.5474
ACO1	66	chr9:32377682..32439807	62.12	0.3762	0.3493
ACO2	25	chr22:40195755..40253597	57.84	0.7639	0.8798
ACOT11	95	chr1:54786683..54863381	76.7	0.9517	0.9698
ACOT12	41	chr5:80661702..80724764	63.06	0.3326	0.3645
ACOT4	3	chr14:73129880..73131721	1.841	0.9315	0.8973
ACOT6	4	chr14:73153599..73156168	2.569	0.606	0.6516
ACOT7	52	chr1:6252602..6373251	120.6	0.8304	0.8039
ACOT8	5	chr20:43904083..43916632	12.55	0.3545	0.4137
ACOX1	16	chr17:71453550..71486541	32.99	0.6374	0.557
ACOX2	24	chr3:58466920..58497442	30.52	0.7065	0.636
ACOX3	79	chr4:8419333..8490671	71.34	0.4701	0.4869
ACOXL	372	chr2:111227101..111568087	341	0.5889	0.5781
ACP1	12	chr2:255970..267995	12.03	0.5246	0.6579
ACP2	6	chr11:47217836..47226831	8.995	0.6527	0.6195
ACP5	4	chr19:11548195..11550158	1.963	0.4949	0.4812
ACP6	33	chr1:145585897..145608434	22.54	0.142	0.1177
ACPL2	67	chr3:142435929..142495958	60.03	0.2196	0.2407
ACPP	53	chr3:133520746..133559645	38.9	0.6488	0.6113
ACPT	3	chr19:55987007..55989756	2.749	0.814	0.7639
ACRBP	5	chr12:6617556..6626501	8.945	0.6462	0.62
ACRV1	8	chr11:125048000..125055449	7.449	0.3675	0.375
ACSBG1	55	chr15:76250541..76313611	63.07	0.7218	0.6943
ACSBG2	32	chr19:6089027..6138805	49.78	0.6165	0.6225
ACSF2	31	chr17:45861706..45907153	45.45	0.4757	0.4415
ACSF3	45	chr16:87689753..87748347	58.59	0.5449	0.5302
ACSL1	41	chr4:185914357..185983082	68.72	0.8599	0.8597
ACSL3	71	chr2:223435147..223515624	80.48	0.4397	0.4073
ACSL5	52	chr10:114124265..114177777	53.51	0.7314	0.8665
ACSL6	51	chr5:131319755..131374540	54.78	0.5459	0.6659
ACSM1	38	chr16:20542276..20606774	64.5	0.4883	0.4963
ACSM2A	27	chr16:20376705..20405276	28.57	0.8506	0.9058
ACSM2B	15	chr16:20455835..20479966	24.13	0.6993	0.6791
ACSM3	12	chr16:20683962..20715521	31.56	0.3563	0.4148
ACSM4	13	chr12:7348484..7371395	22.91	0.2457	0.255
ACSM5	18	chr16:20328433..20357117	28.68	0.7907	0.7422
ACSS1	58	chr20:24935787..24987099	51.31	0.616	0.6898
ACSS2	30	chr20:32928371..32978126	49.76	0.3355	0.3172
ACSS3	220	chr12:79996586..80172027	175.4	0.827	0.8219
ACTA2	11	chr10:90685245..90701723	16.48	0.9621	0.9502
ACTB	3	chr7:5533638..5535853	2.215	0.01208	0.005106
ACTBL2	3	chr5:56812010..56813434	1.424	0.7585	0.7554
ACTC1	5	chr15:32868223..32873658	5.435	0.08966	0.07124
ACTG1	2	chr17:77092614..77093511	0.897	0.3308	0.5748
ACTG2	50	chr2:73973689..73999131	25.44	0.1739	0.2455
ACTL6A	12	chr3:180768079..180786131	18.05	0.643	0.6416
ACTL6B	3	chr7:100078707..100085722	7.015	0.6275	0.5814
ACTL7A	1	chr9:110665734..110665734	0	0.7789	0.7789
ACTL7B	4	chr9:110657162..110658030	0.868	0.6082	0.5578
ACTL8	64	chr1:17955372..18025169	69.8	0.4447	0.4155
ACTN1	123	chr14:68412003..68512601	100.6	0.1012	0.1756
ACTN2	89	chr1:234917373..234993496	76.12	0.2931	0.3867
ACTN3	13	chr11:66072237..66086308	14.07	0.1689	0.3227
ACTN4	65	chr19:43830788..43907012	76.22	0.1383	0.2246
ACTR10	17	chr14:57738622..57771633	33.01	0.9078	0.8817
ACTR1A	21	chr10:104229090..104251953	22.86	0.07753	0.09114
ACTR1B	4	chr2:97640093..97644236	4.143	0.3443	0.332
ACTR2	39	chr2:65312604..65351075	38.47	0.1444	0.194
ACTR3	52	chr2:114364551..114432003	67.45	0.3288	0.2882
ACTR3B	22	chr7:152088736..152181432	92.7	0.04021	0.04521
ACTR5	35	chr20:36811777..36833401	21.62	0.02339	0.02971
ACTR6	12	chr12:99119192..99139650	20.46	0.4764	0.5866
ACTR8	14	chr3:53876651..53889133	12.48	0.3204	0.2434
ACTRT2	3	chr1:2928125..2928849	0.724	0.4813	0.4434
ACVR1	62	chr2:158301603..158435142	133.5	0.4616	0.4118
ACVR1B	22	chr12:50634526..50676663	42.14	0.188	0.1537
ACVR1C	41	chr2:158093044..158193016	99.97	0.5217	0.5231
ACVR2A	50	chr2:148324278..148404201	79.92	0.7482	0.753
ACVR2B	33	chr3:38471069..38508339	37.27	0.9502	0.9389
ACVRL1	15	chr12:50588085..50603342	15.26	0.1794	0.1692
ACY3	6	chr11:67168406..67174613	6.207	0.2881	0.4261
ACYP1	5	chr14:74589818..74599372	9.554	0.03839	0.03833
ACYP2	209	chr2:54196459..54385935	189.5	0.592	0.5535
ADA	34	chr20:42683005..42713248	30.24	0.3644	0.3258
ADAD1	27	chr4:123520392..123567795	47.4	0.4758	0.5071
ADAD2	13	chr16:82782306..82788185	5.879	0.7344	0.648
ADAL	10	chr15:41415147..41427062	11.91	0.2932	0.4672
ADAM10	103	chr15:56679702..56829304	149.6	0.6068	0.6364
ADAM11	11	chr17:40193006..40214476	21.47	0.4502	0.4816
ADAM12	620	chr10:127695270..128065872	370.6	0.7059	0.6908
ADAM15	11	chr1:153290933..153300196	9.263	0.8358	0.7849
ADAM17	39	chr2:9547467..9612733	65.27	0.2406	0.2913
ADAM18	73	chr8:39563211..39705515	142.3	0.6316	0.6182
ADAM19	135	chr5:156837211..156933903	96.69	0.6218	0.639
ADAM2	65	chr8:39720921..39813767	92.85	0.2814	0.2692
ADAM20	9	chr14:70062462..70070853	8.391	0.6714	0.676
ADAM21	1	chr14:69995418..69995418	0	0.06192	0.06192
ADAM22	157	chr7:87402115..87659466	257.4	0.7232	0.7725
ADAM23	101	chr2:207017206..207190282	173.1	0.3001	0.4212
ADAM28	46	chr8:24208183..24268409	60.23	0.3954	0.3691
ADAM29	56	chr4:176078805..176131647	52.84	0.6229	0.8
ADAM30	3	chr1:120239241..120240632	1.391	0.6081	0.6064
ADAM32	77	chr8:39085170..39261421	176.3	0.3768	0.412
ADAM33	14	chr20:3597431..3610142	12.71	0.5624	0.4738
ADAM7	58	chr8:24358149..24421910	63.76	0.6952	0.6521
ADAM8	9	chr10:134926514..134939025	12.51	0.2154	0.2138
ADAM9	73	chr8:38975004..39078655	103.7	0.737	0.6926
ADAMDEC1	17	chr8:24297918..24319290	21.37	0.8753	0.9218
ADAMTS1	18	chr21:27130775..27139317	8.542	0.08707	0.09098
ADAMTS10	9	chr19:8557562..8581108	23.55	0.02851	0.03422
ADAMTS12	443	chr5:33563775..33927338	363.6	0.6465	0.6557
ADAMTS13	20	chr9:135279195..135313575	34.38	0.6055	0.7182
ADAMTS14	180	chr10:72103143..72192195	89.05	0.2874	0.4549
ADAMTS15	12	chr11:129826785..129844522	17.74	0.5302	0.6624
ADAMTS16	356	chr5:5194574..5373256	178.7	0.4544	0.6148
ADAMTS17	493	chr15:98329570..98698411	368.8	0.7628	0.7422
ADAMTS18	310	chr16:75873651..76024787	151.1	0.6024	0.609
ADAMTS19	243	chr5:128828688..129102268	273.6	0.3647	0.4523
ADAMTS2	311	chr5:178473581..178703365	229.8	0.2749	0.386
ADAMTS20	200	chr12:42034978..42230736	195.8	0.4258	0.6421
ADAMTS3	140	chr4:73370078..73652980	282.9	0.242	0.2207
ADAMTS4	3	chr1:159428797..159434322	5.525	0.1604	0.1613
ADAMTS5	52	chr21:27213326..27255425	42.1	0.2679	0.303
ADAMTS6	272	chr5:64480678..64810946	330.3	0.5026	0.5236
ADAMTS7	23	chr15:76838814..76886993	48.18	0.1187	0.1421
ADAMTS8	18	chr11:129780556..129799377	18.82	0.1507	0.3752
ADAMTS9	199	chr3:64477002..64639809	162.8	0.8224	0.8271
ADAMTSL1	674	chr9:18464821..18900581	435.8	0.2972	0.3442
ADAMTSL2	4	chr9:135398662..135405429	6.767	0.7133	0.7921
ADAMTSL3	334	chr15:82115445..82498855	383.4	0.01417	0.03355
ADAMTSL4	3	chr1:148793978..148797632	3.654	0.4841	0.442
ADAMTSL5	2	chr19:1456874..1463963	7.089	0.6273	0.6625
ADAR	31	chr1:152822116..152862746	40.63	0.8004	0.8028
ADARB1	180	chr21:45320550..45470692	150.1	0.5807	0.5542
ADARB2	775	chr10:1218206..1769498	551.3	0.6864	0.6953
ADAT1	15	chr16:74191119..74214564	23.45	0.7107	0.9196
ADAT2	50	chr6:143785730..143810350	24.62	0.2521	0.2445
ADAT3	4	chr19:1858479..1861106	2.627	0.3232	0.3325
ADC	6	chr1:33320355..33357657	37.3	0.01392	0.01421
ADCK1	200	chr14:77342379..77469620	127.2	0.2329	0.1972
ADCK2	9	chr7:140020518..140040593	20.07	0.502	0.4805
ADCK4	12	chr19:45892351..45913759	21.41	0.2099	0.328
ADCK5	3	chr8:145570204..145589117	18.91	0.6592	0.6823
ADCY1	101	chr7:45584506..45728477	144	0.2252	0.2513
ADCY2	470	chr5:7449963..7882813	432.9	0.5287	0.5284
ADCY3	123	chr2:24896129..24995042	98.91	0.8295	0.8595
ADCY4	17	chr14:23860976..23871165	10.19	0.8644	0.8876
ADCY5	103	chr3:124488726..124640167	151.4	0.03663	0.05766
ADCY6	15	chr12:47448865..47466900	18.04	0.7721	0.737
ADCY7	29	chr16:48882871..48908384	25.51	0.0912	0.1046
ADCY8	343	chr8:131862465..132119789	257.3	0.4621	0.4741
ADCY9	151	chr16:3953468..4102761	149.3	0.5065	0.5274
ADCYAP1	5	chr18:895125..900635	5.51	0.5152	0.5674
ADCYAP1R1	46	chr7:31060317..31110475	50.16	0.2096	0.1961
ADD1	48	chr4:2816597..2898821	82.22	0.6865	0.711
ADD2	179	chr2:70743006..70846641	103.6	0.4361	0.4984
ADD3	42	chr10:111758141..111879769	121.6	0.5383	0.4792
ADFP	5	chr9:19106543..19116565	10.02	0.9214	0.9271
ADH1A	7	chr4:100419532..100429870	10.34	0.649	0.6837
ADH1B	11	chr4:100447489..100460598	13.11	0.6262	0.6864
ADH1C	24	chr4:100476930..100492196	15.27	0.4357	0.4256
ADH4	54	chr4:100264523..100283391	18.87	0.5158	0.4989
ADH5	27	chr4:100211625..100228761	17.14	0.6946	0.7236
ADH6	16	chr4:100342900..100358389	15.49	0.749	0.7827
ADH7	23	chr4:100552579..100575360	22.78	0.7152	0.8159
ADHFE1	46	chr8:67508175..67543417	35.24	0.5929	0.5669
ADI1	24	chr2:3481042..3502328	21.29	0.01402	0.01386
ADIG	1	chr20:36643976..36643976	0	0.7026	0.7026
ADIPOQ	21	chr3:188043476..188058086	14.61	0.4061	0.3902
ADIPOR1	15	chr1:201176597..201193136	16.54	0.04784	0.05539
ADIPOR2	72	chr12:1673495..1767545	94.05	0.1343	0.1356
ADK	285	chr10:75581282..76138857	557.6	0.6166	0.5957
ADM2	2	chr22:49268510..49268560	0.05	0.07	0.05545
ADNP	26	chr20:48941299..48980040	38.74	0.1771	0.1638
ADNP2	34	chr18:75969024..75998596	29.57	0.5844	0.498
ADO	4	chr10:64236264..64237944	1.68	0.4968	0.5136
ADORA1	57	chr1:201365441..201402297	36.86	0.7039	0.764
ADORA2A	10	chr22:23155511..23166024	10.51	0.1741	0.1557
ADORA2B	13	chr17:15794982..15817380	22.4	0.8081	0.7976
ADORA3	97	chr1:111827675..111907967	80.29	0.5047	0.55
ADPGK	12	chr15:70831628..70858335	26.71	0.5449	0.5816
ADPRH	6	chr3:120783345..120788414	5.069	0.6044	0.5059
ADPRHL1	25	chr13:113126251..113154699	28.45	0.7786	0.7431
ADPRHL2	1	chr1:36328345..36328345	0	0.9819	0.9819
ADRA1A	163	chr8:26663197..26777805	114.6	0.2089	0.2472
ADRA1B	41	chr5:159277039..159324389	47.35	0.6925	0.7262
ADRA1D	22	chr20:4149984..4175524	25.54	0.6086	0.5735
ADRA2A	2	chr10:112829358..112829569	0.211	0.8229	0.776
ADRA2B	1	chr2:96144443..96144443	0	0.2096	0.2096
ADRB1	1	chr10:115795046..115795046	0	0.4749	0.4749
ADRB2	5	chr5:148186633..148187640	1.007	0.8741	0.8531
ADRBK1	2	chr11:66795188..66806868	11.68	0.4923	0.6271
ADRBK2	44	chr22:24292047..24453488	161.4	0.6495	0.7073
ADRM1	4	chr20:60312623..60316668	4.045	0.4544	0.4195
ADSL	7	chr22:39072777..39089254	16.48	0.2786	0.2524
ADSS	41	chr1:242639204..242679607	40.4	0.5878	0.6335
ADSSL1	10	chr14:104263007..104284388	21.38	0.05446	0.048
AEBP1	3	chr7:44112435..44120350	7.915	0.1973	0.176
AEBP2	106	chr12:19486897..19565448	78.55	0.1774	0.2843
AEN	24	chr15:86965878..86976430	10.55	0.7634	0.7873
AES	8	chr19:3004326..3008228	3.902	0.006602	0.00977
AFAP1	234	chr4:7812014..7991803	179.8	0.2665	0.3016
AFAP1L1	68	chr5:148631904..148700280	68.38	0.1751	0.1825
AFAP1L2	75	chr10:116044575..116151070	106.5	0.6418	0.6024
AFAR3	2	chr1:19467724..19470007	2.283	0.8678	0.8302
AFF1	107	chr4:88148216..88279049	130.8	0.2849	0.3676
AFF3	467	chr2:99532886..100125141	592.3	0.6695	0.7745
AFF4	45	chr5:132242229..132323215	80.99	0.7577	0.7602
AFG3L2	32	chr18:12319536..12364362	44.83	0.6042	0.5967
AFM	17	chr4:74567092..74588404	21.31	0.5414	0.6133
AFMID	11	chr17:73696353..73708537	12.18	0.04009	0.03192
AFP	12	chr4:74521079..74538758	17.68	0.08325	0.07608
AFTPH	50	chr2:64607238..64672368	65.13	0.7519	0.7641
AGA	11	chr4:178590040..178600372	10.33	0.2098	0.169
AGBL1	1145	chr15:84486939..85368993	882.1	0.4282	0.4606
AGBL2	22	chr11:47637946..47692599	54.65	0.8472	0.8332
AGBL4	795	chr1:48771335..50257200	1486	0.6337	0.7327
AGBL5	9	chr2:27129706..27146654	16.95	0.4618	0.4063
AGER	6	chr6:32257794..32259972	2.178	0.116	0.1452
AGGF1	18	chr5:76362641..76396572	33.93	0.4827	0.4819
AGK	27	chr7:140901453..140997559	96.11	0.7898	0.917
AGL	96	chr1:100089177..100161336	72.16	0.2345	0.2436
AGMAT	8	chr1:15771843..15782590	10.75	0.3953	0.3986
AGPAT1	10	chr6:32244525..32253685	9.16	0.2355	0.2488
AGPAT2	9	chr9:138688662..138699476	10.81	0.8753	0.8332
AGPAT3	60	chr21:44114128..44230523	116.4	0.3864	0.3836
AGPAT4	174	chr6:161471208..161612913	141.7	0.5722	0.6222
AGPAT5	74	chr8:6555609..6605513	49.9	0.4974	0.6847
AGPAT6	37	chr8:41554952..41597518	42.57	0.4418	0.5032
AGPAT9	32	chr4:84680531..84745597	65.07	0.8825	0.8918
AGPS	115	chr2:177966694..178116143	149.4	0.614	0.6017
AGR2	27	chr7:16798062..16810848	12.79	0.5115	0.5859
AGR3	28	chr7:16865722..16887859	22.14	0.7503	0.8242
AGRN	4	chr1:952073..980380	28.31	0.5586	0.5226
AGT	38	chr1:228904954..228916641	11.69	0.6537	0.6468
AGTPBP1	115	chr9:87354033..87545005	191	0.0001119	0.000611
AGTR1	41	chr3:149899210..149942574	43.36	0.5857	0.6328
AGTRAP	15	chr1:11719611..11733092	13.48	0.09187	0.1441
AGXT	8	chr2:241464146..241467200	3.054	0.4851	0.6416
AGXT2	81	chr5:35034535..35083602	49.07	0.05148	0.05979
AGXT2L1	12	chr4:109882820..109903137	20.32	0.5977	0.7233
AGXT2L2	40	chr5:177568805..177591681	22.88	0.5989	0.7425
AHCTF1	42	chr1:245071015..245148006	76.99	0.6352	0.6661
AHCY	10	chr20:32333975..32353998	20.02	0.1258	0.125
AHCYL1	9	chr1:110331007..110362438	31.43	0.2595	0.2891
AHCYL2	88	chr7:128653625..128856214	202.6	0.225	0.2585
AHDC1	7	chr1:27735038..27798593	63.55	0.06092	0.07066
AHI1	132	chr6:135648258..135859828	211.6	0.2331	0.209
AHNAK	70	chr11:61957707..62069362	111.7	0.6788	0.6073
AHNAK2	18	chr14:104475429..104514740	39.31	0.8833	0.9445
AHR	21	chr7:17306682..17348265	41.58	0.6125	0.6522
AHRR	104	chr5:358595..491102	132.5	0.361	0.3893
AHSA1	27	chr14:76995764..77005430	9.666	0.4238	0.6398
AHSA2	9	chr2:61259299..61267227	7.928	0.3892	0.4969
AHSG	11	chr3:187813663..187821119	7.456	0.6335	0.6926
AICDA	14	chr12:8647119..8654230	7.111	0.5952	0.5728
AIDA	5	chr1:220911961..220930782	18.82	0.6755	0.6118
AIF1	2	chr6:31691806..31691910	0.104	0.1148	0.143
AIFM2	13	chr10:71542578..71560636	18.06	0.8628	0.8458
AIFM3	16	chr22:19652409..19665559	13.15	0.6201	0.5321
AIG1	196	chr6:143423803..143702859	279.1	0.4708	0.5611
AIM1	125	chr6:107066654..107124347	57.69	0.2897	0.2689
AIM1L	24	chr1:26520968..26540983	20.02	0.1957	0.2171
AIM2	3	chr1:157309408..157313054	3.646	0.0207	0.02584
AIP	2	chr11:67013613..67014132	0.519	0.1072	0.1282
AIPL1	12	chr17:6268113..6278128	10.02	0.3432	0.2873
AIRE	13	chr21:44532705..44541840	9.135	0.2516	0.267
AJAP1	210	chr1:4616788..4742841	126.1	0.3657	0.3441
AK1	8	chr9:129668960..129675758	6.798	0.6547	0.5647
AK2	11	chr1:33248013..33274771	26.76	0.1283	0.1323
AK3	59	chr9:4701224..4730648	29.42	0.3707	0.3849
AK3L1	56	chr1:65390037..65463837	73.8	0.848	0.8496
AK5	352	chr1:77521252..77798139	276.9	0.6647	0.7541
AK7	59	chr14:95928530..96016583	88.05	0.5753	0.5472
AKAP1	35	chr17:52519635..52553419	33.78	0.5667	0.627
AKAP10	28	chr17:19750341..19819756	69.42	0.2644	0.3107
AKAP11	44	chr13:41745434..41794099	48.66	0.03383	0.04671
AKAP12	168	chr6:151605268..151719052	113.8	0.8323	0.8287
AKAP13	510	chr15:83726327..84093475	367.1	0.399	0.3815
AKAP2	156	chr9:111853196..111974293	121.1	0.3152	0.3952
AKAP3	33	chr12:4595636..4622059	26.42	0.2767	0.2772
AKAP5	3	chr14:64005164..64007105	1.941	0.2272	0.399
AKAP6	578	chr14:31869596..32369233	499.6	0.9142	0.8981
AKAP7	115	chr6:131508800..131641881	133.1	0.8199	0.8302
AKAP8	13	chr19:15328442..15347216	18.77	0.8073	0.7816
AKAP8L	21	chr19:15353848..15390020	36.17	0.6839	0.6562
AKAP9	77	chr7:91409010..91576724	167.7	0.3323	0.318
AKIRIN1	12	chr1:39230446..39242951	12.51	0.08805	0.1483
AKIRIN2	25	chr6:88443912..88468609	24.7	0.6911	0.7524
AKNA	55	chr9:116136563..116196417	59.85	0.8782	0.8935
AKR1A1	11	chr1:45789323..45805561	16.24	0.1817	0.1846
AKR1B1	13	chr7:133782495..133794403	11.91	0.4964	0.5041
AKR1B10	16	chr7:133863151..133876367	13.22	0.3957	0.4276
AKR1C1	14	chr10:4997862..5009320	11.46	0.4441	0.4481
AKR1C2	29	chr10:5022701..5047814	25.11	0.1632	0.1818
AKR1C3	41	chr10:5126651..5139703	13.05	0.6288	0.7506
AKR1C4	54	chr10:5229300..5250859	21.56	0.2819	0.3126
AKR1CL1	12	chr10:5193748..5216718	22.97	0.4259	0.4042
AKR1CL2	28	chr10:4860031..4879730	19.7	0.5906	0.5667
AKR1D1	35	chr7:137414687..137452310	37.62	0.07371	0.08423
AKR7A2	6	chr1:19504844..19510896	6.052	0.4453	0.3888
AKR7A3	4	chr1:19481841..19486651	4.81	0.8145	0.7758
AKT1	9	chr14:104308725..104330779	22.05	0.1439	0.2869
AKT1S1	5	chr19:55064574..55070865	6.291	0.6535	0.6869
AKT2	17	chr19:45433945..45481766	47.82	0.7231	0.7743
AKT3	146	chr1:241720062..242071015	351	0.6192	0.6152
AKTIP	6	chr16:52084052..52093846	9.794	0.1476	0.1573
ALAD	22	chr9:115188451..115202581	14.13	0.1382	0.2356
ALAS1	12	chr3:52207225..52222354	15.13	0.3821	0.3976
ALB	12	chr4:74491772..74504687	12.91	0.111	0.114
ALCAM	225	chr3:106568775..106778151	209.4	0.3913	0.3727
ALDH16A1	9	chr19:54648502..54665596	17.09	0.5532	0.5762
ALDH18A1	67	chr10:97355810..97405897	50.09	0.2868	0.312
ALDH1A1	61	chr9:74705489..74753377	47.89	0.6312	0.671
ALDH1A2	147	chr15:56033278..56144147	110.9	0.2412	0.2303
ALDH1A3	28	chr15:99239196..99274306	35.11	0.8504	0.839
ALDH1B1	9	chr9:38383209..38387915	4.706	0.3574	0.5132
ALDH1L1	158	chr3:127305561..127381757	76.2	0.607	0.6443
ALDH1L2	70	chr12:103942424..104000594	58.17	0.4647	0.4521
ALDH2	17	chr12:110688810..110731337	42.53	0.7833	0.7475
ALDH3A1	8	chr17:19581913..19592074	10.16	0.8607	0.8457
ALDH3A2	22	chr17:19493311..19521086	27.77	0.6841	0.7787
ALDH3B1	11	chr11:67534902..67551875	16.97	0.1966	0.1495
ALDH3B2	9	chr11:67187058..67201569	14.51	0.03005	0.02531
ALDH4A1	9	chr1:19070651..19088005	17.35	0.1394	0.1443
ALDH5A1	38	chr6:24604293..24643187	38.89	0.6628	0.5891
ALDH6A1	18	chr14:73596943..73620366	23.42	0.7982	0.7493
ALDH7A1	43	chr5:125907448..125958921	51.47	0.3003	0.3462
ALDH8A1	25	chr6:135287987..135309965	21.98	0.3814	0.6454
ALDH9A1	48	chr1:163898130..163934405	36.27	0.6699	0.7525
ALDOA	4	chr16:29980031..29988868	8.837	0.2192	0.4186
ALDOB	19	chr9:103223706..103237598	13.89	0.6815	0.6368
ALG1	9	chr16:5062682..5068903	6.221	0.709	0.7356
ALG10	9	chr12:34066775..34072278	5.503	0.7888	0.8096
ALG10B	6	chr12:36997470..37009648	12.18	0.2485	0.3887
ALG11	8	chr13:51485746..51501242	15.5	0.5461	0.5449
ALG12	11	chr22:48683439..48696851	13.41	0.6793	0.7009
ALG14	58	chr1:95221621..95310380	88.76	0.6233	0.6165
ALG3	3	chr3:185442946..185446075	3.129	0.04233	0.06625
ALG5	22	chr13:36422255..36468484	46.23	0.7552	0.7619
ALG6	47	chr1:63608489..63674785	66.3	0.533	0.4869
ALG8	53	chr11:77489638..77528165	38.53	0.2813	0.2573
ALG9	33	chr11:111166665..111239353	72.69	0.2233	0.2487
ALK	1024	chr2:29269870..29995725	725.9	0.6983	0.6712
ALKBH1	50	chr14:77208778..77243501	34.72	0.05223	0.05442
ALKBH3	50	chr11:43860176..43898353	38.18	0.7321	0.7672
ALKBH4	3	chr7:101888274..101890298	2.024	0.2238	0.2005
ALKBH5	31	chr17:18028819..18053400	24.58	0.2628	0.2438
ALKBH6	1	chr19:41193285..41193285	0	0.9397	0.9397
ALKBH7	2	chr19:6325813..6325890	0.077	0.5812	0.5553
ALKBH8	78	chr11:106881565..106940402	58.84	0.6139	0.5896
ALLC	55	chr2:3683930..3727421	43.49	0.6523	0.627
ALMS1	164	chr2:73466849..73687592	220.7	0.754	0.7654
ALOX12	16	chr17:6840800..6854376	13.58	0.4868	0.3988
ALOX12B	25	chr17:7917830..7931640	13.81	0.4177	0.5136
ALOX15	9	chr17:4481357..4491300	9.943	0.6286	0.6035
ALOX15B	8	chr17:7885267..7892603	7.336	0.3273	0.2567
ALOX5	73	chr10:45190567..45259824	69.26	0.5561	0.5703
ALOX5AP	67	chr13:30207830..30236462	28.63	0.06489	0.1046
ALOXE3	23	chr17:7940314..7959231	18.92	0.7818	0.7905
ALPI	4	chr2:233029129..233032735	3.606	0.9136	0.9457
ALPK1	170	chr4:113439324..113582071	142.7	0.5483	0.5553
ALPK2	163	chr18:54299761..54447118	147.4	0.4581	0.5043
ALPK3	60	chr15:83162046..83216981	54.94	0.5813	0.5685
ALPL	95	chr1:21709521..21777161	67.64	0.5592	0.5975
ALPP	3	chr2:232951830..232952225	0.395	0.1873	0.3082
ALPPL2	1	chr2:232983124..232983124	0	0.1222	0.1222
ALS2	77	chr2:202273815..202353596	79.78	0.7114	0.7134
ALS2CL	33	chr3:46686511..46709445	22.93	0.4953	0.5003
ALS2CR11	88	chr2:202060894..202186608	125.7	0.5899	0.5579
ALS2CR12	42	chr2:201861470..201930166	68.7	0.5743	0.5592
ALS2CR13	37	chr2:203215908..203341490	125.6	0.5259	0.5179
ALS2CR2	9	chr2:202025510..202051047	25.54	0.263	0.2535
ALS2CR4	10	chr2:202197354..202213960	16.61	0.5948	0.7231
ALS2CR8	17	chr2:203486148..203558753	72.61	0.4151	0.4236
ALX1	17	chr12:84198838..84218692	19.85	0.6654	0.6398
ALX3	6	chr1:110406270..110410811	4.541	0.4723	0.5026
ALX4	68	chr11:44243142..44288085	44.94	0.3833	0.3967
AMAC1	1	chr17:30544230..30544230	0	0.8565	0.8565
AMAC1L3	1	chr17:7325898..7325898	0	0.559	0.559
AMACR	35	chr5:34023811..34043857	20.05	0.8624	0.9226
AMBN	3	chr4:71493837..71504193	10.36	0.8345	0.8177
AMBP	12	chr9:115862471..115880025	17.55	0.5759	0.5843
AMBRA1	34	chr11:46379262..46553250	174	0.05554	0.0564
AMD1	14	chr6:111307448..111319910	12.46	0.9825	0.9797
AMDHD1	43	chr12:94861295..94884834	23.54	0.4607	0.5391
AMFR	31	chr16:54953111..55015988	62.88	0.6686	0.659
AMH	1	chr19:2200477..2200477	0	0.5326	0.5326
AMHR2	5	chr12:52104183..52110410	6.227	0.2355	0.2978
AMICA1	41	chr11:117571314..117601013	29.7	0.4458	0.5629
AMIGO2	2	chr12:45757304..45757706	0.402	0.007863	0.0265
AMMECR1L	17	chr2:128336590..128358837	22.25	0.2134	0.2393
AMN	2	chr14:102461451..102462002	0.551	0.09618	0.09419
AMN1	19	chr12:31716238..31767933	51.7	0.01423	0.04958
AMOTL1	71	chr11:94166016..94246336	80.32	0.1629	0.1905
AMOTL2	14	chr3:135558212..135573590	15.38	0.4294	0.4392
AMPD1	12	chr1:115019250..115038588	19.34	0.5238	0.5032
AMPD2	7	chr1:109966180..109975298	9.118	0.4207	0.4525
AMPD3	78	chr11:10432530..10485077	52.55	0.8383	0.9141
AMPH	393	chr7:38390239..38635307	245.1	0.2637	0.3838
AMT	4	chr3:49430334..49434256	3.922	0.1531	0.1409
AMTN	13	chr4:71420617..71432653	12.04	0.1897	0.1742
AMY2B	7	chr1:103904580..103914681	10.1	0.8701	0.8395
AMZ1	28	chr7:2690624..2721151	30.53	0.1841	0.2852
AMZ2	3	chr17:63756173..63764690	8.517	0.7658	0.8579
ANAPC1	25	chr2:112297553..112358137	60.58	0.7405	0.8224
ANAPC10	23	chr4:146137007..146232715	95.71	0.6752	0.6592
ANAPC13	7	chr3:135680698..135686037	5.339	0.7505	0.7319
ANAPC2	1	chr9:139196848..139196848	0	0.6126	0.6126
ANAPC4	41	chr4:24988825..25028381	39.56	0.8367	0.8381
ANAPC5	26	chr12:120237460..120274310	36.85	0.2876	0.3147
ANG	18	chr14:20223139..20231893	8.754	0.6324	0.544
ANGEL1	11	chr14:76323852..76344744	20.89	0.4386	0.9157
ANGEL2	7	chr1:211234385..211250856	16.47	0.4309	0.4892
ANGPT1	334	chr8:108330984..108577647	246.7	0.375	0.3443
ANGPT2	198	chr8:6344643..6407982	63.34	0.8365	0.8162
ANGPT4	81	chr20:801502..844299	42.8	0.6808	0.6853
ANGPTL1	9	chr1:177086176..177104622	18.45	0.633	0.5723
ANGPTL2	30	chr9:128889701..128923627	33.93	0.2238	0.1877
ANGPTL4	4	chr19:8337581..8344716	7.135	0.6698	0.6899
ANGPTL5	20	chr11:101267688..101292322	24.63	0.3361	0.3366
ANGPTL6	3	chr19:10064171..10074154	9.983	0.7331	0.7347
ANK1	159	chr8:41634045..41773615	139.6	0.1778	0.2109
ANK2	600	chr4:113959159..114522984	563.8	0.2164	0.2608
ANK3	443	chr10:61458249..61816582	358.3	0.2502	0.2813
ANKAR	17	chr2:190250431..190319135	68.7	0.06081	0.0553
ANKDD1A	23	chr15:62991991..63030404	38.41	0.6463	0.5981
ANKFN1	293	chr17:51586738..51914296	327.6	0.396	0.4563
ANKFY1	54	chr17:4014064..4113131	99.07	0.6466	0.7845
ANKH	136	chr5:14758665..14922709	164	0.6664	0.6318
ANKHD1	26	chr5:139763621..139895847	132.2	0.1828	0.2322
ANKHD1-EIF4EBP3	31	chr5:139763621..139908312	144.7	0.1701	0.2163
ANKIB1	41	chr7:91722564..91867238	144.7	0.3473	0.6468
ANKK1	21	chr11:112764542..112776038	11.5	0.4739	0.5014
ANKLE1	8	chr19:17253483..17257761	4.278	0.3389	0.3538
ANKLE2	23	chr12:131816662..131846951	30.29	0.4526	0.4009
ANKMY1	42	chr2:241070519..241143686	73.17	0.2395	0.2431
ANKMY2	73	chr7:16606140..16650772	44.63	0.1635	0.1395
ANKRA2	14	chr5:72883981..72897215	13.23	0.429	0.3361
ANKRD1	7	chr10:92662544..92670909	8.365	0.4247	0.3081
ANKRD10	27	chr13:110329886..110364099	34.21	0.6963	0.751
ANKRD11	120	chr16:87863319..88082815	219.5	0.8417	0.8557
ANKRD12	96	chr18:9128245..9274602	146.4	0.557	0.4674
ANKRD13A	12	chr12:108923825..108960978	37.15	0.252	0.2488
ANKRD13B	4	chr17:24946401..24959814	13.41	0.6747	0.6476
ANKRD13C	33	chr1:70497732..70591164	93.43	0.3598	0.4964
ANKRD13D	2	chr11:66822465..66825435	2.97	0.8681	0.8547
ANKRD16	34	chr10:5944924..5970585	25.66	0.6472	0.7787
ANKRD17	32	chr4:74159607..74339774	180.2	0.2941	0.3064
ANKRD2	6	chr10:99324404..99333071	8.667	0.7305	0.7822
ANKRD22	37	chr10:90570124..90600676	30.55	0.6711	0.5911
ANKRD23	4	chr2:96870599..96872047	1.448	0.7861	0.7866
ANKRD24	20	chr19:4135512..4168207	32.7	0.8709	0.7893
ANKRD26	62	chr10:27333350..27429320	95.97	0.2174	0.2037
ANKRD27	96	chr19:37779881..37856599	76.72	0.7442	0.7954
ANKRD28	136	chr3:15684144..15875433	191.3	0.5515	0.5181
ANKRD29	18	chr18:19434361..19496302	61.94	0.17	0.1553
ANKRD30A	27	chr10:37456382..37560631	104.2	0.74	0.7073
ANKRD32	67	chr5:93981915..94055248	73.33	0.1366	0.2167
ANKRD33	5	chr12:50569015..50571353	2.338	0.9049	0.8921
ANKRD34A	1	chr1:144182548..144182548	0	0.5436	0.5436
ANKRD34B	11	chr5:79891128..79899300	8.172	0.3079	0.3569
ANKRD35	11	chr1:144262279..144278803	16.52	0.8627	0.8677
ANKRD36B	5	chr2:97529635..97554862	25.23	0.0261	0.02961
ANKRD37	1	chr4:186557900..186557900	0	0.3443	0.3443
ANKRD39	2	chr2:96879557..96885547	5.99	0.4691	0.7199
ANKRD40	2	chr17:46133297..46137747	4.45	0.8335	0.8064
ANKRD42	43	chr11:82583327..82637252	53.92	0.6073	0.6177
ANKRD43	1	chr5:132178970..132178970	0	0.2469	0.2469
ANKRD44	133	chr2:197567964..197769903	201.9	0.4174	0.4616
ANKRD45	13	chr1:171852397..171904141	51.74	0.8422	0.8822
ANKRD46	28	chr8:101603044..101639528	36.48	0.6013	0.6213
ANKRD49	3	chr11:93867917..93869313	1.396	0.7309	0.7294
ANKRD5	24	chr20:9964021..9984434	20.41	0.2591	0.2555
ANKRD50	23	chr4:125808607..125841541	32.93	0.04557	0.06659
ANKRD52	4	chr12:54927153..54935044	7.891	0.5201	0.4631
ANKRD53	4	chr2:71060134..71065637	5.503	0.6301	0.5934
ANKRD54	1	chr22:36557767..36557767	0	0.00261	0.00261
ANKRD55	118	chr5:55433379..55564572	131.2	0.1346	0.1718
ANKRD56	2	chr4:78035253..78036898	1.645	0.2694	0.5622
ANKRD57	1	chr2:109730486..109730486	0	0.974	0.974
ANKRD6	149	chr6:90201825..90398328	196.5	0.2975	0.3345
ANKRD7	5	chr7:117653156..117661544	8.388	0.6345	0.5559
ANKRD9	1	chr14:102044752..102044752	0	0.8755	0.8755
ANKS1A	151	chr6:34968742..35165309	196.6	0.5969	0.6247
ANKS1B	1087	chr12:97653628..98900119	1246	0.6233	0.5724
ANKS3	15	chr16:4686830..4722284	35.45	0.6799	0.7614
ANKS4B	11	chr16:21155197..21170398	15.2	0.5261	0.479
ANKS6	27	chr9:100538385..100597845	59.46	0.5669	0.6336
ANKZF1	3	chr2:219805147..219809031	3.884	0.3734	0.3623
ANLN	51	chr7:36396594..36458737	62.14	0.6333	0.6573
ANP32A	35	chr15:66862528..66897255	34.73	0.4191	0.527
ANP32B	8	chr9:99788417..99814467	26.05	0.814	0.9165
ANP32C	2	chr4:165337703..165338102	0.399	0.4132	0.3672
ANP32D	2	chr12:47152852..47153059	0.207	0.7796	0.7797
ANP32E	3	chr1:148465747..148470276	4.529	0.1372	0.1214
ANPEP	30	chr15:88129555..88153073	23.52	0.5787	0.5709
ANTXR1	235	chr2:69094763..69312655	217.9	0.4888	0.4112
ANTXR2	121	chr4:81046086..81213057	167	0.8152	0.8201
ANUBL1	18	chr10:45431956..45487853	55.9	0.8984	0.9231
ANXA1	19	chr9:74957914..74974147	16.23	0.8199	0.8502
ANXA10	63	chr4:169252304..169344872	92.57	0.6094	0.6442
ANXA11	68	chr10:81905116..81953124	48.01	0.6491	0.6174
ANXA13	90	chr8:124762591..124818791	56.2	0.3739	0.3325
ANXA2	60	chr15:58427520..58477287	49.77	0.824	0.7725
ANXA3	54	chr4:79693064..79750577	57.51	0.4885	0.5095
ANXA4	67	chr2:69823422..69902038	78.62	0.3156	0.4
ANXA5	39	chr4:122809885..122837138	27.25	0.8309	0.8353
ANXA6	101	chr5:150460713..150516120	55.41	0.6416	0.6082
ANXA7	15	chr10:74805452..74837652	32.2	0.1291	0.1297
ANXA9	9	chr1:149224354..149229902	5.548	0.2087	0.3677
AOAH	240	chr7:36519181..36730648	211.5	0.03806	0.1736
AOF1	56	chr6:18265947..18331388	65.44	0.1075	0.07961
AOF2	18	chr1:23219712..23282125	62.41	0.7704	0.9453
AOX1	96	chr2:201161297..201244026	82.73	0.6562	0.6366
AP1B1	38	chr22:28055893..28112433	56.54	0.1629	0.2572
AP1G1	34	chr16:70322917..70394978	72.06	0.3654	0.4116
AP1G2	3	chr14:23101931..23102910	0.979	0.9421	0.9373
AP1GBP1	41	chr17:32953006..33041090	88.08	0.6981	0.7026
AP1M1	34	chr19:16172070..16206822	34.75	0.2034	0.1982
AP1M2	9	chr19:10544477..10558204	13.73	0.7002	0.6769
AP1S1	7	chr7:100585331..100591150	5.819	0.5728	0.6109
AP1S3	86	chr2:224328425..224410549	82.12	0.2601	0.3148
AP2A1	19	chr19:54963131..55000705	37.57	0.7693	0.8261
AP2A2	56	chr11:917020..1001490	84.47	0.4092	0.403
AP2B1	100	chr17:30939359..31076626	137.3	0.5215	0.4847
AP2M1	13	chr3:185375965..185383975	8.01	0.0447	0.04036
AP2S1	6	chr19:52033334..52038353	5.019	0.679	0.5748
AP3B1	166	chr5:77339917..77625765	285.8	0.1549	0.1259
AP3B2	24	chr15:81125597..81167225	41.63	0.7999	0.8311
AP3D1	26	chr19:2054941..2100694	45.75	0.02814	0.01889
AP3M1	23	chr10:75550260..75579640	29.38	0.605	0.5621
AP3M2	12	chr8:42130496..42147694	17.2	0.734	0.9003
AP3S1	38	chr5:115206294..115272645	66.35	0.6112	0.5907
AP3S2	44	chr15:88174877..88238430	63.55	0.8053	0.8304
AP4B1	8	chr1:114240474..114249088	8.614	0.8245	0.7862
AP4E1	83	chr15:48990463..49083699	93.24	0.7534	0.718
AP4M1	5	chr7:99539112..99542732	3.62	0.1824	0.3581
AP4S1	33	chr14:30565590..30631641	66.05	0.6742	0.6423
APAF1	51	chr12:97566036..97648871	82.83	0.3327	0.4147
APBA1	258	chr9:71235699..71471992	236.3	0.6539	0.661
APBA2	191	chr15:27004354..27197530	193.2	0.7328	0.7357
APBA3	8	chr19:3701869..3712652	10.78	0.1434	0.1461
APBB1	13	chr11:6373535..6396264	22.73	0.281	0.3977
APBB1IP	146	chr10:26767460..26895333	127.9	0.6726	0.7437
APBB2	345	chr4:40514757..40911173	396.4	0.5507	0.5758
APBB3	3	chr5:139920417..139921502	1.085	0.08881	0.1584
APC	101	chr5:112073031..112209182	136.2	0.8912	0.8924
APC2	14	chr19:1402254..1423007	20.75	0.06545	0.0469
APCDD1	43	chr18:10445680..10478450	32.77	0.4629	0.4431
APCDD1L	50	chr20:56468469..56521118	52.65	0.3402	0.3424
APCS	1	chr1:157824882..157824882	0	0.9209	0.9209
APEH	4	chr3:49687301..49694733	7.432	0.125	0.3227
APEX1	3	chr14:19994007..19994994	0.987	0.6134	0.5525
APH1A	1	chr1:148507854..148507854	0	0.5259	0.5259
APH1B	18	chr15:61358174..61384692	26.52	0.5046	0.6655
API5	22	chr11:43290433..43321851	31.42	0.971	0.9532
APIP	71	chr11:34860975..34894477	33.5	0.9805	0.9805
APITD1	15	chr1:10413468..10434643	21.18	0.9281	0.927
APLNR	5	chr11:56758402..56761153	2.751	0.4426	0.445
APLP2	53	chr11:129449062..129516807	67.75	0.2996	0.3091
APOA2	2	chr1:159458940..159459135	0.195	0.54	0.6379
APOA4	1	chr11:116196844..116196844	0	0.9249	0.9249
APOA5	3	chr11:116165896..116167789	1.893	0.8714	0.8051
APOB	29	chr2:21078786..21119023	40.24	0.2096	0.2379
APOB48R	1	chr16:28415145..28415145	0	0.1185	0.1185
APOBEC1	13	chr12:7694450..7709039	14.59	0.4253	0.6147
APOBEC2	15	chr6:41129928..41139081	9.153	0.85	0.8462
APOBEC3A	1	chr22:37685055..37685055	0	0.2889	0.2889
APOBEC3B	4	chr22:37711772..37714298	2.526	0.6254	0.7851
APOBEC3C	5	chr22:37741811..37744645	2.834	0.1378	0.1274
APOBEC3D	3	chr22:37750039..37758865	8.826	0.2864	0.3602
APOBEC3F	12	chr22:37767356..37780624	13.27	0.7998	0.7924
APOBEC3G	8	chr22:37803793..37811133	7.34	0.6824	0.6415
APOBEC3H	10	chr22:37824030..37829848	5.818	0.5526	0.5693
APOBEC4	14	chr1:181883310..181889002	5.692	0.05136	0.03953
APOC2	3	chr19:50141124..50144652	3.528	0.07324	0.07359
APOC3	1	chr11:116208850..116208850	0	0.1318	0.1318
APOC4	3	chr19:50139001..50140305	1.304	0.03321	0.03082
APOH	31	chr17:61638692..61655991	17.3	0.6168	0.575
APOL1	21	chr22:34979520..34993279	13.76	0.6919	0.6552
APOL2	34	chr22:34952666..34965913	13.25	0.3484	0.4569
APOL3	41	chr22:34867446..34889383	21.94	0.9183	0.9206
APOL4	33	chr22:34915188..34930787	15.6	0.5091	0.5005
APOL5	11	chr22:34444209..34455210	11	0.5585	0.6047
APOL6	8	chr22:34380951..34394110	13.16	0.7992	0.8271
APOLD1	7	chr12:12832280..12835405	3.125	0.4974	0.4165
APOM	3	chr6:31731852..31733520	1.668	0.8364	0.8595
APP	285	chr21:26176065..26463815	287.8	0.8026	0.8158
APPBP2	6	chr17:55875936..55946815	70.88	0.8289	0.811
APPL1	18	chr3:57238434..57282001	43.57	0.8005	0.8278
APPL2	86	chr12:104091261..104153369	62.11	0.5629	0.5525
APRT	3	chr16:87404167..87404930	0.763	0.6006	0.5229
APTX	46	chr9:32965210..32991449	26.24	0.8608	0.8726
AQP1	6	chr7:30922976..30930347	7.371	0.7105	0.7679
AQP10	3	chr1:152560299..152562700	2.401	0.5583	0.5203
AQP11	11	chr11:76978989..76995927	16.94	0.115	0.1225
AQP2	8	chr12:48631243..48638660	7.417	0.1378	0.1284
AQP3	4	chr9:33432952..33437424	4.472	0.7815	0.7793
AQP4	7	chr18:22689543..22699431	9.888	0.7046	0.7143
AQP7	3	chr9:33375439..33388606	13.17	0.5069	0.5246
AQP8	6	chr16:25141945..25147664	5.719	0.5192	0.5278
AQP9	101	chr15:56217750..56265359	47.61	0.5771	0.506
AQR	73	chr15:32938189..33049244	111.1	0.1089	0.1228
ARC	1	chr8:143691186..143691186	0	0.2994	0.2994
ARCN1	20	chr11:117949154..117978595	29.44	0.04665	0.09126
ARD1B	3	chr4:80457717..80463427	5.71	0.5941	0.5815
ARF1	11	chr1:226339310..226350499	11.19	0.8011	0.781
ARF3	19	chr12:47618279..47636123	17.84	0.3668	0.3023
ARF4	17	chr3:57534044..57557418	23.37	0.3628	0.3045
ARF5	1	chr7:127017512..127017512	0	0.9006	0.9006
ARFGAP1	2	chr20:61376633..61382277	5.644	0.6249	0.625
ARFGAP2	5	chr11:47143000..47153558	10.56	0.3998	0.5104
ARFGAP3	66	chr22:41523098..41582279	59.18	0.8915	0.9053
ARFGEF1	23	chr8:68281349..68416796	135.4	0.76	0.8803
ARFGEF2	78	chr20:46975007..47085745	110.7	0.1563	0.2326
ARFIP1	54	chr4:153920580..154049446	128.9	0.5486	0.4699
ARFIP2	2	chr11:6455791..6456885	1.094	0.9643	0.9689
ARFRP1	4	chr20:61804664..61809503	4.839	0.1406	0.1335
ARG1	7	chr6:131936837..131946412	9.575	0.3336	0.2683
ARG2	27	chr14:67156957..67188117	31.16	0.8034	0.8215
ARGFX	15	chr3:122771580..122789419	17.84	0.8167	0.8325
ARGLU1	5	chr13:105995120..106012677	17.56	0.03498	0.04865
ARHGAP1	7	chr11:46655700..46668430	12.73	0.1632	0.13
ARHGAP10	230	chr4:148874101..149210964	336.9	0.7782	0.8792
ARHGAP11A	3	chr15:30713357..30714768	1.411	0.8238	0.843
ARHGAP11B	1	chr15:28717792..28717792	0	0.3929	0.3929
ARHGAP12	85	chr10:32135255..32256772	121.5	0.2463	0.2378
ARHGAP15	565	chr2:143603423..144240705	637.3	0.6322	0.5734
ARHGAP17	47	chr16:24839299..24931339	92.04	0.2957	0.3011
ARHGAP18	158	chr6:129944446..130072908	128.5	0.5677	0.5847
ARHGAP19	52	chr10:98972739..99041812	69.07	0.7546	0.7422
ARHGAP20	128	chr11:109953550..110087520	134	0.07951	0.0711
ARHGAP21	56	chr10:24913375..25049592	136.2	0.1968	0.4429
ARHGAP22	275	chr10:49324201..49480983	156.8	0.4361	0.5252
ARHGAP24	536	chr4:86616901..87141745	524.8	0.2407	0.3098
ARHGAP25	176	chr2:68815936..68907061	91.12	0.4183	0.4273
ARHGAP26	523	chr5:142131126..142587164	456	0.4223	0.5773
ARHGAP27	13	chr17:40828104..40857225	29.12	0.8662	0.854
ARHGAP28	80	chr18:6824651..6905639	80.99	0.4815	0.4906
ARHGAP29	46	chr1:94407551..94473797	66.25	0.7542	0.7268
ARHGAP30	13	chr1:159284180..159305391	21.21	0.3171	0.4235
ARHGAP5	6	chr14:31633391..31696556	63.16	0.1618	0.2095
ARHGAP8	190	chr22:43528011..43637314	109.3	0.3478	0.3288
ARHGAP9	6	chr12:56155743..56158987	3.244	0.8488	0.8689
ARHGDIB	22	chr12:14986429..15005243	18.81	0.7911	0.8792
ARHGEF1	2	chr19:47079643..47081120	1.477	0.3505	0.2683
ARHGEF10	213	chr8:1760048..1893230	133.2	0.4111	0.4733
ARHGEF10L	118	chr1:17740361..17896464	156.1	0.8257	0.8943
ARHGEF11	98	chr1:155171268..155281650	110.4	0.4569	0.503
ARHGEF12	80	chr11:119714596..119865481	150.9	0.7122	0.7672
ARHGEF15	15	chr17:8155040..8166512	11.47	0.05465	0.06727
ARHGEF16	21	chr1:3363827..3384899	21.07	0.1454	0.1729
ARHGEF17	26	chr11:72698732..72757627	58.9	0.1661	0.1819
ARHGEF18	105	chr19:7354832..7435415	80.58	0.07029	0.06392
ARHGEF19	15	chr1:16397240..16410339	13.1	0.5349	0.5038
ARHGEF2	11	chr1:154184504..154214499	30	0.9093	0.9096
ARHGEF3	327	chr3:56736690..57086991	350.3	0.5564	0.5011
ARHGEF4	63	chr2:131390755..131518802	128	0.03911	0.07217
ARHGEF5	5	chr7:143705562..143707697	2.135	0.2457	0.272
ARHGEF7	144	chr13:110566553..110755870	189.3	0.7179	0.7385
ARID1A	17	chr1:26900808..26966244	65.44	0.9011	0.8561
ARID1B	364	chr6:157142857..157533168	390.3	0.8325	0.8707
ARID2	44	chr12:44420742..44581175	160.4	0.7921	0.7607
ARID3A	32	chr19:878971..918584	39.61	0.2981	0.4254
ARID3B	26	chr15:72626159..72676351	50.19	0.4149	0.4155
ARID3C	3	chr9:34612389..34615409	3.02	0.9606	0.9549
ARID4A	24	chr14:57841385..57909092	67.71	0.6766	0.711
ARID4B	73	chr1:233404356..233555807	151.5	0.7161	0.8156
ARID5A	5	chr2:96566864..96578328	11.46	0.71	0.8991
ARID5B	112	chr10:63335253..63519796	184.5	0.8116	0.7486
ARIH1	36	chr15:70554832..70665826	111	0.5392	0.6469
ARIH2	17	chr3:48931866..48992212	60.35	0.5787	0.5668
ARL1	18	chr12:100311564..100325028	13.46	0.5815	0.4692
ARL10	3	chr5:175726138..175731551	5.413	0.4961	0.5104
ARL11	5	chr13:49101764..49105221	3.457	0.3015	0.4362
ARL13B	8	chr3:95197720..95241769	44.05	0.3173	0.4651
ARL15	510	chr5:53217488..53642052	424.6	0.3335	0.3677
ARL16	1	chr17:77261080..77261080	0	0.5108	0.5108
ARL2	3	chr11:64545574..64545770	0.196	0.9038	0.9101
ARL2BP	3	chr16:55840586..55844490	3.904	0.4808	0.4814
ARL3	15	chr10:104424184..104461965	37.78	0.165	0.3237
ARL4A	3	chr7:12694351..12695794	1.443	0.1185	0.0746
ARL4C	3	chr2:235067018..235068726	1.708	0.08691	0.1397
ARL4D	1	chr17:38833981..38833981	0	0.8805	0.8805
ARL5A	13	chr2:152366095..152391977	25.88	0.4734	0.5759
ARL5B	18	chr10:18988847..19006873	18.03	0.2765	0.463
ARL6	13	chr3:98967342..98999808	32.47	0.4656	0.5238
ARL6IP1	6	chr16:18710891..18720031	9.14	0.689	0.6624
ARL6IP2	36	chr2:38377991..38456015	78.02	0.6275	0.7043
ARL6IP5	12	chr3:69219909..69237033	17.12	0.6529	0.7259
ARL6IP6	33	chr2:153284072..153325666	41.59	0.4198	0.4565
ARL8A	4	chr1:200373420..200378908	5.488	0.04776	0.04606
ARL8B	38	chr3:5139855..5193755	53.9	0.8365	0.8847
ARL9	6	chr4:57067333..57082463	15.13	0.6833	0.7298
ARMC1	23	chr8:66678337..66708680	30.34	0.4393	0.3931
ARMC10	5	chr7:102504948..102526424	21.48	0.9278	0.9607
ARMC2	116	chr6:109277297..109401986	124.7	0.7823	0.8569
ARMC3	110	chr10:23257515..23364515	107	0.65	0.764
ARMC4	129	chr10:28141317..28326746	185.4	0.8763	0.9115
ARMC5	1	chr16:31383959..31383959	0	0.438	0.438
ARMC6	9	chr19:19006193..19028998	22.8	0.3015	0.2871
ARMC7	8	chr17:70619865..70636287	16.42	0.6728	0.6453
ARMC8	23	chr3:139396461..139497879	101.4	0.09129	0.1126
ARMC9	92	chr2:231774895..231917562	142.7	0.1424	0.1248
ARMETL1	6	chr10:14901407..14916533	15.13	0.7062	0.7425
ARMS2	7	chr10:124204241..124205584	1.343	0.5531	0.5046
ARNT	19	chr1:149049421..149115727	66.31	0.1146	0.1453
ARNT2	169	chr15:78488824..78677315	188.5	0.6182	0.5712
ARNTL	93	chr11:13258497..13364347	105.8	0.7831	0.7947
ARNTL2	101	chr12:27378735..27463611	84.88	0.6557	0.6102
ARPC1A	10	chr7:98767972..98799674	31.7	0.3399	0.2538
ARPC1B	10	chr7:98811234..98829880	18.65	0.3673	0.4362
ARPC2	16	chr2:218790364..218821334	30.97	0.4096	0.4359
ARPC4	5	chr3:9809905..9822673	12.77	0.3592	0.3161
ARPC5	16	chr1:181862759..181871528	8.769	0.07218	0.05369
ARPC5L	6	chr9:126671888..126679516	7.628	0.08364	0.06595
ARPM1	2	chr3:170968838..170968965	0.127	0.1917	0.1917
ARPP-19	21	chr15:50627377..50647845	20.47	0.6273	0.6268
ARPP-21	134	chr3:35658939..35807987	149	0.1217	0.132
ARRB1	74	chr11:74654715..74739826	85.11	0.5885	0.5286
ARRB2	5	chr17:4561847..4569629	7.782	0.6748	0.8316
ARRDC1	3	chr9:139625297..139627509	2.212	0.1037	0.1032
ARRDC2	7	chr19:17978646..17985755	7.109	0.08432	0.07701
ARRDC3	7	chr5:90700781..90712239	11.46	0.4611	0.4061
ARRDC4	10	chr15:96306719..96317756	11.04	0.3492	0.3777
ARRDC5	6	chr19:4841914..4851684	9.77	0.9344	0.8943
ARS2	11	chr7:100310762..100324046	13.28	0.8554	0.8352
ARSA	11	chr22:49410343..49413209	2.866	0.2611	0.1535
ARSB	242	chr5:78108795..78318005	209.2	0.7629	0.8055
ARSG	97	chr17:63768551..63924012	155.5	0.4629	0.5792
ARSI	3	chr5:149656490..149660452	3.962	0.4918	0.4538
ARSJ	97	chr4:115041934..115118491	76.56	0.06794	0.071
ARSK	23	chr5:94920160..94965533	45.37	0.2693	0.287
ART1	5	chr11:3633400..3638426	5.026	0.105	0.09876
ART3	150	chr4:77152469..77252749	100.3	0.8969	0.917
ART4	17	chr12:14873619..14885926	12.31	0.3327	0.3057
ART5	6	chr11:3616344..3619777	3.433	0.666	0.7025
ARTN	2	chr1:44172195..44173971	1.776	0.2261	0.2077
ARV1	7	chr1:229181834..229201490	19.66	0.3366	0.4502
ARVCF	54	chr22:18339366..18379760	40.39	0.7137	0.6703
AS3MT	25	chr10:104623514..104651474	27.96	0.5558	0.558
ASAH1	55	chr8:17958250..17986484	28.23	0.7677	0.7693
ASAH2	29	chr10:51671309..51678146	6.837	0.7033	0.7605
ASAH2B	4	chr10:52169886..52173015	3.129	0.4922	0.5655
ASAH3	13	chr19:6257971..6284476	26.5	0.558	0.8603
ASAH3L	46	chr9:19399206..19441807	42.6	0.8649	0.9496
ASAM	113	chr11:122448705..122569976	121.3	0.7659	0.7295
ASB1	19	chr2:239001188..239024860	23.67	0.2087	0.2153
ASB10	8	chr7:150503979..150514825	10.85	0.4581	0.4422
ASB13	41	chr10:5720848..5746028	25.18	0.6645	0.6906
ASB14	7	chr3:57278724..57286580	7.856	0.6241	0.7484
ASB15	16	chr7:123037405..123063433	26.03	0.2491	0.3307
ASB16	5	chr17:39603872..39611956	8.084	0.1411	0.1391
ASB17	15	chr1:76158759..76170560	11.8	0.6992	0.6723
ASB18	55	chr2:236768287..236823424	55.14	0.6356	0.6334
ASB2	31	chr14:93470659..93493480	22.82	0.5305	0.632
ASB3	106	chr2:53751029..53867048	116	0.438	0.4163
ASB4	63	chr7:94953898..95003210	49.31	0.5067	0.5101
ASB5	71	chr4:177372614..177426315	53.7	0.171	0.2015
ASB6	6	chr9:131436987..131443062	6.075	0.5832	0.6118
ASB7	31	chr15:98961518..99005819	44.3	0.8661	0.8801
ASB8	7	chr12:46828024..46837022	8.998	0.7889	0.7602
ASCC1	32	chr10:73526990..73645599	118.6	0.6956	0.7238
ASCC2	48	chr22:28514950..28564045	49.09	0.6328	0.6195
ASCC3	305	chr6:101064065..101433515	369.4	0.4574	0.4615
ASCC3L1	8	chr2:96307200..96330388	23.19	0.3061	0.3126
ASCL1	2	chr12:101875956..101876779	0.823	0.7443	0.7027
ASCL3	8	chr11:8916121..8920980	4.859	0.4019	0.4097
ASCL4	2	chr12:106692715..106694132	1.417	0.5177	0.5016
ASF1A	5	chr6:119265945..119267130	1.185	0.6222	0.6124
ASF1B	3	chr19:14094734..14107429	12.7	0.4441	0.4229
ASGR2	9	chr17:6946639..6958571	11.93	0.1521	0.155
ASH1L	29	chr1:153577067..153793637	216.6	0.6849	0.709
ASH2L	2	chr8:38096889..38099744	2.855	0.7069	0.7068
ASIP	3	chr20:32312380..32318238	5.858	0.1389	0.1392
ASL	10	chr7:65178620..65195657	17.04	0.3106	0.313
ASNA1	1	chr19:12710966..12710966	0	0.2004	0.2004
ASNS	34	chr7:97319748..97339483	19.73	0.6646	0.5993
ASNSD1	3	chr2:190234450..190237241	2.791	0.0465	0.04635
ASPA	41	chr17:3324493..3347986	23.49	0.7252	0.8197
ASPH	210	chr8:62578628..62789516	210.9	0.7252	0.7016
ASPHD2	13	chr22:25157335..25170477	13.14	0.06109	0.05502
ASPM	54	chr1:195319996..195379696	59.7	0.3338	0.2887
ASPN	18	chr9:94258650..94283370	24.72	0.4845	0.5116
ASPRV1	2	chr2:70041042..70042180	1.138	0.4483	0.4181
ASPSCR1	9	chr17:77542520..77564354	21.83	0.7419	0.6994
ASRGL1	38	chr11:61861409..61917305	55.9	0.5048	0.5113
ASS1	55	chr9:132311998..132365974	53.98	0.4428	0.4717
ASTE1	13	chr3:132216751..132227074	10.32	0.4387	0.4007
ASTL	7	chr2:96153514..96167631	14.12	0.3589	0.3573
ASTN1	281	chr1:175097601..175398690	301.1	0.3481	0.3023
ASTN2	1273	chr9:118227660..119214257	986.6	0.3525	0.4015
ASXL1	23	chr20:30411942..30488824	76.88	0.3204	0.288
ASXL2	84	chr2:25815828..25953731	137.9	0.7125	0.7177
ASXL3	153	chr18:29414326..29581294	167	0.5378	0.5276
ASZ1	37	chr7:116792460..116854276	61.82	0.6623	0.6535
ATAD1	35	chr10:89503098..89564534	61.44	0.8207	0.8584
ATAD2	6	chr8:124402081..124477027	74.95	0.7319	0.6621
ATAD2B	122	chr2:23826350..24002042	175.7	0.4021	0.452
ATAD3A	2	chr1:1441243..1448430	7.187	0.3723	0.6823
ATAD3B	2	chr1:1411394..1415563	4.169	0.4755	0.4709
ATAD4	4	chr17:43384431..43389104	4.673	0.8002	0.7593
ATAD5	25	chr17:26183455..26245353	61.9	0.387	0.3387
ATCAY	20	chr19:3835722..3878771	43.05	0.02552	0.1016
ATE1	192	chr10:123493177..123675217	182	0.5331	0.4695
ATF1	24	chr12:49457357..49500032	42.67	0.1299	0.1073
ATF2	73	chr2:175647850..175736403	88.55	0.3645	0.4725
ATF3	85	chr1:210805532..210860472	54.94	0.3523	0.3895
ATF5	7	chr19:55124592..55128792	4.2	0.8105	0.7676
ATF6	198	chr1:160003097..160195395	192.3	0.6628	0.7846
ATF7	65	chr12:52192699..52303914	111.2	0.4651	0.3917
ATF7IP	82	chr12:14411508..14541480	130	0.4555	0.4206
ATF7IP2	36	chr16:10431666..10484796	53.13	0.4825	0.5025
ATG10	92	chr5:81311779..81585799	274	0.6463	0.6251
ATG12	7	chr5:115194612..115204913	10.3	0.6411	0.5961
ATG16L1	45	chr2:233826187..233868852	42.66	0.4216	0.4839
ATG16L2	4	chr11:72203735..72216248	12.51	0.7217	0.7099
ATG2A	3	chr11:64419803..64440864	21.06	0.4124	0.406
ATG2B	67	chr14:95817739..95899043	81.3	0.1022	0.1971
ATG3	25	chr3:113734465..113757303	22.84	0.9493	0.9539
ATG4B	7	chr2:242234289..242261457	27.17	0.4533	0.4254
ATG4C	73	chr1:63022563..63101639	79.08	0.49	0.5233
ATG4D	2	chr19:10517442..10520659	3.217	0.6865	0.6612
ATG5	98	chr6:106743595..106879466	135.9	0.7056	0.7333
ATG7	189	chr3:11292897..11571402	278.5	0.4966	0.5322
ATG9A	8	chr2:219793182..219801667	8.485	0.376	0.3312
ATG9B	3	chr7:150340504..150351835	11.33	0.8966	0.8768
ATHL1	7	chr11:280233..285527	5.294	0.4249	0.3931
ATIC	43	chr2:215890073..215922369	32.3	0.1937	0.2948
ATL3	7	chr11:63155726..63195412	39.69	0.2607	0.2582
ATM	72	chr11:107601263..107744838	143.6	0.5829	0.6058
ATMIN	11	chr16:79628198..79638000	9.802	0.5931	0.5863
ATN1	4	chr12:6904084..6920260	16.18	0.4104	0.3582
ATOH7	1	chr10:69661859..69661859	0	0.2985	0.2985
ATOH8	21	chr2:85838074..85868632	30.56	0.1298	0.2205
ATOX1	1	chr5:151111094..151111094	0	0.8768	0.8768
ATP10A	284	chr15:23475632..23657326	181.7	0.6257	0.6588
ATP10B	320	chr5:159922719..160210685	288	0.2588	0.2507
ATP10D	130	chr4:47186827..47288977	102.2	0.5583	0.5463
ATP11A	166	chr13:112394108..112588005	193.9	0.8553	0.8784
ATP11B	61	chr3:183996408..184121815	125.4	0.08396	0.09785
ATP12A	41	chr13:24156051..24183914	27.86	0.3068	0.2791
ATP13A1	11	chr19:19618682..19634923	16.24	0.7346	0.7833
ATP13A2	10	chr1:17185179..17209978	24.8	0.6988	0.6637
ATP13A3	25	chr3:195605710..195670120	64.41	0.1133	0.1108
ATP13A4	61	chr3:194604017..194750647	146.6	0.3543	0.3531
ATP13A5	65	chr3:194476456..194576396	99.94	0.6556	0.6356
ATP1A1	3	chr1:116719908..116734086	14.18	0.9388	0.9151
ATP1A2	19	chr1:158353592..158379365	25.77	0.02956	0.03166
ATP1A3	2	chr19:47162890..47169150	6.26	0.9783	0.9925
ATP1A4	59	chr1:158388112..158419501	31.39	0.417	0.4493
ATP1B1	48	chr1:167345196..167368559	23.36	0.6478	0.6804
ATP1B2	5	chr17:7495497..7501467	5.97	0.2892	0.3224
ATP1B3	52	chr3:143079538..143127498	47.96	0.6079	0.6969
ATP2A1	8	chr16:28798966..28823028	24.06	0.4861	0.4507
ATP2A2	12	chr12:109207586..109268961	61.38	0.04627	0.1942
ATP2A3	20	chr17:3774251..3812148	37.9	0.4141	0.3544
ATP2B1	56	chr12:88510467..88573498	63.03	0.5677	0.6015
ATP2B2	278	chr3:10342604..10520676	178.1	0.6032	0.6695
ATP2B4	87	chr1:201862941..201979756	116.8	0.3608	0.4117
ATP2C1	61	chr3:132096884..132217031	120.1	0.5873	0.6699
ATP2C2	223	chr16:82960328..83055189	94.86	0.2238	0.3298
ATP4A	10	chr19:40734047..40740783	6.736	0.1708	0.1507
ATP4B	3	chr13:113356126..113360001	3.875	0.1409	0.1217
ATP5A1	16	chr18:41918113..41934698	16.59	0.8268	0.8177
ATP5B	1	chr12:55319947..55319947	0	0.4918	0.4918
ATP5C1	22	chr10:7870681..7889694	19.01	0.5714	0.5187
ATP5F1	12	chr1:111793368..111805645	12.28	0.6784	0.6556
ATP5G1	2	chr17:44325258..44325508	0.25	0.04363	0.04472
ATP5G2	6	chr12:52349768..52356712	6.944	0.5772	0.5575
ATP5G3	3	chr2:175751065..175754661	3.596	0.3021	0.2933
ATP5H	8	chr17:70547098..70554362	7.264	0.3221	0.29
ATP5J	3	chr21:26019329..26028003	8.674	0.8498	0.8225
ATP5J2	2	chr7:98895637..98898539	2.902	0.2277	0.2054
ATP5L	4	chr11:117778229..117785146	6.917	0.07409	0.08554
ATP5O	9	chr21:34198079..34208869	10.79	0.667	0.879
ATP5S	6	chr14:49854669..49862023	7.354	0.591	0.6004
ATP5SL	7	chr19:46630062..46636825	6.763	0.2897	0.6523
ATP6V0A1	11	chr17:37864814..37927247	62.43	0.4518	0.607
ATP6V0A2	34	chr12:122764358..122810225	45.87	0.6341	0.6457
ATP6V0A4	88	chr7:138041670..138132397	90.73	0.41	0.4614
ATP6V0B	4	chr1:44214120..44216046	1.926	0.4197	0.5224
ATP6V0D1	7	chr16:66035752..66068599	32.85	0.8053	0.7772
ATP6V0D2	91	chr8:87180631..87235512	54.88	0.1168	0.1797
ATP6V0E1	24	chr5:172345159..172393849	48.69	0.786	0.77
ATP6V0E2	2	chr7:149201033..149208524	7.491	0.1951	0.1942
ATP6V1A	30	chr3:114950467..115012901	62.43	0.1001	0.09659
ATP6V1B1	29	chr2:71016594..71045285	28.69	0.4273	0.4022
ATP6V1B2	22	chr8:20100632..20122923	22.29	0.1949	0.2583
ATP6V1C1	52	chr8:104102681..104153760	51.08	0.6194	0.7167
ATP6V1C2	37	chr2:10779639..10841975	62.34	0.3924	0.3591
ATP6V1D	4	chr14:66879786..66894389	14.6	0.4422	0.5262
ATP6V1E1	43	chr22:16455263..16491100	35.84	0.7064	0.8056
ATP6V1E2	10	chr2:46592661..46600467	7.806	0.5871	0.6123
ATP6V1F	3	chr7:128290779..128291811	1.032	0.9091	0.8963
ATP6V1G1	8	chr9:116390751..116400618	9.867	0.6198	0.6248
ATP6V1G2	5	chr6:31620699..31621843	1.144	0.2076	0.164
ATP6V1G3	10	chr1:196759077..196773904	14.83	0.3081	0.3092
ATP6V1H	62	chr8:54791289..54917377	126.1	0.8389	0.8706
ATP7B	61	chr13:51405149..51483549	78.4	0.5776	0.5347
ATP8A1	233	chr4:42105703..42351100	245.4	0.4603	0.4651
ATP8A2	600	chr13:24846641..25492700	646.1	0.6469	0.6635
ATP8B1	69	chr18:53464781..53547301	82.52	0.2961	0.3281
ATP8B2	20	chr1:152570600..152590396	19.8	0.9061	0.933
ATP8B3	24	chr19:1733798..1762603	28.8	0.278	0.3793
ATP8B4	258	chr15:47938432..48198648	260.2	0.4054	0.415
ATP9A	177	chr20:49646956..49817621	170.7	0.5387	0.7303
ATP9B	282	chr18:74930940..75239160	308.2	0.8305	0.7746
ATPAF1	18	chr1:46872308..46904901	32.59	0.4192	0.4
ATPAF2	6	chr17:17865593..17882089	16.5	0.3821	0.3821
ATPBD3	1	chr19:56297529..56297529	0	0.6095	0.6095
ATPBD4	121	chr15:33451590..33624589	173	0.4127	0.461
ATPIF1	5	chr1:28435595..28436866	1.271	0.3631	0.375
ATR	40	chr3:143651021..143778058	127	0.3465	0.3376
ATRIP	3	chr3:48467545..48480968	13.42	0.5062	0.4269
ATRN	208	chr20:3400447..3579558	179.1	0.6806	0.6876
ATRNL1	611	chr10:116846061..117697723	851.7	0.7189	0.7536
ATXN1	564	chr6:16414181..16866404	452.2	0.3863	0.5054
ATXN10	176	chr22:44447405..44619381	172	0.6443	0.652
ATXN2	30	chr12:110377920..110507450	129.5	0.3623	0.3666
ATXN2L	6	chr16:28745016..28754747	9.731	0.3426	0.3424
ATXN3	61	chr14:91594898..91641814	46.92	0.3461	0.3327
ATXN7	49	chr3:63829485..63961210	131.7	0.3179	0.4893
ATXN7L1	259	chr7:105032990..105303191	270.2	0.666	0.6528
ATXN7L2	6	chr1:109828512..109836682	8.17	0.6809	0.7664
ATXN7L3	1	chr17:39628112..39628112	0	0.7192	0.7192
AUH	104	chr9:93020664..93162896	142.2	0.7249	0.7532
AUP1	3	chr2:74609286..74610056	0.77	0.9391	0.9599
AURKA	20	chr20:54379190..54400472	21.28	0.2578	0.3199
AURKB	4	chr17:8049056..8053911	4.855	0.3851	0.391
AURKC	5	chr19:62434284..62437884	3.6	0.4024	0.4153
AUTS2	865	chr7:68702573..69894131	1192	0.5315	0.5414
AVEN	151	chr15:31947278..32115113	167.8	0.2985	0.3187
AVIL	9	chr12:56479715..56495083	15.37	0.9685	0.9794
AVPI1	16	chr10:99427812..99436978	9.166	0.4497	0.4823
AVPR1A	5	chr12:61826743..61831947	5.204	0.7574	0.7448
AXIN1	49	chr16:277679..341210	63.53	0.5344	0.4867
AXIN2	13	chr17:60955544..60985053	29.51	0.1665	0.1753
AXL	17	chr19:46419037..46459135	40.1	0.257	0.4213
AXUD1	8	chr3:39158899..39167546	8.647	0.5139	0.494
AZGP1	4	chr7:99404343..99408522	4.179	0.4651	0.4052
AZI1	35	chr17:76778244..76810409	32.16	0.3129	0.4071
AZI2	10	chr3:28342960..28365355	22.39	0.4508	0.4721
AZIN1	39	chr8:103908179..103945359	37.18	0.0179	0.02826
AZU1	4	chr19:778975..781854	2.879	0.07836	0.05767
B2M	7	chr15:42792438..42797314	4.876	0.8163	0.7332
B3GALNT1	17	chr3:162285936..162303218	17.28	0.6021	0.5779
B3GALNT2	33	chr1:233687587..233733859	46.27	0.4614	0.4748
B3GALT1	19	chr2:168383434..168433267	49.83	0.4362	0.4922
B3GALT2	7	chr1:191415160..191421135	5.975	0.9337	0.9325
B3GALT4	1	chr6:33354496..33354496	0	0.2048	0.2048
B3GALT5	8	chr21:39951701..39956085	4.384	0.7096	0.8043
B3GALTL	105	chr13:30678988..30804291	125.3	0.1065	0.1168
B3GAT1	22	chr11:133754531..133781352	26.82	0.5526	0.5652
B3GAT2	87	chr6:71629830..71722867	93.04	0.5046	0.4931
B3GNT2	18	chr2:62279143..62304926	25.78	0.5983	0.6531
B3GNT3	11	chr19:17767839..17784414	16.57	0.457	0.4985
B3GNT5	4	chr3:184458163..184470209	12.05	0.6829	0.6872
B3GNT6	8	chr11:76425038..76429896	4.858	0.3597	0.3588
B3GNT7	2	chr2:231970663..231971371	0.708	0.8318	0.8919
B3GNT8	4	chr19:46623924..46624452	0.528	0.8682	0.891
B3GNTL1	97	chr17:78495039..78601771	106.7	0.5266	0.578
B4GALNT1	6	chr12:56307200..56312426	5.226	0.2593	0.2159
B4GALNT2	23	chr17:44565428..44601978	36.55	0.4766	0.5095
B4GALNT3	104	chr12:441178..539571	98.39	0.8125	0.774
B4GALNT4	5	chr11:361265..369097	7.832	0.5605	0.5635
B4GALT1	61	chr9:33101686..33156234	54.55	0.429	0.4915
B4GALT2	7	chr1:44219042..44229329	10.29	0.7962	0.8807
B4GALT3	5	chr1:159408056..159411749	3.693	0.252	0.2433
B4GALT4	22	chr3:120413574..120440893	27.32	0.4033	0.6861
B4GALT5	59	chr20:47684154..47762591	78.44	0.6492	0.6677
B4GALT6	53	chr18:27457533..27518026	60.49	0.4016	0.4621
B4GALT7	5	chr5:176966125..176968570	2.445	0.4501	0.4823
B9D1	4	chr17:19187668..19206545	18.88	0.7175	0.7061
B9D2	5	chr19:46553514..46561308	7.794	0.4003	0.4584
BAALC	109	chr8:104223889..104307923	84.03	0.6916	0.6794
BAAT	24	chr9:103162645..103186904	24.26	0.8274	0.9463
BACE1	17	chr11:116661762..116689124	27.36	0.8085	0.7945
BACE2	113	chr21:41464074..41569691	105.6	0.5167	0.5135
BACH1	36	chr21:29598187..29650734	52.55	0.433	0.4865
BACH2	282	chr6:90694146..91062948	368.8	0.2745	0.3042
BAD	5	chr11:63799573..63805488	5.915	0.9774	0.9729
BAG1	8	chr9:33243605..33253674	10.07	0.5403	0.5251
BAG2	7	chr6:57146328..57156417	10.09	0.3077	0.3766
BAG3	40	chr10:121401851..121427002	25.15	0.5675	0.6379
BAG4	7	chr8:38159097..38187481	28.38	0.547	0.547
BAG5	4	chr14:103092697..103098023	5.326	0.01937	0.02253
BAHCC1	21	chr17:76990593..77047701	57.11	0.4447	0.5137
BAHD1	8	chr15:38529630..38546639	17.01	0.2012	0.1838
BAI1	25	chr8:143550870..143617515	66.64	0.09749	0.124
BAI2	11	chr1:31968406..31993502	25.1	0.3919	0.4558
BAI3	723	chr6:69407020..70154309	747.3	0.5017	0.5347
BAIAP2	64	chr17:76623656..76705698	82.04	0.5871	0.6207
BAIAP2L1	69	chr7:97760787..97866402	105.6	0.1824	0.175
BAIAP2L2	9	chr22:36816948..36832585	15.64	0.3357	0.3568
BAIAP3	8	chr16:1325452..1338603	13.15	0.231	0.2386
BAK1	11	chr6:33649697..33655408	5.711	0.4751	0.4782
BAMBI	2	chr10:29007341..29008312	0.971	0.9076	0.8741
BANF1	1	chr11:65527234..65527234	0	0.3232	0.3232
BANF2	62	chr20:17628672..17664416	35.74	0.6263	0.5988
BANK1	218	chr4:102931565..103214286	282.7	0.8014	0.7769
BANP	79	chr16:86543637..86667923	124.3	0.3564	0.3216
BAP1	3	chr3:52410900..52417394	6.494	0.6325	0.5559
BARD1	108	chr2:215302096..215382469	80.37	0.6595	0.675
BARHL1	2	chr9:134450973..134452454	1.481	0.01408	0.01009
BARHL2	2	chr1:90950235..90951238	1.003	0.9912	0.9901
BARX1	2	chr9:95754312..95755979	1.667	0.6918	0.677
BARX2	82	chr11:128753271..128827028	73.76	0.1488	0.1959
BASP1	36	chr5:17272093..17323442	51.35	0.335	0.4381
BAT1	28	chr6:31606476..31618084	11.61	0.51	0.4917
BAT2	26	chr6:31697655..31713178	15.52	0.5148	0.596
BAT2D1	98	chr1:169722572..169827826	105.3	0.3353	0.5784
BAT3	22	chr6:31715090..31727631	12.54	0.4614	0.588
BAT4	6	chr6:31737932..31740665	2.733	0.1596	0.3163
BAT5	9	chr6:31765392..31777475	12.08	0.1187	0.1774
BATF	25	chr14:75059039..75081226	22.19	0.5677	0.6194
BATF2	5	chr11:64514072..64520947	6.875	0.2731	0.1943
BATF3	9	chr1:210929675..210937704	8.029	0.1138	0.1345
BAX	5	chr19:54150382..54153117	2.735	0.2188	0.2144
BAZ1A	88	chr14:34291993..34412589	120.6	0.4679	0.4562
BAZ1B	18	chr7:72494205..72572446	78.24	0.773	0.7408
BAZ2A	6	chr12:55278897..55316293	37.4	0.5697	0.5667
BAZ2B	225	chr2:159886945..160169465	282.5	0.206	0.2395
BBC3	1	chr19:52423669..52423669	0	0.9837	0.9837
BBOX1	78	chr11:27019551..27105823	86.27	0.7495	0.7271
BBS1	15	chr11:66037796..66056924	19.13	0.07438	0.08778
BBS10	1	chr12:75262673..75262673	0	0.8698	0.8698
BBS12	12	chr4:123877604..123885441	7.837	0.1082	0.1246
BBS2	19	chr16:55076598..55111619	35.02	0.4964	0.3812
BBS4	28	chr15:70767603..70817589	49.99	0.5724	0.5521
BBS5	22	chr2:170044270..170068643	24.37	0.7292	0.6851
BBS7	27	chr4:122965775..123011051	45.28	0.6761	0.6616
BBS9	460	chr7:33136185..33611473	475.3	0.3418	0.5862
BBX	215	chr3:108727049..109006787	279.7	0.3527	0.5259
BCAM	7	chr19:50005555..50016356	10.8	0.07507	0.1251
BCAN	14	chr1:154879556..154895661	16.11	0.1048	0.09754
BCAP29	20	chr7:107009961..107057803	47.84	0.7215	0.7274
BCAR1	17	chr16:73820525..73839465	18.94	0.1707	0.1514
BCAR3	79	chr1:93801301..93918709	117.4	0.6774	0.6932
BCAS1	270	chr20:51993533..52120639	127.1	0.7742	0.7599
BCAS2	5	chr1:114912206..114925270	13.06	0.3009	0.2901
BCAS3	263	chr17:56181767..56824837	643.1	0.6528	0.65
BCAS4	58	chr20:48851837..48927016	75.18	0.6454	0.6156
BCAT1	179	chr12:24855650..24993459	137.8	0.3838	0.4573
BCAT2	8	chr19:53992417..54004812	12.39	0.2639	0.2809
BCCIP	13	chr10:127505059..127530311	25.25	0.5125	0.5137
BCDIN3D	6	chr12:48518436..48521256	2.82	0.6286	0.5413
BCHE	65	chr3:166973974..167037819	63.84	0.6102	0.5708
BCKDHA	22	chr19:46596005..46622236	26.23	0.7292	0.7609
BCKDHB	270	chr6:80873685..81112522	238.8	0.08194	0.1886
BCKDK	2	chr16:31029294..31030072	0.778	0.7437	0.7256
BCL10	22	chr1:85505529..85516040	10.51	0.3559	0.3541
BCL11A	66	chr2:60532730..60632982	100.3	0.4455	0.4156
BCL11B	115	chr14:98709023..98804986	95.96	0.06418	0.0902
BCL2	207	chr18:58944474..59136859	192.4	0.7686	0.7464
BCL2A1	9	chr15:78041042..78050461	9.419	0.6322	0.6092
BCL2L1	42	chr20:29718434..29770860	52.43	0.2297	0.2423
BCL2L10	5	chr15:50189225..50192226	3.001	0.1517	0.1395
BCL2L11	26	chr2:111595886..111640101	44.22	0.8094	0.9187
BCL2L12	3	chr19:54860832..54868983	8.151	0.4655	0.4555
BCL2L13	74	chr22:16503036..16591983	88.95	0.2324	0.2642
BCL2L14	151	chr12:12115810..12253707	137.9	0.04332	0.06431
BCL2L15	10	chr1:114221012..114230984	9.972	0.9422	0.9123
BCL2L2	5	chr14:22846939..22850062	3.123	0.9538	0.9677
BCL3	2	chr19:49944944..49946008	1.064	0.1437	0.1253
BCL6	17	chr3:188923200..188944990	21.79	0.0863	0.0943
BCL6B	3	chr17:6869786..6872864	3.078	0.9125	0.961
BCL7A	22	chr12:120945949..120979228	33.28	0.7006	0.7373
BCL7B	1	chr7:72609167..72609167	0	0.9591	0.9591
BCL7C	1	chr16:30811180..30811180	0	0.9889	0.9889
BCL9	69	chr1:145479986..145564259	84.27	0.4951	0.585
BCLAF1	6	chr6:136625572..136651043	25.47	0.9477	0.9849
BCMO1	45	chr16:79832769..79878799	46.03	0.4719	0.4191
BCO2	36	chr11:111552271..111592600	40.33	0.6167	0.6057
BCR	121	chr22:21855082..21988007	132.9	0.3076	0.2878
BCS1L	4	chr2:219233251..219235956	2.705	0.4265	0.712
BDH1	56	chr3:198721755..198784408	62.65	0.5666	0.5503
BDH2	25	chr4:104219947..104240230	20.28	0.1601	0.1334
BDKRB1	12	chr14:95792372..95799895	7.523	0.1971	0.1825
BDKRB2	58	chr14:95740892..95778983	38.09	0.0818	0.09577
BDNF	27	chr11:27633617..27692783	59.17	0.5119	0.5284
BDP1	84	chr5:70787574..70897815	110.2	0.8137	0.8814
BECN1	2	chr17:38217430..38225296	7.866	0.05377	0.04006
BEGAIN	11	chr14:100074968..100101970	27	0.7487	0.8499
BEST1	16	chr11:61475963..61488553	12.59	0.3351	0.2419
BEST3	95	chr12:68333765..68378477	44.71	0.5023	0.481
BET1	9	chr7:93459329..93471064	11.73	0.6597	0.7586
BET1L	10	chr11:193788..196767	2.979	0.6877	0.6866
BFAR	5	chr16:14639679..14667269	27.59	0.7294	0.6208
BFSP1	57	chr20:17422690..17457014	34.32	0.6758	0.7979
BFSP2	62	chr3:134602316..134676102	73.79	0.3325	0.3818
BHLHB2	2	chr3:4999771..5001008	1.237	0.7832	0.7439
BHLHB3	1	chr12:26164355..26164355	0	0.748	0.748
BHLHB5	1	chr8:65657887..65657887	0	0.6344	0.6344
BHLHB8	1	chr7:97679554..97679554	0	0.8948	0.8948
BHMT	15	chr5:78444816..78462964	18.15	0.2026	0.1441
BHMT2	12	chr5:78402082..78418889	16.81	0.1588	0.1377
BICC1	223	chr10:59944612..60258559	313.9	0.03848	0.02782
BICD1	351	chr12:32152506..32421847	269.3	0.7172	0.6631
BICD2	39	chr9:94513540..94565378	51.84	0.4657	0.4312
BID	34	chr22:16598210..16635988	37.78	0.561	0.4692
BIK	21	chr22:41838166..41855596	17.43	0.3516	0.347
BIN1	75	chr2:127523075..127578376	55.3	0.2945	0.5021
BIN2	25	chr12:49961133..50003513	42.38	0.8905	0.8387
BIN3	50	chr8:22533963..22581925	47.96	0.1405	0.1416
BIRC2	10	chr11:101725073..101753138	28.07	0.3651	0.342
BIRC3	6	chr11:101695376..101713600	18.22	0.2017	0.1898
BIRC5	23	chr17:73721962..73733023	11.06	0.7385	0.7919
BIRC6	71	chr2:32439149..32689168	250	0.4427	0.4377
BIRC7	6	chr20:61337899..61341667	3.768	0.9494	0.9677
BIRC8	3	chr19:58484854..58485723	0.869	0.8849	0.8722
BIVM	33	chr13:102252370..102291826	39.46	0.6471	0.6423
BLCAP	6	chr20:35581911..35587876	5.965	0.4277	0.4253
BLK	90	chr8:11389321..11459454	70.13	0.1775	0.2325
BLM	62	chr15:89075579..89159206	83.63	0.603	0.6385
BLMH	24	chr17:25600202..25641782	41.58	0.3716	0.4878
BLNK	74	chr10:97943276..98017517	74.24	0.3213	0.2687
BLOC1S1	1	chr12:54397591..54397591	0	0.08061	0.08061
BLOC1S2	1	chr10:102028675..102028675	0	0.9203	0.9203
BLOC1S3	1	chr19:50375288..50375288	0	0.6498	0.6498
BLVRA	26	chr7:43768508..43813128	44.62	0.3143	0.3039
BLVRB	4	chr19:45650488..45661043	10.55	0.3303	0.268
BLZF1	36	chr1:167604000..167631103	27.1	0.3004	0.2243
BMF	14	chr15:38168110..38182151	14.04	0.8056	0.7901
BMP1	28	chr8:22081589..22125331	43.74	0.2963	0.3528
BMP10	7	chr2:68946816..68951366	4.55	0.7962	0.8302
BMP2	7	chr20:6699316..6708431	9.115	0.8218	0.8739
BMP2K	10	chr4:79920552..80051730	131.2	0.4306	0.3793
BMP3	26	chr4:82172769..82196714	23.95	0.2944	0.3143
BMP4	3	chr14:53487272..53492803	5.531	0.7701	0.8254
BMP5	106	chr6:55728210..55847512	119.3	0.3106	0.3109
BMP6	186	chr6:7673427..7826930	153.5	0.2446	0.256
BMP7	135	chr20:55177312..55269435	92.12	0.7229	0.6599
BMP8A	18	chr1:39731672..39766019	34.35	0.03239	0.02561
BMP8B	10	chr1:39998208..40023966	25.76	0.3914	0.3952
BMPER	209	chr7:33912585..34160627	248	0.8139	0.8146
BMPR1A	104	chr10:88508936..88673102	164.2	0.3463	0.286
BMPR1B	413	chr4:95899888..96298150	398.3	0.4942	0.5263
BMPR2	49	chr2:202954549..203140049	185.5	0.8296	0.8999
BMS1	50	chr10:42598540..42646633	48.09	0.1523	0.1535
BNC1	11	chr15:81718795..81741704	22.91	0.7709	0.8128
BNC2	614	chr9:16400956..16860421	459.5	0.3403	0.391
BNIP1	17	chr5:172504489..172523943	19.45	0.4465	0.5033
BNIP2	50	chr15:57742816..57768807	25.99	0.6261	0.8087
BNIP3	7	chr10:133631439..133642662	11.22	0.7949	0.8249
BNIP3L	18	chr8:26296563..26325853	29.29	0.5882	0.7179
BNIPL	7	chr1:149278167..149285804	7.637	0.6407	0.8063
BOC	96	chr3:114414679..114487111	72.43	0.7616	0.777
BOK	8	chr2:242149335..242160220	10.88	0.5315	0.537
BOLA1	1	chr1:148138529..148138529	0	0.7703	0.7703
BOLA3	13	chr2:74216498..74228149	11.65	0.7212	0.7558
BOLL	19	chr2:198308975..198355353	46.38	0.3985	0.3671
BOP1	7	chr8:145475151..145484561	9.41	0.3502	0.3041
BPGM	47	chr7:133984680..134012988	28.31	0.895	0.9094
BPHL	32	chr6:3070702..3097918	27.22	0.1832	0.1874
BPI	43	chr20:36365965..36396639	30.67	0.2029	0.2389
BPIL1	10	chr20:31060133..31075099	14.97	0.5092	0.5245
BPIL2	62	chr22:31141952..31182722	40.77	0.1088	0.1088
BPIL3	24	chr20:31083161..31094975	11.81	0.503	0.4737
BPNT1	8	chr1:218299420..218329682	30.26	0.6079	0.5863
BPTF	44	chr17:63255710..63408144	152.4	0.9122	0.942
BRAF	79	chr7:140081546..140268824	187.3	0.267	0.2655
BRAP	12	chr12:110565674..110607667	41.99	0.9095	0.9251
BRCA1	45	chr17:38449934..38530713	80.78	0.7645	0.7516
BRCA2	72	chr13:31787792..31871439	83.65	0.4486	0.4442
BRD1	35	chr22:48555161..48600025	44.86	0.7555	0.7175
BRD2	22	chr6:33044419..33056782	12.36	0.436	0.4889
BRD3	36	chr9:135887919..135921778	33.86	0.9017	0.9077
BRD4	9	chr19:15213372..15248928	35.56	0.873	0.8613
BRD7	24	chr16:48913242..48957773	44.53	0.1676	0.2146
BRD8	9	chr5:137503686..137539700	36.01	0.7818	0.7639
BRD9	7	chr5:918411..945204	26.79	0.243	0.2016
BRDT	36	chr1:92187637..92250718	63.08	0.476	0.4922
BRE	277	chr2:27967415..28413931	446.5	0.5266	0.5084
BRF1	39	chr14:104746746..104830054	83.31	0.6034	0.5852
BRF2	1	chr8:37825425..37825425	0	0.3089	0.3089
BRI3	3	chr7:97750177..97753838	3.661	0.2591	0.2414
BRI3BP	20	chr12:124048860..124076057	27.2	0.1584	0.2437
BRIP1	94	chr17:57114956..57295415	180.5	0.7689	0.8725
BRMS1	6	chr11:65862393..65867827	5.434	0.3432	0.3604
BRMS1L	16	chr14:35366822..35408995	42.17	0.2962	0.2828
BRP44	4	chr1:166154040..166169703	15.66	0.7118	0.6609
BRP44L	13	chr6:166698669..166716423	17.75	0.895	0.9246
BRPF1	5	chr3:9750160..9763168	13.01	0.6401	0.5964
BRPF3	15	chr6:36273191..36306555	33.36	0.6646	0.7027
BRSK1	11	chr19:60490377..60511657	21.28	0.4462	0.4447
BRSK2	42	chr11:1369424..1439753	70.33	0.648	0.7035
BRUNOL4	361	chr18:33083884..33399120	315.2	0.4829	0.4755
BRUNOL5	48	chr19:3178102..3246428	68.33	0.4755	0.4668
BRUNOL6	22	chr15:70365126..70397530	32.4	0.422	0.3818
BRWD1	111	chr21:39479848..39606259	126.4	0.7799	0.8125
BRWD2	65	chr10:122600777..122658791	58.01	0.4668	0.6396
BSCL2	7	chr11:62216570..62228933	12.36	0.06637	0.06453
BSDC1	2	chr1:32604130..32613780	9.65	0.8115	0.7488
BSG	10	chr19:523317..533775	10.46	0.6818	0.7971
BSN	49	chr3:49572017..49683506	111.5	0.2619	0.3778
BSND	9	chr1:55237331..55246913	9.582	0.2122	0.5924
BSPH1	19	chr19:53163234..53186257	23.02	0.4521	0.4235
BSPRY	36	chr9:115152284..115173174	20.89	0.773	0.8512
BST1	54	chr4:15314137..15342552	28.41	0.4158	0.3825
BST2	3	chr19:17374981..17375440	0.459	0.4738	0.7386
BSX	4	chr11:122354184..122356773	2.589	0.8913	0.9337
BTAF1	67	chr10:93674126..93779247	105.1	0.03623	0.05148
BTBD1	21	chr15:81476777..81523909	47.13	0.8842	0.8561
BTBD10	70	chr11:13366374..13440166	73.79	0.585	0.5656
BTBD11	346	chr12:106241560..106577349	335.8	0.5582	0.6922
BTBD12	12	chr16:3572336..3596483	24.15	0.7465	0.7442
BTBD14A	57	chr9:138044661..138125513	80.85	0.224	0.5183
BTBD14B	8	chr19:13092995..13111340	18.34	0.1284	0.1132
BTBD16	120	chr10:124021208..124087417	66.21	0.5501	0.512
BTBD2	11	chr19:1937455..1965037	27.58	0.06342	0.09423
BTBD3	24	chr20:11821317..11855058	33.74	0.3425	0.3172
BTBD6	1	chr14:104788324..104788324	0	0.3256	0.3256
BTBD7	70	chr14:92774877..92866538	91.66	0.6217	0.6759
BTBD8	54	chr1:92319013..92384595	65.58	0.7073	0.764
BTBD9	426	chr6:38245792..38714589	468.8	0.6397	0.6036
BTC	49	chr4:75892387..75937795	45.41	0.4527	0.4335
BTD	14	chr3:15619079..15661780	42.7	0.6724	0.5847
BTF3	11	chr5:72831125..72836353	5.228	0.05079	0.0444
BTF3L4	9	chr1:52295114..52323832	28.72	0.8232	0.8083
BTG2	2	chr1:201542318..201543676	1.358	0.807	0.8222
BTG3	5	chr21:17890191..17902139	11.95	0.6792	0.7123
BTG4	35	chr11:110843643..110887775	44.13	0.4205	0.4595
BTLA	10	chr3:113667715..113699339	31.62	0.2577	0.2618
BTN1A1	8	chr6:26609756..26618543	8.787	0.6566	0.8428
BTN2A1	24	chr6:26566244..26577424	11.18	0.1497	0.1435
BTN2A2	19	chr6:26491365..26502299	10.93	0.4069	0.4681
BTN2A3	23	chr6:26531069..26539264	8.195	0.1137	0.1111
BTN3A1	26	chr6:26511015..26522462	11.45	0.1974	0.2057
BTN3A2	38	chr6:26473574..26486128	12.55	0.1882	0.2126
BTN3A3	16	chr6:26549033..26559532	10.5	0.1708	0.1735
BTNL2	33	chr6:32470908..32482618	11.71	0.2472	0.2268
BTNL3	6	chr5:180363501..180366057	2.556	0.1006	0.1202
BTNL8	17	chr5:180259177..180307129	47.95	0.6247	0.631
BTNL9	16	chr5:180400088..180420866	20.78	0.1673	0.1646
BTRC	117	chr10:103107643..103306824	199.2	0.6998	0.6825
BUB1	9	chr2:111114944..111144607	29.66	0.8218	0.9653
BUB1B	28	chr15:38240599..38297348	56.75	0.5033	0.4926
BUB3	7	chr10:124903986..124913074	9.088	0.8488	0.9526
BUD13	36	chr11:116124283..116147347	23.06	0.7668	0.776
BUD31	7	chr7:98846331..98854260	7.929	0.1106	0.1345
BVES	45	chr6:105651496..105686833	35.34	0.6852	0.6459
BXDC1	59	chr6:111410435..111450087	39.65	0.67	0.5771
BXDC2	6	chr5:34951816..34960614	8.798	0.1137	0.1181
BXDC5	28	chr1:84717528..84735588	18.06	0.875	0.8349
BYSL	6	chr6:41998813..42008384	9.571	0.5276	0.4617
BZRAP1	28	chr17:53735470..53760857	25.39	0.578	0.5507
BZRPL1	2	chr6:41118346..41119244	0.898	0.9418	0.9419
BZW1	4	chr2:201386036..201394367	8.331	0.7756	0.7765
BZW2	63	chr7:16653465..16712114	58.65	0.352	0.4085
C10orf10	1	chr10:44793323..44793323	0	0.7007	0.7007
C10orf104	2	chr10:73658270..73659190	0.92	0.383	0.3629
C10orf107	130	chr10:63093039..63195307	102.3	0.4202	0.5183
C10orf109	43	chr10:1560086..1588718	28.63	0.3948	0.4684
C10orf11	768	chr10:77212564..77986654	774.1	0.118	0.2186
C10orf111	2	chr10:15177912..15178621	0.709	0.6011	0.6231
C10orf113	6	chr10:21454898..21469934	15.04	0.5675	0.6864
C10orf114	1	chr10:21823640..21823640	0	0.8534	0.8534
C10orf116	3	chr10:88720086..88720292	0.206	0.5305	0.5295
C10orf118	31	chr10:115876853..115923895	47.04	0.5838	0.5991
C10orf119	41	chr10:121579392..121621533	42.14	0.6203	0.5876
C10orf12	1	chr10:98732740..98732740	0	0.3345	0.3345
C10orf120	3	chr10:124447442..124449129	1.687	0.778	0.7497
C10orf122	12	chr10:127335597..127360295	24.7	0.5188	0.4712
C10orf128	45	chr10:50034546..50064293	29.75	0.8378	0.7791
C10orf129	45	chr10:96944288..96975691	31.4	0.09713	0.11
C10orf132	8	chr10:99601583..99617319	15.74	0.6508	0.5351
C10orf137	23	chr10:127399039..127434640	35.6	0.9409	0.974
C10orf140	2	chr10:21846838..21851493	4.655	0.8547	0.8448
C10orf141	46	chr10:128823982..128881619	57.64	0.8776	0.8972
C10orf18	44	chr10:5766827..5846260	79.43	0.333	0.3223
C10orf2	4	chr10:102737353..102744023	6.67	0.3787	0.4051
C10orf25	1	chr10:44816126..44816126	0	0.1852	0.1852
C10orf26	76	chr10:104494524..104565860	71.34	0.1933	0.2525
C10orf27	29	chr10:72201703..72213919	12.22	0.5376	0.5325
C10orf28	56	chr10:99885236..99994431	109.2	0.372	0.4342
C10orf30	85	chr10:13520795..13584870	64.08	0.1823	0.2998
C10orf32	6	chr10:104604340..104613568	9.228	0.2736	0.2817
C10orf33	85	chr10:100134772..100164711	29.94	0.4658	0.4375
C10orf35	6	chr10:71061627..71063031	1.404	0.6577	0.636
C10orf4	53	chr10:95418997..95450363	31.37	0.3469	0.3629
C10orf46	62	chr10:120432872..120502829	69.96	0.7257	0.6653
C10orf47	37	chr10:11909252..11952437	43.19	0.3506	0.3478
C10orf49	16	chr10:13304286..13315649	11.36	0.6596	0.6169
C10orf53	31	chr10:50559216..50586937	27.72	0.4006	0.416
C10orf54	34	chr10:73177651..73201075	23.42	0.02983	0.03382
C10orf55	1	chr10:75341881..75341881	0	0.3349	0.3349
C10orf57	11	chr10:81828636..81842039	13.4	0.3607	0.3686
C10orf58	20	chr10:82159578..82182693	23.11	0.5577	0.5942
C10orf59	289	chr10:90024019..90332817	308.8	0.3159	0.3774
C10orf62	2	chr10:99340007..99340118	0.111	0.631	0.6317
C10orf63	10	chr10:25311276..25340550	29.27	0.2293	0.3212
C10orf65	19	chr10:99335396..99362117	26.72	0.7458	0.832
C10orf67	14	chr10:23645722..23673572	27.85	0.7684	0.7033
C10orf68	232	chr10:32896752..33211361	314.6	0.3175	0.5351
C10orf71	39	chr10:50177368..50204868	27.5	0.1727	0.2161
C10orf72	150	chr10:49892433..49991924	99.49	0.6267	0.6185
C10orf76	69	chr10:103595408..103797807	202.4	0.6171	0.7152
C10orf78	7	chr10:105872045..105876096	4.051	0.6223	0.6015
C10orf79	95	chr10:105884596..105981885	97.29	0.7715	0.7563
C10orf81	42	chr10:115502320..115532176	29.86	0.752	0.7529
C10orf82	9	chr10:118413562..118419113	5.551	0.8259	0.8173
C10orf84	25	chr10:120059107..120090115	31.01	0.1435	0.1731
C10orf88	9	chr10:124682576..124702951	20.38	0.9407	0.9392
C10orf90	97	chr10:128104315..128199787	95.47	0.327	0.455
C10orf91	1	chr10:134111801..134111801	0	0.5316	0.5316
C10orf92	39	chr10:134472398..134519674	47.28	0.6305	0.6833
C10orf93	8	chr10:134597180..134604287	7.107	0.9737	0.9642
C10orf95	1	chr10:104201048..104201048	0	0.8896	0.8896
C10orf96	54	chr10:118074647..118129524	54.88	0.9171	0.8969
C10orf97	37	chr10:15861784..15942309	80.53	0.03397	0.03451
C10orf99	8	chr10:85923899..85934922	11.02	0.3948	0.315
C11orf1	3	chr11:111255640..111259784	4.144	0.6054	0.598
C11orf10	3	chr11:61314379..61316657	2.278	0.01013	0.0084
C11orf16	9	chr11:8899246..8907806	8.56	0.2744	0.1974
C11orf17	11	chr11:8889640..8897279	7.639	0.4511	0.4265
C11orf2	5	chr11:64621435..64630838	9.403	0.4017	0.3353
C11orf24	3	chr11:67786591..67794461	7.87	0.6508	0.7004
C11orf30	66	chr11:75835334..75939776	104.4	0.7527	0.8953
C11orf31	1	chr11:57266870..57266870	0	0.3696	0.3696
C11orf35	3	chr11:547342..549016	1.674	0.6662	0.726
C11orf38	8	chr11:125151433..125153713	2.28	0.1355	0.0974
C11orf40	17	chr11:4549628..4554556	4.928	0.2399	0.2582
C11orf41	110	chr11:33520699..33652025	131.3	0.813	0.8095
C11orf42	4	chr11:6183659..6188307	4.648	0.3255	0.3431
C11orf45	6	chr11:128275086..128278623	3.537	0.511	0.5176
C11orf46	15	chr11:30301337..30312283	10.95	0.7761	0.7838
C11orf47	34	chr11:6475306..6498156	22.85	0.6424	0.6285
C11orf48	9	chr11:62186911..62195422	8.511	0.0318	0.03325
C11orf49	94	chr11:46914875..47142256	227.4	0.5563	0.6018
C11orf51	2	chr11:71500049..71500781	0.732	0.9134	0.9135
C11orf52	3	chr11:111296905..111300358	3.453	0.07985	0.07939
C11orf53	22	chr11:110632250..110662046	29.8	0.5027	0.517
C11orf54	12	chr11:93115090..93135831	20.74	0.785	0.9657
C11orf57	2	chr11:111458046..111460712	2.666	0.3101	0.2685
C11orf58	16	chr11:16716820..16732438	15.62	0.08452	0.06101
C11orf59	3	chr11:71490059..71491395	1.336	0.9	0.8914
C11orf60	8	chr11:117921283..117940966	19.68	0.06054	0.06101
C11orf61	17	chr11:124148903..124173515	24.61	0.625	0.5788
C11orf63	54	chr11:122262330..122335484	73.15	0.8329	0.8215
C11orf65	29	chr11:107760209..107842117	81.91	0.6813	0.6354
C11orf66	11	chr11:61005352..61013999	8.647	0.3435	0.3505
C11orf67	20	chr11:77211300..77261024	49.72	0.007877	0.01921
C11orf68	4	chr11:65441431..65442756	1.325	0.4097	0.3595
C11orf70	31	chr11:101423537..101456245	32.71	0.318	0.3859
C11orf71	7	chr11:113768097..113775814	7.717	0.4965	0.4898
C11orf73	35	chr11:85691009..85734054	43.05	0.5756	0.5188
C11orf74	104	chr11:36572688..36637341	64.65	0.5843	0.5731
C11orf75	78	chr11:92851412..92911834	60.42	0.9327	0.9199
C11orf79	6	chr11:60959488..60970496	11.01	0.09886	0.09983
C11orf80	14	chr11:66272625..66367221	94.6	0.3277	0.3583
C11orf82	25	chr11:82290490..82322552	32.06	0.2351	0.3073
C11orf9	24	chr11:61277244..61309777	32.53	0.2116	0.3614
C12orf11	27	chr12:26949830..26981817	31.99	0.5449	0.6211
C12orf23	9	chr12:105874506..105891569	17.06	0.4465	0.5247
C12orf24	5	chr12:109391263..109408254	16.99	0.07587	0.06337
C12orf25	6	chr12:48269645..48274196	4.551	0.5757	0.629
C12orf26	96	chr12:81277370..81394329	117	0.5822	0.6328
C12orf29	5	chr12:86954597..86965277	10.68	0.1564	0.2026
C12orf30	16	chr12:110949276..111022121	72.84	0.7985	0.7671
C12orf31	7	chr12:64804211..64810722	6.511	0.9082	0.8831
C12orf32	11	chr12:2857541..2868720	11.18	0.391	0.2447
C12orf34	32	chr12:108657357..108687558	30.2	0.846	0.8136
C12orf35	61	chr12:32004680..32036267	31.59	0.4847	0.4274
C12orf36	9	chr12:13417174..13420861	3.687	0.7481	0.7226
C12orf39	5	chr12:21571630..21575296	3.666	0.9377	0.954
C12orf4	26	chr12:4467239..4515709	48.47	0.6565	0.6398
C12orf40	59	chr12:38308296..38401621	93.33	0.2707	0.2786
C12orf41	20	chr12:47334773..47362078	27.3	0.8014	0.9326
C12orf42	197	chr12:102221112..102411607	190.5	0.2204	0.2382
C12orf43	8	chr12:119925844..119938640	12.8	0.428	0.4162
C12orf44	11	chr12:50751040..50757426	6.386	0.4984	0.4551
C12orf45	7	chr12:103904282..103912311	8.029	0.7751	0.7891
C12orf48	26	chr12:101038314..101112054	73.74	0.543	0.4877
C12orf49	19	chr12:115638656..115659649	20.99	0.6975	0.7952
C12orf5	34	chr12:4303650..4338735	35.09	0.01755	0.05341
C12orf50	45	chr12:86900733..86946087	45.35	0.7199	0.7464
C12orf51	35	chr12:111082704..111225092	142.4	0.6505	0.5917
C12orf52	1	chr12:112114332..112114332	0	0.6799	0.6799
C12orf54	29	chr12:47163460..47175504	12.04	0.92	0.8766
C12orf56	102	chr12:62947641..63065283	117.6	0.2931	0.2682
C12orf57	2	chr12:6924169..6924611	0.442	0.2819	0.2305
C12orf59	14	chr12:10223558..10235654	12.1	0.1233	0.198
C12orf60	15	chr12:14848199..14867820	19.62	0.7441	0.7489
C12orf61	1	chr12:61282328..61282328	0	0.9086	0.9086
C12orf62	5	chr12:48793976..48799954	5.978	0.7408	0.7408
C12orf63	169	chr12:95566813..95682257	115.4	0.8179	0.7886
C12orf65	19	chr12:122284832..122308046	23.21	0.403	0.4105
C12orf66	11	chr12:62874832..62900441	25.61	0.4636	0.434
C12orf67	14	chr12:24611638..24623653	12.02	0.4395	0.5497
C13orf1	11	chr13:49385994..49407785	21.79	0.4872	0.4239
C13orf15	19	chr13:40931698..40942363	10.66	0.4995	0.6026
C13orf16	28	chr13:110771099..110793749	22.65	0.1442	0.22
C13orf18	28	chr13:45814350..45859044	44.69	0.3869	0.3736
C13orf23	33	chr13:38482373..38509211	26.84	0.3686	0.4515
C13orf26	46	chr13:30405727..30442238	36.51	0.4793	0.4387
C13orf27	5	chr13:102216567..102223245	6.678	0.3269	0.2897
C13orf28	65	chr13:112079844..112135171	55.33	0.5589	0.5674
C13orf3	31	chr13:20626134..20648264	22.13	0.1709	0.1369
C13orf30	18	chr13:42254313..42262859	8.546	0.5558	0.5871
C13orf31	17	chr13:43352374..43365210	12.84	0.01566	0.04186
C13orf33	12	chr13:30380194..30397621	17.43	0.216	0.2447
C13orf34	15	chr13:72200262..72227359	27.1	0.8629	0.9332
C13orf35	21	chr13:112349790..112386009	36.22	0.7697	0.6733
C13orf36	24	chr13:36148048..36169163	21.11	0.6852	0.6281
C13orf37	8	chr13:72182412..72199805	17.39	0.3186	0.3562
C13orf39	28	chr13:102136231..102144660	8.429	0.03057	0.05705
C14orf1	3	chr14:75188146..75194133	5.987	0.5797	0.5678
C14orf100	30	chr14:59021031..59041364	20.33	0.4524	0.5384
C14orf101	74	chr14:56116359..56184325	67.97	0.4089	0.5585
C14orf102	27	chr14:89814425..89865458	51.03	0.2024	0.2437
C14orf104	9	chr14:49162221..49171432	9.211	0.6866	0.722
C14orf105	13	chr14:57007877..57029797	21.92	0.7732	0.7795
C14orf106	19	chr14:44743010..44790353	47.34	0.8422	0.8477
C14orf108	11	chr14:56805707..56825219	19.51	0.1422	0.2101
C14orf109	1	chr14:92721745..92721745	0	0.6967	0.6967
C14orf115	5	chr14:73884992..73894118	9.126	0.2015	0.2416
C14orf118	76	chr14:75688512..75738109	49.6	0.6859	0.6609
C14orf119	10	chr14:22634852..22638946	4.094	0.02498	0.02714
C14orf124	11	chr14:23978912..23981009	2.097	0.2011	0.2049
C14orf126	9	chr14:30985424..30995680	10.26	0.7863	0.9066
C14orf129	8	chr14:95915845..95921824	5.979	0.5652	0.5039
C14orf133	20	chr14:76963029..76993536	30.51	0.4807	0.764
C14orf135	40	chr14:59629414..59670230	40.82	0.8728	0.8713
C14orf138	9	chr14:49645161..49649885	4.724	0.2277	0.2177
C14orf143	155	chr14:89333253..89488941	155.7	0.2087	0.1958
C14orf145	406	chr14:80033917..80475599	441.7	0.1336	0.153
C14orf147	7	chr14:33974633..34000434	25.8	0.7904	0.7774
C14orf148	10	chr14:76930296..76958793	28.5	0.5618	0.7445
C14orf149	20	chr14:59009480..59020443	10.96	0.5216	0.5775
C14orf151	7	chr14:104232507..104241048	8.541	0.5061	0.4639
C14orf152	7	chr14:93455553..93461452	5.899	0.7598	0.7425
C14orf153	9	chr14:103099545..103124325	24.78	0.1089	0.1107
C14orf156	15	chr14:77244226..77253459	9.233	0.01498	0.01472
C14orf159	60	chr14:90650796..90761224	110.4	0.02767	0.09403
C14orf166	13	chr14:51527527..51539397	11.87	0.478	0.5259
C14orf166B	50	chr14:76362745..76403716	40.97	0.5244	0.6223
C14orf169	2	chr14:73028128..73028565	0.437	0.163	0.1598
C14orf172	8	chr14:103065958..103072847	6.889	0.02087	0.02095
C14orf174	14	chr14:76913567..76926074	12.51	0.4116	0.6092
C14orf177	6	chr14:98247896..98252524	4.628	0.651	0.7706
C14orf178	11	chr14:77297385..77304965	7.58	0.04	0.03768
C14orf179	82	chr14:75523872..75619505	95.63	0.2226	0.2316
C14orf180	3	chr14:104117773..104126404	8.631	0.0283	0.02897
C14orf181	2	chr14:68331225..68332194	0.969	0.4816	0.5469
C14orf2	4	chr14:103448605..103453788	5.183	0.3839	0.5114
C14orf21	6	chr14:23839503..23843227	3.724	0.8337	0.8159
C14orf28	1	chr14:44437978..44437978	0	0.5089	0.5089
C14orf37	166	chr14:57540752..57686969	146.2	0.5513	0.5749
C14orf39	43	chr14:59973510..60022289	48.78	0.2994	0.2984
C14orf4	1	chr14:76562644..76562644	0	0.1592	0.1592
C14orf43	64	chr14:73252643..73322746	70.1	0.6862	0.6671
C14orf45	14	chr14:73559488..73601238	41.75	0.7318	0.7135
C14orf48	14	chr14:93534185..93544103	9.918	0.783	0.7768
C14orf49	138	chr14:94953674..95010425	56.75	0.5045	0.4792
C14orf50	31	chr14:64086455..64124611	38.16	0.3615	0.3451
C14orf68	3	chr14:99862235..99866231	3.996	0.3571	0.3677
C14orf73	5	chr14:102636538..102644823	8.285	0.7287	0.6666
C14orf79	10	chr14:104524458..104532112	7.654	0.4862	0.4642
C14orf80	3	chr14:105030912..105033704	2.792	0.2446	0.1869
C14orf83	46	chr14:67007563..67049784	42.22	0.1253	0.2566
C14orf93	12	chr14:22526155..22546426	20.27	0.2261	0.3086
C14orf94	5	chr14:22486491..22494881	8.39	0.1737	0.2083
C15orf15	15	chr15:53262556..53276357	13.8	0.5117	0.5143
C15orf17	4	chr15:72980057..72983229	3.172	0.2909	0.2663
C15orf2	7	chr15:22472742..22478866	6.124	0.765	0.8598
C15orf23	15	chr15:38462447..38473142	10.7	0.2451	0.4214
C15orf24	13	chr15:32164893..32180506	15.61	0.4934	0.6325
C15orf26	6	chr15:79214362..79224705	10.34	0.5966	0.6457
C15orf27	135	chr15:74146110..74284272	138.2	0.5889	0.5433
C15orf29	32	chr15:32220639..32288879	68.24	0.3013	0.4064
C15orf32	33	chr15:90816282..90845343	29.06	0.7291	0.7295
C15orf33	174	chr15:47408902..47700060	291.2	0.807	0.7982
C15orf37	3	chr15:78002656..78003380	0.724	0.5338	0.4798
C15orf38	7	chr15:88245643..88255761	10.12	0.4586	0.3928
C15orf39	1	chr15:73285797..73285797	0	0.6177	0.6177
C15orf40	3	chr15:81469398..81471291	1.893	0.1882	0.2603
C15orf41	253	chr15:34659249..34889246	230	0.3029	0.3611
C15orf42	52	chr15:87920618..87971937	51.32	0.7144	0.6519
C15orf43	9	chr15:43037184..43055474	18.29	0.1658	0.1675
C15orf44	20	chr15:63658431..63690451	32.02	0.05713	0.1745
C15orf48	1	chr15:43511275..43511275	0	0.2193	0.2193
C15orf52	6	chr15:38411116..38420430	9.314	0.3654	0.3956
C15orf53	11	chr15:36776107..36778999	2.892	0.8909	0.8962
C15orf54	9	chr15:37330211..37333406	3.195	0.009206	0.05521
C15orf55	10	chr15:32425490..32436923	11.43	0.2336	0.3111
C15orf56	2	chr15:38330232..38330515	0.283	0.09057	0.07002
C15orf57	18	chr15:38632594..38644281	11.69	0.2074	0.1958
C15orf58	6	chr15:88579335..88586064	6.729	0.8023	0.8415
C15orf59	6	chr15:71821849..71829550	7.701	0.2948	0.3543
C16orf33	4	chr16:45320..47275	1.955	0.4439	0.4911
C16orf35	26	chr16:76888..127429	50.54	0.9203	0.9383
C16orf42	1	chr16:1340694..1340694	0	0.4072	0.4072
C16orf45	46	chr16:15436812..15588143	151.3	0.6237	0.6169
C16orf46	21	chr16:79644989..79667852	22.86	0.7069	0.6946
C16orf48	1	chr16:66257449..66257449	0	0.188	0.188
C16orf5	21	chr16:4500930..4528395	27.46	0.3699	0.4733
C16orf53	4	chr16:29736211..29741215	5.004	0.6129	0.6448
C16orf54	1	chr16:29662184..29662184	0	0.5464	0.5464
C16orf55	15	chr16:88252256..88263853	11.6	0.8724	0.9002
C16orf57	9	chr16:56592930..56611600	18.67	0.7332	0.7357
C16orf58	7	chr16:31411252..31425849	14.6	0.6616	0.6511
C16orf59	1	chr16:2452524..2452524	0	0.4891	0.4891
C16orf61	42	chr16:79567671..79595569	27.9	0.5611	0.5158
C16orf62	129	chr16:19474695..19618970	144.3	0.3756	0.3718
C16orf63	22	chr16:15867194..15889759	22.57	0.8137	0.7652
C16orf65	1	chr16:21905052..21905052	0	0.8395	0.8395
C16orf68	12	chr16:8623608..8646611	23	0.9669	0.9792
C16orf7	3	chr16:88301897..88314356	12.46	0.8015	0.8047
C16orf70	11	chr16:65701796..65739500	37.7	0.6012	0.5327
C16orf71	17	chr16:4726994..4739042	12.05	0.9506	0.9711
C16orf72	24	chr16:9094236..9120920	26.68	0.1422	0.1658
C16orf73	73	chr16:1824502..1850374	25.87	0.2622	0.2694
C16orf74	46	chr16:84298758..84340739	41.98	0.6515	0.6761
C16orf75	6	chr16:11347180..11353053	5.873	0.8944	0.9524
C16orf78	24	chr16:47968066..47990325	22.26	0.1626	0.1713
C16orf80	3	chr16:56705214..56718475	13.26	0.6151	0.5599
C16orf84	20	chr16:87301239..87308541	7.302	0.03564	0.0384
C16orf85	9	chr16:87147696..87163569	15.87	0.4902	0.4965
C16orf87	7	chr16:45396855..45414090	17.23	0.6714	0.6901
C16orf88	10	chr16:19626226..19636517	10.29	0.1684	0.1565
C17orf28	12	chr17:70458656..70479749	21.09	0.1372	0.1812
C17orf39	18	chr17:17885074..17910954	25.88	0.31	0.2852
C17orf42	2	chr17:26250354..26253550	3.196	0.3885	0.3885
C17orf45	4	chr17:16283538..16285600	2.062	0.4134	0.415
C17orf46	10	chr17:40687798..40694724	6.926	0.8806	0.874
C17orf47	4	chr17:53974580..53976358	1.778	0.09968	0.1444
C17orf48	12	chr17:10545024..10555398	10.37	0.08315	0.08286
C17orf49	2	chr17:6859817..6860981	1.164	0.6432	0.6016
C17orf51	2	chr17:21377174..21392875	15.7	0.3578	0.3555
C17orf53	11	chr17:39575299..39595087	19.79	0.1949	0.1639
C17orf55	2	chr17:76893405..76893612	0.207	0.6416	0.6316
C17orf56	2	chr17:76816924..76825302	8.378	0.712	0.6924
C17orf57	30	chr17:42758056..42870166	112.1	0.1481	0.1593
C17orf58	1	chr17:63418511..63418511	0	0.488	0.488
C17orf59	1	chr17:8033419..8033419	0	0.8953	0.8953
C17orf61	1	chr17:7248011..7248011	0	0.3053	0.3053
C17orf62	6	chr17:77993875..77998841	4.966	0.733	0.6949
C17orf63	31	chr17:24109016..24192099	83.08	0.838	0.9687
C17orf64	6	chr17:55855046..55863400	8.354	0.07346	0.07203
C17orf65	6	chr17:39609537..39617114	7.577	0.1335	0.1341
C17orf66	6	chr17:31206454..31217201	10.75	0.1006	0.1032
C17orf67	21	chr17:52224472..52247712	23.24	0.791	0.7607
C17orf68	10	chr17:8071592..8091448	19.86	0.8698	0.8589
C17orf70	7	chr17:77118981..77128811	9.83	0.7077	0.676
C17orf71	3	chr17:54642236..54645983	3.747	0.2514	0.2598
C17orf74	1	chr17:7270356..7270356	0	0.593	0.593
C17orf75	4	chr17:27683119..27689788	6.669	0.2151	0.2193
C17orf76	47	chr17:16286906..16330223	43.32	0.355	0.3257
C17orf77	15	chr17:70092709..70101862	9.153	0.7116	0.7679
C17orf78	5	chr17:32807737..32818519	10.78	0.1502	0.1583
C17orf79	4	chr17:27205319..27209678	4.359	0.4963	0.5411
C17orf80	22	chr17:68740818..68756297	15.48	0.4924	0.4701
C17orf81	4	chr17:7096910..7103175	6.265	0.7938	0.8013
C17orf85	15	chr17:3664645..3692108	27.46	0.2391	0.2012
C17orf87	16	chr17:5055160..5077771	22.61	0.3026	0.2721
C17orf89	1	chr17:76828157..76828157	0	0.556	0.556
C17orf91	2	chr17:1564358..1565113	0.755	0.2733	0.7537
C17orf92	1	chr17:44154811..44154811	0	0.1702	0.1702
C18orf1	379	chr18:13211234..13641570	430.3	0.4148	0.4076
C18orf10	29	chr18:32630563..32662421	31.86	0.6975	0.8364
C18orf19	45	chr18:13654222..13715433	61.21	0.3145	0.2515
C18orf21	3	chr18:31806596..31811464	4.868	0.3112	0.3112
C18orf22	11	chr18:75895798..75906937	11.14	0.5886	0.6221
C18orf24	29	chr18:46155469..46172637	17.17	0.3426	0.6875
C18orf25	46	chr18:42016180..42099267	83.09	0.8485	0.8245
C18orf26	3	chr18:50410901..50416306	5.405	0.8854	0.8854
C18orf34	382	chr18:28777286..29274528	497.2	0.1717	0.1357
C18orf37	27	chr18:31302399..31331090	28.69	0.2705	0.2791
C18orf45	77	chr18:19133215..19271834	138.6	0.807	0.8362
C18orf51	33	chr18:70253977..70273591	19.61	0.1842	0.2268
C18orf54	35	chr18:50139319..50162065	22.75	0.3722	0.3244
C18orf55	13	chr18:69966945..69976941	9.996	0.4298	0.3806
C18orf56	6	chr18:639759..648064	8.305	0.5334	0.6641
C18orf62	31	chr18:71251116..71268323	17.21	0.8953	0.9139
C18orf8	13	chr18:19339353..19363464	24.11	0.7058	0.6989
C19orf10	6	chr19:4608957..4620675	11.72	0.2989	0.3041
C19orf12	16	chr19:34881640..34897288	15.65	0.6726	0.647
C19orf15	10	chr19:43519800..43553173	33.37	0.3668	0.3701
C19orf18	14	chr19:63162333..63177640	15.31	0.9006	0.9105
C19orf2	34	chr19:35126129..35196656	70.53	0.4009	0.4644
C19orf20	7	chr19:459626..465858	6.232	0.473	0.4542
C19orf21	13	chr19:702553..714952	12.4	0.1845	0.1277
C19orf22	6	chr19:848571..861742	13.17	0.3788	0.422
C19orf24	2	chr19:1228275..1229861	1.586	0.01994	0.01264
C19orf25	2	chr19:1426391..1427432	1.041	0.4172	0.4215
C19orf26	2	chr19:1183723..1184597	0.874	0.1998	0.2698
C19orf28	22	chr19:3490488..3505783	15.29	0.02344	0.03874
C19orf29	12	chr19:3561776..3577771	15.99	0.5819	0.6468
C19orf33	2	chr19:43486735..43486999	0.264	0.5349	0.5206
C19orf34	1	chr19:1903841..1903841	0	0.2183	0.2183
C19orf35	2	chr19:2226471..2232997	6.526	0.6985	0.6255
C19orf36	4	chr19:2048986..2050362	1.376	0.3198	0.3033
C19orf40	8	chr19:38155085..38159460	4.375	0.398	0.3666
C19orf41	2	chr19:55349316..55354538	5.222	0.5964	0.5481
C19orf42	13	chr19:16617976..16631401	13.43	0.4896	0.5217
C19orf44	14	chr19:16468233..16492776	24.54	0.2694	0.3751
C19orf45	7	chr19:7473757..7479287	5.53	0.6498	0.602
C19orf46	3	chr19:41187961..41191013	3.052	0.5496	0.6005
C19orf47	16	chr19:45521171..45542911	21.74	0.8265	0.8344
C19orf48	10	chr19:55993042..55999645	6.603	0.8924	0.8503
C19orf50	3	chr19:18535057..18540866	5.809	0.4572	0.447
C19orf51	4	chr19:60363186..60365466	2.28	0.6194	0.5554
C19orf53	8	chr19:13746309..13750445	4.136	0.4128	0.3786
C19orf54	6	chr19:45941348..45947608	6.26	0.2775	0.3656
C19orf55	9	chr19:40942099..40951334	9.235	0.1501	0.25
C19orf57	15	chr19:13854457..13877774	23.32	0.3225	0.3215
C19orf59	1	chr19:7648802..7648802	0	0.6127	0.6127
C19orf6	10	chr19:961903..971083	9.18	0.2268	0.2477
C19orf60	3	chr19:18561047..18564077	3.03	0.5883	0.5889
C19orf61	14	chr19:48927357..48950917	23.56	0.2952	0.2543
C19orf62	4	chr19:17243505..17250704	7.199	0.3028	0.2848
C19orf63	5	chr19:55672729..55677904	5.175	0.2421	0.2243
C19orf66	2	chr19:10061761..10064171	2.41	0.5863	0.5834
C1D	11	chr2:68123762..68141956	18.19	0.361	0.3239
C1GALT1	65	chr7:7193078..7250094	57.02	0.7518	0.7334
C1QA	3	chr1:22836058..22837590	1.532	0.8897	0.9126
C1QB	14	chr1:22852486..22860545	8.059	0.7528	0.7845
C1QBP	4	chr17:5277515..5281774	4.259	0.5511	0.5268
C1QC	8	chr1:22843415..22846884	3.469	0.7465	0.7848
C1QL1	9	chr17:40392717..40400206	7.489	0.2956	0.4452
C1QL2	1	chr2:119630571..119630571	0	0.2574	0.2574
C1QL3	6	chr10:16595808..16599387	3.579	0.1117	0.1106
C1QL4	1	chr12:48015727..48015727	0	0.1482	0.1482
C1QTNF1	12	chr17:74533828..74557103	23.27	0.3927	0.3822
C1QTNF2	34	chr5:159708319..159728760	20.44	0.6206	0.5918
C1QTNF3	39	chr5:34054261..34078514	24.25	0.7113	0.6735
C1QTNF4	1	chr11:47571151..47571151	0	0.7382	0.7382
C1QTNF5	1	chr11:118715189..118715189	0	0.9165	0.9165
C1QTNF6	18	chr22:35907091..35913042	5.951	0.1151	0.1479
C1QTNF7	131	chr4:14951749..15055109	103.4	0.8178	0.8074
C1QTNF8	2	chr16:1082115..1086229	4.114	0.7584	0.6882
C1QTNF9	9	chr13:23783133..23791694	8.561	0.9338	0.9209
C1R	3	chr12:7133440..7134924	1.484	0.2296	0.3988
C1RL	16	chr12:7138502..7149727	11.22	0.0122	0.02484
C1S	13	chr12:7039922..7048280	8.358	0.6046	0.6138
C1orf100	53	chr1:242582713..242616608	33.9	0.8402	0.8547
C1orf101	124	chr1:242695973..242869328	173.4	0.4064	0.3656
C1orf102	33	chr1:36656533..36688140	31.61	0.5968	0.5372
C1orf103	7	chr1:111294382..111307117	12.73	0.8816	0.8821
C1orf104	1	chr1:153558055..153558055	0	0.7606	0.7606
C1orf105	56	chr1:170657274..170704531	47.26	0.4719	0.4961
C1orf106	17	chr1:199127626..199148563	20.94	0.793	0.7559
C1orf107	40	chr1:208068166..208095077	26.91	0.2501	0.3615
C1orf109	10	chr1:37920193..37928777	8.584	0.6551	0.5944
C1orf110	41	chr1:161091882..161104766	12.88	0.6489	0.7088
C1orf111	8	chr1:160610398..160611918	1.52	0.9823	0.9753
C1orf112	68	chr1:168031192..168088112	56.92	0.4622	0.3858
C1orf113	3	chr1:36557857..36562133	4.276	0.07551	0.08296
C1orf114	39	chr1:167631103..167663244	32.14	0.3223	0.2566
C1orf115	11	chr1:218931347..218937943	6.596	0.1585	0.1595
C1orf116	4	chr1:205258559..205267172	8.613	0.4486	0.4432
C1orf123	6	chr1:53452466..53457113	4.647	0.1427	0.1203
C1orf124	6	chr1:229543412..229555976	12.56	0.1653	0.1555
C1orf125	236	chr1:177601761..177788705	186.9	0.4063	0.4353
C1orf127	24	chr1:10929156..10946283	17.13	0.8006	0.8317
C1orf128	2	chr1:23978120..23986716	8.596	0.6677	0.5972
C1orf129	71	chr1:169174118..169233437	59.32	0.443	0.3937
C1orf130	35	chr1:24757047..24805529	48.48	0.708	0.6923
C1orf131	12	chr1:229426554..229443429	16.88	0.2502	0.216
C1orf135	19	chr1:26035694..26057931	22.24	0.9775	0.9939
C1orf14	10	chr1:181136923..181187335	50.41	0.2094	0.1761
C1orf141	36	chr1:67333544..67366407	32.86	0.3606	0.3369
C1orf142	29	chr1:225989541..226034730	45.19	0.7618	0.6882
C1orf144	13	chr1:16567361..16595855	28.49	0.05577	0.08122
C1orf146	8	chr1:92462524..92483655	21.13	0.203	0.4734
C1orf149	17	chr1:37731038..37751360	20.32	0.4086	0.3819
C1orf150	9	chr1:245782310..245796848	14.54	0.5322	0.6128
C1orf151	22	chr1:19797249..19826601	29.35	0.8858	0.861
C1orf156	1	chr1:168029431..168029431	0	0.8417	0.8417
C1orf157	7	chr1:202268320..202275487	7.167	0.4991	0.4788
C1orf158	15	chr1:12728783..12743662	14.88	0.8645	0.8424
C1orf159	23	chr1:1007060..1039813	32.75	0.8123	0.8011
C1orf161	12	chr1:116457015..116478191	21.18	0.5489	0.5331
C1orf162	3	chr1:111820180..111822552	2.372	0.6537	0.6552
C1orf163	7	chr1:52925632..52934744	9.112	0.7903	0.7626
C1orf165	48	chr1:48968647..49014008	45.36	0.3597	0.3154
C1orf168	97	chr1:56959595..57057227	97.63	0.3952	0.4401
C1orf172	4	chr1:27151108..27157782	6.674	0.8682	0.9068
C1orf173	70	chr1:74807828..74911401	103.6	0.8473	0.8723
C1orf174	13	chr1:3796218..3805710	9.492	0.7494	0.7436
C1orf175	75	chr1:54881566..54945230	63.66	0.7016	0.8237
C1orf176	8	chr1:40747386..40753817	6.431	0.7322	0.7113
C1orf177	47	chr1:55048218..55080281	32.06	0.03596	0.05115
C1orf182	3	chr1:154575996..154581251	5.255	0.2044	0.3463
C1orf183	23	chr1:112074549..112099005	24.46	0.9146	0.8977
C1orf187	17	chr1:11676755..11702086	25.33	0.6847	0.7778
C1orf190	24	chr1:46442846..46507379	64.53	0.5375	0.5932
C1orf194	3	chr1:109450317..109452724	2.407	0.8108	0.7186
C1orf198	30	chr1:229041232..229069837	28.61	0.5138	0.5894
C1orf2	4	chr1:153484989..153490925	5.936	0.8794	0.8935
C1orf201	39	chr1:24556703..24599822	43.12	0.7549	0.7285
C1orf21	143	chr1:182625558..182864622	239.1	0.4038	0.4591
C1orf210	2	chr1:43520638..43522342	1.704	0.7841	0.794
C1orf212	3	chr1:35093829..35095982	2.153	0.6346	0.6041
C1orf213	3	chr1:23568739..23570707	1.968	0.9286	0.9366
C1orf216	1	chr1:35954726..35954726	0	0.2936	0.2936
C1orf220	11	chr1:176778564..176784631	6.067	0.6153	0.59
C1orf222	1	chr1:1845958..1845958	0	0.05163	0.05163
C1orf25	17	chr1:183354257..183391666	37.41	0.4855	0.8804
C1orf26	45	chr1:183393489..183523684	130.2	0.4469	0.4368
C1orf27	26	chr1:184611904..184656926	45.02	0.232	0.1899
C1orf31	9	chr1:232576885..232583850	6.965	0.3503	0.3046
C1orf32	19	chr1:165155988..165208210	52.22	0.8734	0.882
C1orf38	11	chr1:28075230..28085744	10.51	0.2965	0.2851
C1orf43	8	chr1:152446303..152458415	12.11	0.2714	0.2733
C1orf49	9	chr1:176749505..176758303	8.798	0.4629	0.4729
C1orf50	3	chr1:43006830..43011982	5.152	0.7371	0.6893
C1orf51	3	chr1:148522211..148526024	3.813	0.6129	0.6094
C1orf52	7	chr1:85492198..85497169	4.971	0.3616	0.3005
C1orf53	1	chr1:196141572..196141572	0	0.3997	0.3997
C1orf54	7	chr1:148512176..148519608	7.432	0.4779	0.4528
C1orf55	4	chr1:224238098..224251061	12.96	0.5118	0.5508
C1orf57	17	chr1:231153505..231180450	26.95	0.7984	0.8668
C1orf58	2	chr1:220966996..220970921	3.925	0.8206	0.9224
C1orf59	2	chr1:108994779..108996418	1.639	0.6644	0.7024
C1orf61	11	chr1:154640880..154662368	21.49	0.5666	0.5548
C1orf62	69	chr1:109160481..109201233	40.75	0.5849	0.6169
C1orf63	1	chr1:25442668..25442668	0	0.08203	0.08203
C1orf64	4	chr1:16204425..16205158	0.733	0.8802	0.8444
C1orf65	5	chr1:221633890..221634431	0.541	0.2163	0.1976
C1orf66	5	chr1:154964970..154972883	7.913	0.7422	0.7048
C1orf67	18	chr1:223191116..223221209	30.09	0.8697	0.8749
C1orf69	3	chr1:226425556..226431228	5.672	0.8514	0.8091
C1orf70	2	chr1:1462736..1464167	1.431	0.728	0.6512
C1orf71	65	chr1:244799570..244896916	97.35	0.07014	0.1103
C1orf74	2	chr1:208022471..208023165	0.694	0.2039	0.3284
C1orf77	6	chr1:151878757..151884397	5.64	0.28	0.2534
C1orf83	26	chr1:54294895..54336110	41.22	0.5625	0.7719
C1orf84	10	chr1:43628165..43644654	16.49	0.6037	0.6233
C1orf85	4	chr1:154529277..154530624	1.347	0.8396	0.8365
C1orf86	1	chr1:2110978..2110978	0	0.7205	0.7205
C1orf87	70	chr1:60229475..60309648	80.17	0.331	0.3332
C1orf88	9	chr1:111690980..111697010	6.03	0.1342	0.1566
C1orf89	1	chr1:16431425..16431425	0	0.4166	0.4166
C1orf9	27	chr1:170771212..170847160	75.95	0.8549	0.8651
C1orf91	2	chr1:32458737..32459181	0.444	0.9452	0.9416
C1orf92	10	chr1:155158234..155168905	10.67	0.7509	0.7474
C1orf93	1	chr1:2511290..2511290	0	0.7745	0.7745
C1orf94	51	chr1:34405246..34457050	51.8	0.0423	0.04029
C1orf95	68	chr1:224803789..224858711	54.92	0.659	0.593
C1orf96	19	chr1:227525079..227542233	17.15	0.6646	0.77
C2	13	chr6:32003952..32019988	16.04	0.3549	0.3032
C20orf10	5	chr20:43438045..43440015	1.97	0.5811	0.5866
C20orf103	31	chr20:9443287..9458263	14.98	0.3826	0.3919
C20orf107	3	chr20:54542024..54544778	2.754	0.5721	0.5433
C20orf108	14	chr20:54368649..54375312	6.663	0.2361	0.3209
C20orf11	9	chr20:61041653..61050111	8.458	0.3913	0.3536
C20orf111	21	chr20:42258901..42272126	13.22	0.52	0.7436
C20orf112	10	chr20:30497235..30525837	28.6	0.4017	0.3705
C20orf114	19	chr20:31335465..31361215	25.75	0.3364	0.3084
C20orf116	16	chr20:3119337..3133123	13.79	0.6098	0.628
C20orf117	20	chr20:34841054..34920573	79.52	0.341	0.3465
C20orf118	9	chr20:34939137..34953360	14.22	0.6181	0.6021
C20orf12	96	chr20:18314623..18395096	80.47	0.3207	0.3538
C20orf132	38	chr20:35163364..35239281	75.92	0.4647	0.4409
C20orf135	1	chr20:61964471..61964471	0	0.7803	0.7803
C20orf142	2	chr20:42370517..42370897	0.38	0.2853	0.2803
C20orf151	14	chr20:60419414..60435246	15.83	0.4224	0.4285
C20orf152	23	chr20:34020418..34080543	60.12	0.5286	0.5944
C20orf160	8	chr20:30063152..30083007	19.86	0.4679	0.403
C20orf166	13	chr20:60562767..60576985	14.22	0.643	0.7094
C20orf177	2	chr20:57949874..57950070	0.196	0.584	0.6283
C20orf185	29	chr20:31107172..31124204	17.03	0.4778	0.6028
C20orf186	33	chr20:31134870..31160200	25.33	0.4377	0.4758
C20orf19	70	chr20:21056350..21172071	115.7	0.4562	0.4742
C20orf194	140	chr20:3179134..3334482	155.3	0.107	0.1317
C20orf195	1	chr20:61657961..61657961	0	0.7451	0.7451
C20orf196	145	chr20:5679803..5791812	112	0.5149	0.5131
C20orf197	20	chr20:58066115..58081082	14.97	0.221	0.205
C20orf20	2	chr20:60899589..60901948	2.359	0.7313	0.8187
C20orf200	4	chr20:60553932..60557354	3.422	0.08018	0.07674
C20orf24	2	chr20:34670015..34670739	0.724	0.875	0.8835
C20orf26	442	chr20:19981242..20289191	307.9	0.4994	0.5358
C20orf27	5	chr20:3683436..3694863	11.43	0.8517	0.7845
C20orf29	4	chr20:3750550..3751596	1.046	0.7414	0.7413
C20orf3	44	chr20:24892166..24921363	29.2	0.4965	0.5554
C20orf30	4	chr20:5029049..5037494	8.445	0.69	0.6823
C20orf39	164	chr20:24400407..24593639	193.2	0.5338	0.5713
C20orf4	3	chr20:34292023..34293356	1.333	0.8278	0.8494
C20orf43	49	chr20:54478571..54527308	48.74	0.924	0.9151
C20orf46	2	chr20:1110370..1110615	0.245	0.6168	0.5305
C20orf52	2	chr20:33751664..33752268	0.604	0.9191	0.8802
C20orf54	27	chr20:688833..696974	8.141	0.02496	0.03982
C20orf59	19	chr20:61056151..61069919	13.77	0.7563	0.7307
C20orf7	30	chr20:13714447..13744900	30.45	0.4804	0.4008
C20orf70	5	chr20:31221644..31232316	10.67	0.2209	0.2293
C20orf71	5	chr20:31270249..31278009	7.76	0.932	0.9598
C20orf72	8	chr20:17899779..17919553	19.77	0.9126	0.9011
C20orf74	199	chr20:20321813..20638234	316.4	0.3873	0.3429
C20orf77	45	chr20:36095436..36151473	56.04	0.8347	0.941
C20orf79	2	chr20:18742714..18742754	0.04	0.8642	0.9095
C20orf82	112	chr20:13152306..13228675	76.37	0.3351	0.3333
C20orf85	7	chr20:56160811..56169165	8.354	0.7133	0.7204
C20orf94	204	chr20:10364440..10551750	187.3	0.8163	0.8
C20orf96	23	chr20:200165..218775	18.61	0.7569	0.7716
C21orf123	3	chr21:45664332..45666871	2.539	0.1341	0.121
C21orf2	5	chr21:44574774..44582333	7.559	0.5173	0.4422
C21orf29	291	chr21:44752483..44955024	202.5	0.6755	0.6808
C21orf33	14	chr21:44378024..44389901	11.88	0.7752	0.7882
C21orf34	374	chr21:16364888..16893244	528.4	0.5411	0.4588
C21orf45	8	chr21:32563023..32570835	7.812	0.7376	0.6213
C21orf56	22	chr21:46406530..46426577	20.05	0.4428	0.4859
C21orf57	11	chr21:46532465..46540980	8.515	0.9376	0.9245
C21orf58	8	chr21:46546167..46565333	19.17	0.8453	0.7848
C21orf59	4	chr21:32896193..32904872	8.679	0.7443	0.7069
C21orf62	20	chr21:33085302..33107158	21.86	0.6253	0.8769
C21orf63	68	chr21:32708354..32808857	100.5	0.8434	0.8281
C21orf66	16	chr21:33029450..33063866	34.42	0.2527	0.2762
C21orf7	106	chr21:29376075..29469554	93.48	0.694	0.6744
C21orf70	25	chr21:45186718..45219871	33.15	0.007555	0.03076
C21orf91	18	chr21:18083386..18112298	28.91	0.7295	0.7318
C22orf13	12	chr22:23266970..23279953	12.98	0.7784	0.821
C22orf15	1	chr22:22436448..22436448	0	0.2011	0.2011
C22orf23	1	chr22:36671080..36671080	0	0.1478	0.1478
C22orf24	13	chr22:30661594..30669782	8.188	0.5454	0.6756
C22orf25	40	chr22:18390730..18432782	42.05	0.6049	0.5947
C22orf26	4	chr22:44825761..44827483	1.722	0.5189	0.6013
C22orf28	32	chr22:31113904..31137769	23.86	0.2437	0.2688
C22orf29	14	chr22:18213781..18222310	8.529	0.611	0.574
C22orf30	5	chr22:30407247..30427775	20.53	0.4106	0.3754
C22orf31	5	chr22:27786699..27787622	0.923	0.3253	0.2627
C22orf32	1	chr22:40805649..40805649	0	0.3108	0.3108
C22orf33	18	chr22:35717203..35733248	16.05	0.6172	0.5726
C22orf36	1	chr22:23316473..23316473	0	0.808	0.808
C22orf39	5	chr22:17811038..17814215	3.177	0.1968	0.1841
C22orf40	7	chr22:45021492..45023812	2.32	0.934	0.9121
C22orf9	61	chr22:43967041..44013880	46.84	0.2518	0.292
C2CD2	113	chr21:42178504..42245625	67.12	0.8903	0.8616
C2CD2L	6	chr11:118485249..118492182	6.933	0.6075	0.5643
C2CD3	70	chr11:73429129..73559228	130.1	0.6391	0.7068
C2orf13	67	chr2:68559156..68660089	100.9	0.4053	0.3843
C2orf15	4	chr2:99125667..99131316	5.649	0.8586	0.8608
C2orf16	5	chr2:27654907..27656309	1.402	0.4198	0.4249
C2orf18	4	chr2:26844011..26856525	12.51	0.06708	0.08699
C2orf21	14	chr2:210348347..210367679	19.33	0.06819	0.08981
C2orf24	7	chr2:219745341..219749335	3.994	0.481	0.4402
C2orf25	12	chr2:150134608..150152516	17.91	0.03802	0.03665
C2orf27	14	chr2:132197051..132230109	33.06	0.3029	0.4993
C2orf28	2	chr2:27292214..27293255	1.041	0.5627	0.5189
C2orf29	12	chr2:101237294..101251454	14.16	0.9531	0.9321
C2orf3	41	chr2:75743280..75791759	48.48	0.06432	0.09272
C2orf30	27	chr2:53868062..53896306	28.24	0.5983	0.5538
C2orf34	367	chr2:44443570..44853213	409.6	0.4709	0.4696
C2orf37	32	chr2:171999862..172049573	49.71	0.6361	0.6535
C2orf39	30	chr2:26483893..26532898	49.01	0.1187	0.1629
C2orf40	10	chr2:106049054..106060280	11.23	0.5574	0.4991
C2orf42	13	chr2:70231157..70269701	38.54	0.6536	0.6308
C2orf43	123	chr2:20748454..20885839	137.4	0.3091	0.4035
C2orf44	11	chr2:24105921..24121646	15.72	0.7449	0.7983
C2orf47	9	chr2:200528600..200536347	7.747	0.9602	0.9464
C2orf48	62	chr2:10198965..10269303	70.34	0.1892	0.1919
C2orf49	6	chr2:105323405..105328135	4.73	0.4781	0.4235
C2orf50	17	chr2:11191208..11203541	12.33	0.871	0.8584
C2orf51	2	chr2:88606597..88607713	1.116	0.44	0.5273
C2orf52	6	chr2:232081540..232086837	5.297	0.8565	0.8405
C2orf53	3	chr2:27213391..27215451	2.06	0.3913	0.3752
C2orf54	11	chr2:241474723..241484216	9.493	0.698	0.7629
C2orf55	113	chr2:98783865..98915923	132.1	0.2103	0.2824
C2orf56	23	chr2:37313174..37328618	15.44	0.6679	0.7283
C2orf57	1	chr2:232166101..232166101	0	0.04414	0.04414
C2orf60	21	chr2:200502029..200528600	26.57	0.9035	0.9361
C2orf61	24	chr2:47212142..47235846	23.7	0.3495	0.3927
C2orf62	8	chr2:218930090..218940598	10.51	0.1681	0.2671
C2orf63	30	chr2:55257139..55310400	53.26	0.4898	0.4927
C2orf64	6	chr2:98582963..98590357	7.394	0.6825	0.7461
C2orf65	15	chr2:74643208..74726889	83.68	0.6366	0.6765
C2orf66	1	chr2:197381280..197381280	0	0.134	0.134
C2orf67	35	chr2:210595230..210741529	146.3	0.5093	0.4893
C2orf69	7	chr2:200487111..200500349	13.24	0.8632	0.8925
C2orf7	3	chr2:73309108..73311060	1.952	0.7473	0.6844
C2orf70	18	chr2:26644958..26655896	10.94	0.4175	0.5077
C2orf71	30	chr2:29138485..29149370	10.88	0.4499	0.4264
[truncated: 14,486 more rows]

## Sheet: negvegas
Chr	Gene	nSNPs	nSims	Start	Stop	Test	Pvalue	TopSNP	TopSNP-pvalue		16486	3.03288e-06
2	MYCNOS	16	1000000	16076386	16081845	187.345	9.99999e-06	rs57982553	6.719e-06			无满足条件基因
19	CEACAM4	31	1000000	42125343	42133442	235.304	4.3e-05	rs8109402	4.987e-05
11	NLRP6	18	1000000	278569	285388	95.8965	4.6e-05	rs9737451	0.0003208
11	SYT9	743	1000000	7273180	7490276	2452.24	4.7e-05	rs10769792	3.445e-05
1	RGS1	25	1000000	192544856	192549159	200.642	0.000215	rs9427560	0.0002464
11	LOC100506258	165	1000000	7458867	7487066	1095.3	0.000241	rs10769792	3.445e-05
21	OLIG1	5	1000000	34442449	34444728	41.2958	0.000385	rs17852427	0.0001804
4	IL21-AS1	159	1000000	123540137	123610311	627.822	0.000435	rs6534358	7.835e-05
1	SGIP1	654	1000000	66999824	67210768	3130.28	0.000461	rs623421	6.039e-05
19	LOC101927931	9	1000000	42041859	42043266	75.371	0.000581999	rs140603363	0.0004318
7	WDR86	101	1000000	151078206	151107791	370.229	0.000598999	rs7798377	0.0001466
17	ZNF652	148	1000000	47366567	47439835	790.155	0.000783999	rs2906100	0.0004358
2	CAPG	77	1000000	85621870	85641197	351.746	0.000850999	rs2229668	0.0001139
2	FAHD2A	4	1000000	96068447	96078879	19.0272	0.000854999	rs116625493	0.0001233
11	C11orf84	29	1000000	63580922	63595190	193.069	0.000902999	rs630486	0.0005095
2	RAD51AP2	36	1000000	17691985	17699706	306.642	0.000930999	rs17314548	0.0002854
3	CEP19	26	100000	196433147	196439165	180.15	0.00096999	rs6809954	0.001963
1	HSD11B1	76	1000000	209859524	209908295	517.294	0.000975999	rs11487866	0.000294
12	LINC00173	6	100000	116971226	116974318	65.6213	0.00098999	rs11068062	0.0004892
16	TANGO6	414	100000	68877508	69119085	1853.65	0.00104999	rs142606685	0.0001721
19	VASP	42	100000	46010687	46030240	188.175	0.00104999	rs56216986	0.001264
1	LOC149373	18	100000	231319844	231323373	102.427	0.00121999	rs16853927	0.001315
17	ST6GALNAC1	61	100000	74620837	74639920	346.864	0.00124999	rs35948039	5.761e-05
13	GPR18	12	100000	99906966	99910682	60.4886	0.00125999	rs72648088	0.0008442
19	APLP1	2	100000	36359400	36370699	13.1601	0.00129999	rs35586905	0.000398
22	LOC101929374	4	100000	23775750	23777258	35.8445	0.00139999	rs56806351	0.0007309
4	SLC7A11-AS1	82	100000	139010167	139099331	497.042	0.00147999	rs1975373	0.0004384
2	ELMOD3	70	100000	85581842	85618875	329.228	0.00148999	rs17850709	0.0005799
3	TAMM41	132	100000	11831915	11888393	606.573	0.00154998	rs114623148	2.951e-05
17	CBX4	14	100000	77806954	77813213	71.5963	0.00155998	rs28476629	0.0005213
14	TRMT61A	24	100000	103995508	104003410	143.069	0.00157998	rs11623470	0.0006271
17	FLJ40194	26	100000	47325604	47336027	141.547	0.00161998	rs12948327	0.0004064
4	LARP1B	210	100000	128982420	129132298	1586.99	0.00164998	rs10002580	0.0004423
10	HECTD2	23	100000	93170041	93274585	75.1934	0.00167998	rs72819209	0.0002454
13	TPTE2P1	193	100000	25502892	25542607	761.404	0.00179998	rs7329504	0.0001428
13	NUFIP1	53	100000	45513383	45563613	214.768	0.00187998	rs1175391	5.95e-05
9	AGTPBP1	413	100000	88161453	88356944	1911.09	0.00195998	rs77444615	1.295e-05
19	PCAT19	90	100000	41960073	42006554	374.725	0.00196998	rs149584027	0.0001865
3	TUSC7	31	100000	116428634	116435887	212.047	0.00199998	rs7638310	0.0003078
2	SSFA2	48	100000	182756442	182795464	350.844	0.00204998	rs76534285	0.001651
21	FAM207A	110	100000	46359954	46396888	536.155	0.00209998	rs76410874	0.0001571
19	CATSPERD	114	100000	5720687	5778742	333.353	0.00215998	rs3097894	0.0009958
7	PRPS1L1	4	100000	18066399	18067486	28.8296	0.00219998	rs6946544	0.001251
11	PLA2G16	50	100000	63341943	63381941	176.689	0.00222998	rs3809072	0.0005341
15	ADAMTSL3	859	100000	84322837	84708593	2651.09	0.00225998	rs11855183	6.029e-05
3	PIGX	75	100000	196439244	196462876	434.604	0.00227998	rs6772328	0.002266
4	TNRC18P1	8	100000	141562344	141564234	31.101	0.00228998	rs12642653	0.001164
15	PTPLAD1	89	100000	65822826	65870693	535.069	0.00230998	rs1655844	0.001728
14	LINC00226	6	100000	106744268	106744966	54.367	0.00240998	rs79979647	0.001177
3	LOC647323	160	100000	193675160	193721448	513.827	0.00241998	rs1473505	0.0003722
8	PLAG1	79	100000	57073467	57123859	388.63	0.00241998	rs111259808	9.548e-05
13	TM9SF2	102	100000	100153627	100216302	429.651	0.00249998	rs6491511	0.0002292
15	SLC24A1	57	100000	65914269	65948598	368.508	0.00253997	rs62013122	0.002095
17	DLX3	27	100000	48067368	48072588	141.673	0.00268997	rs11079883	0.001188
11	WT1	159	100000	32409321	32457081	706.421	0.00275997	rs7115190	0.0004474
4	PGRMC2	19	100000	129190391	129209984	106.826	0.00279997	rs430431	0.001584
5	CDH12	977	100000	21750972	22853731	2159.31	0.00279997	rs72744809	0.0002704
3	DPPA2P3	4	100000	193710882	193712027	28.36	0.00285997	rs4621283	0.002521
7	LRCH4	27	100000	100171633	100183811	153.796	0.00299997	rs67147615	0.001253
15	DPP8	141	100000	65737997	65810035	674.965	0.00304997	rs352456	0.001754
12	C1QL4	18	100000	49726199	49730971	118.446	0.00308997	rs59990555	0.00083
15	TMCO5B	43	100000	33528676	33539756	124.548	0.00309997	rs34506222	0.007961
13	LINC00398	12	100000	31377342	31384782	88.5141	0.00327997	rs9315073	0.002693
1	TRAF3IP3	61	100000	209929376	209955668	326.79	0.00329997	rs11119338	0.001135
16	ZFP90	103	100000	68573660	68601039	630.58	0.00331997	rs7195979	0.003034
8	FAM84B	7	100000	127564682	127570711	38.7425	0.00331997	rs75557922	0.001767
19	LOC101059948	8	100000	49521504	49522741	50.1638	0.00337997	rs8108340	0.001456
15	VWA9	67	100000	65871095	65903627	349.393	0.00339997	rs144541439	0.001933
12	C12orf5	101	100000	4430358	4469190	365.269	0.00344997	rs10744641	0.0001337
12	METTL20	42	100000	31800093	31822016	146.008	0.00349997	rs10843994	0.001464
10	SYCE1	100	100000	135367403	135382876	712.127	0.00353996	rs56365383	0.002409
19	NCLN	90	100000	3185874	3209573	472.262	0.00356996	rs556075	0.001181
16	NLRC5	209	100000	57050985	57117436	525.053	0.00358996	rs150366	0.002276
8	PSKH2	44	100000	87060690	87081851	224.714	0.00377996	rs11990833	0.0005216
15	MAN2A2	49	100000	91447419	91465815	218.891	0.00379996	rs2677744	0.001027
7	AGFG2	30	100000	100136833	100165843	172.219	0.00379996	rs67147615	0.001253
14	MARK3	252	100000	103851700	103970166	1273.21	0.00380996	rs8013101	0.000835
2	VSNL1	346	100000	17721806	17837706	1698.35	0.00384996	rs62132131	8.765e-05
1	GBP5	21	100000	89724633	89738544	122.876	0.00388996	rs11587221	0.00247
1	LOC645030	13	100000	61714616	61719190	59.1849	0.00389996	rs333165	0.0008604
19	RAX2	16	100000	3769088	3772219	82.3358	0.00399996	rs917547	0.001709
8	PI15	59	100000	75736771	75767264	277.71	0.00400996	rs17292445	0.00378
9	SLC25A51	38	100000	37877571	37904350	188.088	0.00401996	rs112039339	0.002222
11	AAMDC	79	100000	77532207	77583398	365.862	0.00404996	rs112879821	3.233e-05
9	DCAF10	154	100000	37800550	37867665	1066.4	0.00404996	rs7861989	0.00335
5	YTHDC2	248	100000	112849390	112930984	1264	0.00406996	rs72794116	0.0001797
3	ROPN1	25	100000	123687878	123710199	100.271	0.00407996	rs13100953	0.001909
17	PIPOX	31	100000	27369917	27384236	171.289	0.00417996	rs72815748	0.0007615
12	TROAP	11	100000	49716970	49725514	68.3015	0.00432996	rs10400435	0.002231
14	CKB	9	100000	103985994	103989196	55.883	0.00440996	rs55723020	0.001378
11	FAM181B	9	100000	82443045	82444906	59.7309	0.00456995	rs66918959	0.001156
6	TREML3P	28	100000	41176291	41185685	110.979	0.00457995	rs4714435	0.001299
6	TRERF1	474	100000	42192668	42419783	1277.86	0.00461995	rs73428826	0.0003699
8	YWHAZ	69	100000	101930803	101965623	342.857	0.00466995	rs17365661	0.002953
12	AMN1	72	100000	31824070	31882108	264.22	0.00471995	rs74338016	0.0007685
7	SAP25	7	100000	100169852	100171270	55.5376	0.00475995	rs67147615	0.001253
19	NRTN	17	100000	5823817	5828335	61.6007	0.00482995	rs59637174	0.0006967
7	ZASP	10	100000	100171657	100172356	58.8021	0.00487995	rs67147615	0.001253
15	ABHD2	212	100000	89631380	89745591	699.153	0.00500995	rs2238313	2.267e-05
1	CGN	33	100000	151483861	151511167	131.93	0.00500995	rs6675984	0.004667
1	TRIM67	158	100000	231298673	231357314	473.149	0.00500995	rs11122251	0.0004198
11	FAM86C2P	32	100000	67559237	67572807	143.713	0.00502995	rs12577563	0.001304
3	LSM3	20	100000	14220227	14239869	112.916	0.00502995	rs2607772	0.0017
2	CENPA	31	100000	27008881	27017455	179.473	0.00515995	rs3806517	0.003695
10	SPRNP1	14	100000	135380437	135383462	70.7491	0.00516995	rs34890953	0.004323
6	LOC101927691	56	100000	868497	876613	323.915	0.00518995	rs79299549	0.003044
3	PDIA5	220	100000	122785855	122880953	659.09	0.00522995	rs16833973	2.086e-05
3	XPC	56	100000	14186647	14220172	230.977	0.00530995	rs2607770	0.0006575
11	INTS5	5	100000	62414319	62420774	30.1252	0.00557994	rs11600264	0.0005056
14	ACIN1	72	100000	23527773	23564823	275.478	0.00561994	rs141701407	0.006098
11	RPS3	31	100000	75110534	75133345	133.994	0.00563994	rs12272818	0.005083
5	CAPSL	110	100000	35904397	35938881	416.79	0.00572994	rs696734	0.0003005
17	SCN4A	67	100000	62015913	62050278	227.751	0.00576994	rs77563591	0.003197
2	SPATA3	49	100000	231860838	231871999	300.201	0.00581994	rs11674495	0.003366
15	C15orf54	15	100000	39542884	39547048	59.0788	0.00591994	rs11853050	0.003316
22	KCTD17	14	100000	37447775	37459430	64.9613	0.00598994	rs112058074	0.001181
1	IFI6	13	100000	27992571	27998724	76.8454	0.00600994	rs11247655	0.002551
16	FAM92B	72	100000	85131964	85146114	269.989	0.00608994	rs11864524	0.003951
19	IFNL3	6	100000	39734271	39735611	33.4632	0.00624994	rs151331352	0.003717
16	CDH3	130	100000	68678150	68732957	530.513	0.00637994	rs11645854	0.0006678
8	TMEM67	42	100000	94767071	94831460	175.908	0.00644994	rs3097418	0.002973
19	RAB4B	59	100000	41284123	41302849	190.666	0.00646994	rs12973666	0.0002517
4	TRIML1	64	100000	189060597	189068649	213.7	0.00647994	rs78828180	0.0002682
15	NIPA2	119	100000	23004683	23034427	470.943	0.00651993	rs17806422	0.0002497
2	FN1	204	100000	216225178	216300791	704.853	0.00653993	rs6725958	0.001354
5	CCDC152	98	100000	42756919	42802539	445.748	0.00653993	rs34502855	0.0002424
6	TREML4	80	100000	41196061	41206120	348.674	0.00656993	rs7746632	0.001397
12	C1RL	41	100000	7247145	7261869	146.079	0.00661993	rs12370543	0.0008725
4	F11	66	100000	187187117	187210835	208.49	0.00661993	rs4253416	0.001769
21	C21orf67	30	100000	46353198	46359828	140.99	0.00669993	rs11701457	0.001042
18	CDH20	134	100000	59157774	59222365	311.99	0.00671993	rs72995646	0.003112
5	LOC101926975	20	100000	142125164	142140558	110.014	0.00671993	rs72796646	0.003624
20	LAMP5-AS1	18	100000	9485826	9495645	73.0021	0.00677993	rs60662239	0.00168
19	ATCAY	111	100000	3880617	3928080	269.819	0.00683993	rs4807528	0.0005101
5	TSSK1B	6	100000	112768250	112770728	26.8474	0.00684993	rs60810500	0.003075
11	MTL5	70	100000	68474907	68518988	327.524	0.00685993	rs36118833	0.0001889
2	NFU1	90	100000	69623244	69664760	455.211	0.00693993	rs6546520	0.0007899
12	PLEKHG6	34	100000	6419601	6437672	136.532	0.00699993	rs10849441	0.002312
11	OR2AT4	2	100000	74799795	74800758	14.5819	0.00704993	rs117824389	0.006614
20	SLC52A3	57	100000	740723	749228	172.305	0.00721993	rs6085776	0.001279
12	LOC101927267	70	100000	49686413	49718359	366.428	0.00726993	rs138459854	0.0004303
4	LOC100506746	16	100000	87846045	87856002	65.8235	0.00730993	rs10022539	0.005407
7	FBXO24	18	100000	100183955	100198740	63.959	0.00736993	rs73156211	0.004388
12	PLEKHA8P1	53	100000	45566816	45609789	295.859	0.00753992	rs3759081	0.002051
2	GFPT1	111	100000	69546900	69614386	596.828	0.00760992	rs13410401	0.0008961
4	TMEM33	72	100000	41937136	41962824	327.859	0.00766992	rs114347061	0.006912
9	TRMT10B	46	100000	37753799	37778969	215.849	0.00769992	rs7848132	0.002157
3	KALRN	816	100000	123813557	124440036	1604.12	0.00776992	rs1445627	2.329e-05
7	NUB1	125	100000	151038846	151075548	375.529	0.00781992	rs450947	0.001742
7	GNGT1	15	100000	93535819	93540485	65.9149	0.00782992	rs180267	0.002924
19	RTN2	32	100000	45988545	46000313	120.752	0.00791992	rs10401270	0.007852
4	PABPC4L	16	100000	135117488	135122903	86.7721	0.00809992	rs2421217	0.006149
9	PLGRKT	231	100000	5357966	5437937	723.856	0.00812992	rs7038226	0.0004096
19	RAB4B-EGLN2	87	100000	41284123	41314346	260.935	0.00825992	rs12973666	0.0002517
16	CORO7	132	100000	4404542	4466962	449.597	0.00826992	rs740375	0.001004
19	ERICH4	11	100000	41949062	41950670	47.2505	0.00829992	rs28571166	0.00614
7	GNG11	18	100000	93551015	93555826	58.5704	0.00841992	rs4262	0.0008718
5	RASA1	141	100000	86564069	86687743	548.457	0.00852991	rs7721098	0.0004892
9	ALG2	13	100000	101978706	101984246	76.3805	0.00855991	rs10819642	0.009526
4	CYP4V2	83	100000	187112673	187134617	285.858	0.00862991	rs62350517	0.0009614
16	CDH1	217	100000	68771194	68869444	841.341	0.00863991	rs2011779	0.0001253
4	MFSD8	19	100000	128838959	128887139	57.0276	0.00865991	rs78380822	0.001272
1	PGCP1	24	100000	111927140	111932473	103.136	0.00866991	rs76955008	0.003148
17	CDR2L	20	100000	72983726	73001892	67.2665	0.00888991	rs3744203	0.00369
14	KLC1	136	10000	104095524	104167888	472.202	0.00889911	rs11629327	0.003681
17	CNTROB	49	10000	7835441	7853237	269	0.00889911	rs9911390	0.004621
5	MXD3	13	100000	176732500	176739292	46.7192	0.00891991	rs4073745	0.00435
22	ANKRD54	10	10000	38226861	38240353	34.4764	0.0089991	rs3091367	0.00261
6	MBOAT1	345	10000	20099915	20212695	719.079	0.0089991	rs1202204	0.0001208
16	CORO7-PAM16	153	100000	4390251	4466962	503.502	0.00901991	rs740375	0.001004
5	CCNH	27	100000	86690078	86708850	140.529	0.00907991	rs10942503	0.000801
2	CCDC115	10	100000	131095505	131100254	56.4471	0.00916991	rs55684765	0.008797
1	PUSL1	6	10000	1243993	1247057	25.2726	0.00919908	rs12103	0.004051
20	STK4-AS1	4	10000	43592439	43595099	26.7653	0.00919908	rs2284269	0.008153
11	RAB30-AS1	8	100000	82783107	82784754	35.8734	0.00921991	rs2007485	0.002032
19	PPP5D1	351	100000	46984044	47104457	765.877	0.00926991	rs73054612	0.0001257
19	HMHA1	69	10000	1065921	1087830	212.981	0.00929907	rs2074453	0.0004745
17	KCNAB3	18	100000	7825176	7832753	68.8785	0.00934991	rs9891006	0.000427
11	TOLLIP-AS1	3	10000	1330937	1331937	11.6809	0.00939906	rs5743854	0.004777
5	PANK3	32	10000	167982627	168006614	117.954	0.00939906	rs35693458	0.004932
2	RAB10	156	10000	26256728	26360323	820.734	0.00959904	rs35596741	1.751e-05
1	CCNL2	17	100000	1321090	1334718	62.1238	0.0096699	rs12729599	0.004347
1	RABIF	28	100000	202847409	202858385	111.929	0.0096699	rs1042990	0.007964
12	PZP	139	10000	9301435	9360966	414.766	0.00969903	rs10771381	0.0003428
1	TMCO2	5	10000	40713572	40717365	23.1205	0.00969903	rs6600322	0.02009
21	LINC00163	25	10000	46409778	46414001	105.28	0.00969903	rs11702692	0.0007922
2	LOC90784	4	10000	86247338	86250991	13.1223	0.00989901	rs4832233	0.00181
4	DSPP	15	10000	88529680	88538025	61.018	0.00989901	rs2627693	0.006802
19	CGB1	3	10000	49538825	49540191	11.7351	0.009999	rs35371968	0.01515
20	YWHAB	40	10000	43514239	43537175	200.065	0.009999	rs117690200	0.005863
12	TBX3	23	10000	115108058	115121969	85.4388	0.010199	rs1566646	0.003545
4	ZFYVE28	497	10000	2271323	2420370	1295.83	0.010199	rs654726	0.0003882
5	STC2	24	10000	172741725	172756506	86.7812	0.010199	rs4868257	0.005688
1	ADC	39	10000	33546713	33585995	187.5	0.010299	rs638130	0.006241
19	LSR	55	10000	35739558	35758867	173.483	0.010399	rs75388480	0.0003241
19	MIA-RAB4B	69	100000	41281441	41302849	210.904	0.0104699	rs12973666	0.0002517
12	RPSAP52	155	10000	66151799	66220754	616.228	0.010499	rs2583943	0.006794
15	FANCI	125	10000	89787193	89860362	585.525	0.010499	rs3743380	0.003366
8	SLCO5A1	319	10000	70584567	70747299	843.326	0.010499	rs2933053	0.001451
11	DDB1	10	10000	61066918	61100684	30.4529	0.0105989	rs138192198	0.009722
14	OR4K13	10	10000	20502002	20502917	50.3785	0.0105989	rs2775261	0.01861
13	CCDC122	131	10000	44410488	44453826	454.062	0.0106989	rs9533672	0.00607
17	LOC102724596	52	10000	47438526	47457456	182.257	0.0106989	rs12150526	0.001613
2	PNPT1	159	10000	55861197	55921045	497.857	0.0106989	rs1373228	0.001214
5	LOC100506406	2	10000	35938902	35940093	12.9486	0.0106989	rs6868693	0.01085
15	LOC101926911	30	10000	91565851	91574369	101.002	0.0107989	rs71409380	0.005308
1	TRAPPC3	29	10000	36602169	36621654	151.597	0.0107989	rs4381151	0.004106
5	C5orf27	38	10000	95187935	95195836	117.715	0.0107989	rs6873668	0.001535
17	LYZL6	40	10000	34261522	34270703	177.622	0.0108989	rs34464091	0.004834
19	RETN	6	10000	7733971	7735340	22.6483	0.0108989	rs34788323	0.00187
8	MICU3	215	10000	16884746	16980148	586.798	0.0108989	rs10888126	0.002014
9	QSOX2	110	10000	139098181	139137687	328.124	0.0109989	rs12339147	0.00266
11	MARK2	95	10000	63606399	63678492	384.543	0.0110989	rs10897454	0.00328
5	SEPP1	25	10000	42799981	42812024	112.284	0.0110989	rs230820	0.002419
8	HPYR1	6	10000	133572744	133573726	27.7358	0.0110989	rs7000580	0.0021
1	TMEM82	12	10000	16068986	16074292	53.8256	0.0113989	rs11581426	0.009124
13	CDK8	240	10000	26828755	26978569	979.976	0.0114989	rs2769314	0.002401
19	CYP4F3	119	10000	15751706	15771570	441.854	0.0114989	rs7247021	0.0001886
19	MED26	88	10000	16685717	16739015	341.04	0.0114989	rs73516943	0.003667
1	CA6	88	10000	9005892	9035148	238.286	0.0114989	rs10864374	0.001913
9	EXOSC3	24	10000	37779710	37785089	92.2311	0.0114989	rs45539136	0.002505
4	NDNF	88	10000	121956781	121993673	275.11	0.0115988	rs111459796	0.002751
11	MS4A6A	30	10000	59939079	59952139	130.44	0.0116988	rs667897	0.005175
17	MPP3	47	10000	41878166	41910547	240.844	0.0116988	rs58080788	0.008009
4	C4orf29	29	10000	128886460	128952455	98.6873	0.0118988	rs150729434	0.001287
12	KLRG1	40	10000	9142220	9163340	194.92	0.0119988	rs7953214	0.0008511
2	INHBB	5	10000	121103718	121109383	19.3086	0.0119988	rs11902591	0.003425
11	PRSS23	33	10000	86511490	86522273	141.41	0.0121988	rs11604191	0.002281
2	ADI1	71	10000	3501689	3523350	297.58	0.0123988	rs9677924	0.0035
2	ARHGEF4	202	10000	131674223	131804826	594.938	0.0123988	rs112404366	0.003044
15	CTSH	68	10000	79214091	79237420	251.607	0.0124988	rs7496812	0.001465
20	KCNK15	17	10000	43374487	43380954	59.5579	0.0124988	rs6031782	0.009319
2	SIX3-AS1	10	10000	45167292	45169017	43.0037	0.0124988	rs163538	0.007334
7	AOAH	539	10000	36552548	36764154	1116	0.0124988	rs2727797	0.0002522
19	R3HDM4	47	10000	896502	913225	129.511	0.0126987	rs139892119	0.001589
1	CD34	64	10000	208059882	208084683	199.042	0.0126987	rs7522146	0.00145
1	NENF	46	10000	212606228	212619721	165.145	0.0126987	rs12058471	0.00336
22	NUP50-AS1	75	10000	45529638	45559662	274.429	0.0126987	rs11704050	0.007593
7	WDR91	87	10000	134868589	134896316	444.331	0.0126987	rs292580	0.00911
19	USF2	33	10000	35759895	35770718	161.342	0.0127987	rs12981457	0.003481
2	C2orf72	24	10000	231902280	231914427	88.1543	0.0127987	rs6854	0.007093
3	IL12A	16	10000	159706622	159713806	65.7459	0.0127987	rs2227314	0.007634
6	MOG	6	10000	29624757	29640149	22.8422	0.0127987	rs1122947	0.003086
17	KRT24	7	10000	38854242	38860002	37.7899	0.0128987	rs874889	0.01067
2	AAK1	193	10000	69685126	69870977	617.977	0.0129987	rs9309428	0.001409
6	TCP10	31	10000	167786576	167797998	134.227	0.0131987	rs72578726	0.00682
7	LINC00265	101	10000	39773166	39834222	283.726	0.0131987	rs1964239	0.0009098
15	HDDC3	10	10000	91474147	91475799	43.6191	0.0132987	rs7166420	0.008072
13	LACC1	51	10000	44453419	44468068	184.474	0.0133987	rs9533672	0.00607
17	OR3A4P	22	10000	3213538	3214740	112.579	0.0133987	rs9906179	0.008695
11	TMEM258	12	10000	61556601	61560085	62.9143	0.0134987	rs174536	0.009585
21	ERG	746	10000	39739182	40033704	1415.3	0.0134987	rs2836484	0.0006119
6	GABBR1	2	10000	29570004	29600962	8.33693	0.0134987	rs114536520	0.008553
13	LINC00544	74	10000	30510667	30524625	290.411	0.0135986	rs818607	0.002587
2	MRPL19	54	10000	75873908	75889334	185.851	0.0135986	rs76236718	0.0004449
19	HCN2	118	10000	589892	617159	260.286	0.0136986	rs58458062	0.0001634
1	RCAN3AS	8	10000	24822822	24828850	31.6613	0.0136986	rs144154832	0.00333
11	LOC283299	227	10000	7872297	7927502	586.3	0.0137986	rs10743039	0.002284
16	C16orf59	4	10000	2510114	2514964	14.0083	0.0137986	rs3775	0.0002637
11	ODF3	12	10000	196760	200258	32.4869	0.0138986	rs7114102	0.02016
13	GGACT	86	10000	101182417	101241046	341.957	0.0138986	rs4772303	0.002822
17	PPP1R1B	27	10000	37783176	37792878	101.031	0.0138986	rs33938012	0.001664
1	ROR1	874	10000	64239689	64647179	1853.05	0.0138986	rs139059939	0.0003546
4	LINC00616	171	10000	138948576	139051839	573.868	0.0138986	rs1975373	0.0004384
6	CNPY3	22	10000	42896859	42907008	75.5893	0.0138986	rs2234185	0.01072
19	CYP2S1	32	10000	41699114	41713444	101.786	0.0140986	rs338594	0.005562
1	ITLN2	26	10000	160914815	160924589	97.4654	0.0140986	rs41266941	0.004036
7	TECPR1	72	10000	97844754	97881563	262.205	0.0140986	rs11983144	0.002088
16	VASN	29	10000	4421848	4433529	102.731	0.0141986	rs11076826	0.005575
19	CHERP	50	10000	16628699	16653263	148.715	0.0142986	rs12462714	0.01187
5	CLK4	41	10000	178029664	178054054	147.52	0.0142986	rs10035557	0.009554
5	DHX29	79	10000	54552072	54603521	272.987	0.0143986	rs4865928	0.002358
8	MRPL13	63	10000	121408082	121457647	230.988	0.0144986	rs7829269	0.003465
3	MAGI1	640	10000	65339905	66024509	979.721	0.0146985	rs11708990	9.815e-05
5	SUB1	35	10000	32585604	32604185	118.453	0.0146985	rs140015801	0.007147
12	SUDS3	98	10000	118814357	118855840	388.348	0.0148985	rs885349	0.001718
16	CLEC3A	42	10000	78056442	78066001	136.422	0.0148985	rs2735403	0.01059
1	TRIM62	65	10000	33611002	33647671	341.926	0.0149985	rs635614	0.005129
2	RANBP2	66	10000	109335936	109402267	287.879	0.0149985	rs139469649	0.00977
11	RCOR2	12	10000	63678692	63684316	63.1844	0.0150985	rs1486936	0.01334
2	CXCR2P1	6	10000	218923877	218926013	26.0258	0.0150985	rs12613712	0.008857
7	CCM2	224	10000	45039344	45116069	717.05	0.0150985	rs187512219	0.002306
13	LOC101928922	15	10000	25746961	25754139	49.3758	0.0151985	rs75030414	0.002229
21	LINC00308	35	10000	23470935	23488847	115.058	0.0151985	rs73218346	0.01056
5	GRAMD3	304	10000	125695787	125829853	602.177	0.0151985	rs112276265	0.001615
6	MAK	102	10000	10762955	10838788	354.454	0.0151985	rs150038358	0.000393
2	SH3RF3	956	10000	109745996	110262213	2036.95	0.0152985	rs10174250	0.0004015
6	TRAM2-AS1	14	10000	52441999	52448791	38.6355	0.0153985	rs3761988	0.002024
1	RPS7P5	46	10000	240170823	240176560	214.517	0.0154985	rs74556771	0.01284
8	TP53INP1	42	10000	95938199	95961615	160.868	0.0154985	rs2879813	0.01212
1	COL8A2	15	10000	36560843	36565850	58.3404	0.0155984	rs274753	0.001356
11	AMOTL1	170	10000	94501507	94609918	557.862	0.0156984	rs57092786	0.001224
11	WT1-AS	33	10000	32457284	32461620	125.779	0.0156984	rs10835908	0.007974
5	LOC100505625	60	10000	6686437	6707824	157.867	0.0156984	rs11134175	0.009612
3	ADCY5	291	10000	123001142	123167392	864.888	0.0157984	rs9839081	0.005506
7	HOTTIP	13	10000	27240039	27246878	51.9237	0.0157984	rs17501292	0.01105
12	DCD	10	10000	55038374	55042149	29.8324	0.0158984	rs7301225	0.001054
1	LINGO4	11	10000	151772764	151777882	59.4115	0.0159984	rs2293088	0.009581
19	RDH13	113	10000	55555691	55580914	297.18	0.0160984	rs191117194	0.003586
8	AZIN1	84	10000	103838535	103876397	309.528	0.0160984	rs1991927	0.005084
17	FLJ45079	14	10000	75875082	75880169	48.2498	0.0163984	rs3935192	0.0005376
4	KLKB1	101	10000	187148671	187179625	335.98	0.0163984	rs4253238	0.008691
12	TCTN1	36	10000	111051831	111086935	116.265	0.0164984	rs16940912	0.01009
19	SLC25A23	48	10000	6440074	6459781	115.385	0.0164984	rs10425567	0.006829
2	MLK7-AS1	257	10000	174062440	174146764	563.201	0.0164984	rs11677913	0.0008293
3	EMC3	57	10000	10005635	10028522	273.998	0.0165983	rs13100734	0.01211
3	PCYT1A	105	10000	195965252	196014584	349.736	0.0165983	rs115451598	0.00194
15	EMC4	19	10000	34517197	34522366	58.1604	0.0166983	rs17236763	0.006325
15	MESDC1	14	10000	81293294	81296345	62.9526	0.0166983	rs111785807	0.01848
1	LOC101926925	110	10000	59486147	59553919	297.267	0.0166983	rs12405780	0.002536
3	TIGIT	36	10000	114012832	114029135	106.684	0.0168983	rs78525596	0.0007141
6	PTCRA	27	10000	42883726	42893575	109.007	0.0168983	rs2235831	0.005468
16	CAPN15	72	10000	577855	604636	181.23	0.0170983	rs111852967	0.003518
17	LOC101927239	53	10000	32496394	32510651	144.201	0.0170983	rs731971	0.004575
2	ANKRD36B	47	10000	98121260	98206428	223.486	0.0171983	rs4069526	0.01515
1	CSMD2	871	10000	33979598	34631443	1377.72	0.0172983	rs115359099	3.971e-05
4	MAML3	841	10000	140637545	141075233	1566.32	0.0173983	rs114640647	4.174e-05
6	LOC153910	307	10000	142847591	142959026	863.899	0.0173983	rs1340633	0.001259
2	LINC01125	35	10000	98286205	98319529	116.705	0.0174983	rs11123861	0.01093
12	ARPC3	29	10000	110872694	110888216	102.27	0.0176982	rs34903295	0.0005523
10	SAMD8	105	10000	76871392	76941881	345.3	0.0177982	rs12246777	0.007098
20	C20orf62	2	10000	43090402	43093984	8.23426	0.0178982	rs138536641	0.005248
19	CEACAM5	56	10000	42212529	42234341	180.899	0.0179982	rs117488924	0.006274
19	CEACAM21	78	10000	42055885	42093197	245.303	0.0180982	rs117083575	0.0003862
20	PSMA7	23	10000	60711782	60718514	117.62	0.0180982	rs1135961	0.00468
11	LUZP2	915	10000	24518515	25104186	1551.58	0.0181982	rs10466431	0.003053
15	BLOC1S6	27	10000	45879416	45901909	115.644	0.0181982	rs72713180	0.006762
11	NELL1	874	10000	20691096	21597229	1203.8	0.0182982	rs4397848	0.002094
15	UNC45A	76	10000	91473409	91497323	241.212	0.0182982	rs1550636	0.004966
16	GLIS2	12	10000	4382224	4389598	36.3977	0.0182982	rs9938257	0.001148
1	ITLN1	40	10000	160846329	160854960	207.638	0.0182982	rs6694415	0.006351
3	SETD5	125	10000	9439383	9519838	417.266	0.0182982	rs3872707	0.009294
11	FEN1	8	10000	61560108	61564714	39.7931	0.0183982	rs4246215	0.01386
22	SSTR3	27	10000	37600276	37608416	85.4169	0.0183982	rs75923615	0.005557
11	RAB30	146	10000	82684174	82782965	440.346	0.0184982	rs17503897	1.893e-06
14	TMEM253	11	10000	21567095	21571883	35.8263	0.0184982	rs1057718	0.008687
9	CARD9	27	10000	139258407	139268133	104.322	0.0185981	rs1135314	0.007058
12	VPS29	12	10000	110929327	110939945	50.6429	0.0186981	rs73191824	0.0083
16	NARFL	25	10000	779768	790997	92.7166	0.0186981	rs9928077	0.008424
19	SLC35E1	34	10000	16660647	16683193	96.5164	0.0188981	rs79095923	0.003052
20	RTEL1-TNFRSF6B	167	10000	62289162	62330051	482.805	0.0188981	rs6011033	0.003172
17	CA4	13	10000	58227301	58236906	46.3637	0.0190981	rs75506524	0.008874
19	LHB	12	10000	49519236	49520347	47.3408	0.0190981	rs1056917	0.003329
1	PCSK9	99	10000	55505148	55530526	243.2	0.0190981	rs2479410	0.0002521
22	SEZ6L	662	10000	26565439	26779563	1215.14	0.0190981	rs17307269	0.002034
17	RHBDL3	159	10000	30593194	30651680	398.446	0.0191981	rs57224020	0.0009981
8	SORBS3	42	10000	22409250	22433008	95.8313	0.0191981	rs2979305	0.004833
6	IYD	144	10000	150690027	150725765	440.858	0.0192981	rs9384466	0.004803
12	GPN3	28	10000	110890290	110906526	111.028	0.0193981	rs116937377	2.268e-05
15	RLBP1	34	10000	89753097	89764922	131.7	0.0193981	rs2854519	0.0001975
1	RGL1	739	10000	183605207	183897666	1919.89	0.0194981	rs143950217	0.0002744
20	OCSTAMP	29	10000	45169669	45179213	90.3786	0.019598	rs6063001	0.005016
10	FAM35BP	5	10000	46897640	46939145	18.1139	0.019698	rs148353423	0.01703
16	SALL1	19	10000	51169885	51185183	63.7156	0.019698	rs1965024	0.006933
18	CHMP1B	7	10000	11851388	11854448	20.9591	0.019698	rs16976750	0.005874
19	EIF3K	10	10000	39109721	39127595	43.6402	0.019698	rs2232992	0.007436
8	PLEC	139	10000	144989314	145050913	572.144	0.019698	rs6558408	0.003092
1	GBP2	40	10000	89571815	89591842	184.586	0.019798	rs2183159	0.01432
1	GBP4	20	10000	89646830	89664633	83.8356	0.019798	rs516433	0.007369
19	AES	31	10000	3052907	3062964	79.7314	0.019898	rs445208	0.005029
1	MRPL20	13	10000	1337275	1342693	43.8682	0.019898	rs1171	0.007363
11	THRSP	26	10000	77774906	77779403	103.408	0.019998	rs635657	0.01844
12	PPTC7	39	10000	110972236	111021064	112.156	0.019998	rs73191849	0.007306
15	ULK3	16	10000	75128456	75135687	65.7438	0.019998	rs12908814	0.01241
14	RNASE13	9	10000	21500978	21502944	28.0785	0.020098	rs17099500	0.007607
7	RP9	35	10000	33134409	33149002	139.339	0.020098	rs73093571	0.009724
9	SEC61B	32	10000	101984569	101992901	143.255	0.020198	rs80182147	0.01148
11	DCHS1	74	10000	6642554	6677080	183.259	0.020298	rs60638156	0.006623
17	LINC00324	7	10000	8123947	8127361	22.1883	0.020298	rs72835210	0.02434
2	LINC00298	120	10000	8062555	8116945	332.103	0.020298	rs148343793	0.0007821
7	NACAD	24	10000	45120035	45128493	84.3295	0.020298	rs9639907	0.006325
7	TRG-AS1	144	10000	38381177	38418238	372.739	0.020298	rs74811058	0.002119
1	RAB25	3	10000	156030965	156040295	10.9012	0.020398	rs61748951	0.01475
9	FAM78A	27	10000	134133464	134151906	101.397	0.020398	rs11244353	0.01635
13	MIR548AN	329	10000	99868261	100058554	891.447	0.020498	rs138435721	2.746e-05
14	ZNF219	24	10000	21558204	21572863	73.881	0.020498	rs1065496	0.00713
2	KIAA1211L	313	10000	99410308	99552684	905.131	0.020498	rs77307601	0.0004643
10	CPEB3	264	10000	93808396	94050875	816.09	0.0205979	rs66636110	0.006274
14	XRCC3	29	10000	104163953	104181823	89.7046	0.0205979	rs861535	0.0007007
17	KRT28	26	10000	38948447	38956211	79.8563	0.0205979	rs4527073	0.006071
17	LOC100134391	135	10000	71733992	71752696	402.75	0.0205979	rs2683163	0.006099
19	HNRNPUL1	63	10000	41768390	41813811	248.499	0.0205979	rs12972949	0.007906
20	RTEL1	154	10000	62289162	62327606	438.226	0.0205979	rs6011033	0.003172
12	RAD9B	46	10000	110940004	110969891	167.491	0.0206979	rs73191829	0.007904
11	KLHL35	8	10000	75133437	75141674	29.2407	0.0207979	rs12795298	0.007051
2	MRPL35	30	10000	86426555	86440477	128.66	0.0207979	rs11900161	0.004075
9	RAD23B	134	10000	110045516	110094475	399.529	0.0208979	rs72738224	0.001693
12	TAS2R20	23	10000	11148560	11150474	107.06	0.0209979	rs11054140	0.02034
1	GBP7	54	10000	89597433	89641723	208.99	0.0209979	rs676913	0.007518
4	NCAPG	63	10000	17812435	17846487	214.497	0.0209979	rs11932971	0.01637
5	LOC101929696	10	10000	139120931	139125808	43.4039	0.0209979	rs165181	0.01408
8	GDF6	23	10000	97154557	97173020	76.7419	0.0209979	rs7845829	0.0002367
1	ZMPSTE24	39	10000	40723721	40759856	113.172	0.0210979	rs11811980	0.009944
5	CETN3	6	10000	89689528	89705603	20.3399	0.0210979	rs2972966	0.02492
3	THPO	21	10000	184089722	184097476	56.836	0.0211979	rs78206829	0.001828
19	TRMT1	12	10000	13215713	13227563	29.4578	0.0212979	rs149770431	0.002483
5	RARS	124	10000	167913462	167946309	476.657	0.0214979	rs193466	0.004583
17	KIF2B	17	10000	51900238	51902573	58.3806	0.0215978	rs11651215	0.006371
19	DMKN	55	10000	35988118	36004560	133.412	0.0215978	rs2293697	0.00392
4	NKX3-2	8	10000	13542453	13546114	30.2032	0.0215978	rs138460070	0.002568
2	ALPP	13	10000	233243347	233247599	50.4371	0.0216978	rs200958062	0.008869
5	UGT3A1	116	10000	35953190	36001130	313.02	0.0216978	rs17313508	0.0008076
12	LINC00612	21	10000	9208184	9217666	75.1867	0.0217978	rs12812188	0.002191
15	MESDC2	64	10000	81268094	81282205	219.325	0.0217978	rs183189774	0.001875
11	MS4A2	31	10000	59856136	59865940	111.801	0.0218978	rs502419	0.005667
5	MGAT4B	5	10000	179224597	179233952	18.6894	0.0218978	rs6883116	0.0008826
5	RICTOR	232	10000	38938022	39074510	779.921	0.0219978	rs75081740	0.007082
10	C10orf54	76	10000	73507313	73533337	175.891	0.0222978	rs3747859	0.00344
21	TSPEAR-AS1	9	10000	45925926	45936458	23.9382	0.0222978	rs148628732	0.01101
8	ST18	612	10000	53023391	53322439	1260.91	0.0222978	rs72641875	0.0004587
3	SGOL1	69	10000	20202084	20227724	226.552	0.0224978	rs55919884	0.01632
6	HLA-DMB	6	10000	32902405	32908847	19.5066	0.0224978	rs149457045	0.0002902
11	GAL	14	10000	68451982	68458643	50.4334	0.0225977	rs3136544	0.01021
21	CBS	78	10000	44473300	44496472	195.234	0.0225977	rs12613	0.0007113
4	NUDT9	77	10000	88343727	88380606	226.05	0.0225977	rs7665115	0.001519
9	ZNF510	8	10000	99518146	99540328	18.4964	0.0225977	rs34483649	0.005502
15	LOC101928988	15	10000	64220472	64228152	56.4152	0.0226977	rs4776677	0.01228
13	METTL21C	47	10000	103338096	103346871	99.6391	0.0227977	rs9514043	0.01122
19	TRAPPC5	10	10000	7745706	7747748	32.6415	0.0227977	rs4804767	0.00915
19	ZNF542P	31	10000	56879467	56891196	82.8568	0.0227977	rs117195002	0.006735
3	OXNAD1	111	10000	16306666	16347594	376.124	0.0227977	rs842291	0.004503
1	RXRG	172	10000	165370158	165414592	412.417	0.0228977	rs17469611	0.001517
9	UHRF2	213	10000	6413150	6507051	638.895	0.0228977	rs118131406	0.001804
1	LOC101927587	854	10000	84041470	84326679	1839.31	0.0229977	rs61766223	0.000529
1	MIER1	117	10000	67390577	67454302	400.919	0.0229977	rs12133567	0.01419
3	DNAH12	610	10000	57327726	57530071	1609.15	0.0230977	rs6768943	0.005643
6	CASC14	23	10000	22134830	22147422	83.6387	0.0230977	rs12200477	0.0005084
17	KRT222	24	10000	38811871	38821416	98.9091	0.0231977	rs6503546	0.008602
14	CTSG	14	10000	25042723	25045466	44.3722	0.0232977	rs8019787	0.005679
16	MSLN	20	10000	810764	818865	70.8809	0.0232977	rs3765324	0.004268
3	EMC3-AS1	64	10000	10028576	10048687	277.836	0.0234977	rs452792	0.003321
17	HOXB3	42	10000	46626231	46651810	116.415	0.0237976	rs9893895	0.009805
8	MOS	8	10000	57025500	57026541	36.3002	0.0237976	rs16920378	0.02149
17	CACNG4	171	10000	64960979	65029518	364.91	0.0238976	rs740558	1.191e-05
19	PPM1N	11	10000	46001730	46005764	36.1452	0.0238976	rs60969039	0.007562
3	RBM15B	3	10000	51428698	51435336	11.7207	0.0238976	rs12637997	0.02258
1	CPSF3L	15	10000	1246964	1260067	47.2295	0.0239976	rs12103	0.004051
3	C3orf14	12	10000	62304647	62321888	33.4682	0.0239976	rs1881269	0.01019
9	SNAPC4	81	10000	139270028	139292889	255.485	0.0239976	rs146297590	0.005403
17	TRIM37	129	10000	57059999	57184266	400.969	0.0241976	rs62084380	0.002788
20	STK4	182	10000	43595119	43708593	598.298	0.0241976	rs2284269	0.008153
12	EP400	142	10000	132434464	132565011	452.908	0.0242976	rs11246904	0.001863
17	NEUROD2	4	10000	37760020	37764175	11.3057	0.0243976	rs145178826	0.00529
5	FAF2	109	10000	175875355	175937075	303.128	0.0243976	rs2913915	0.0009796
18	BOD1L2	14	10000	54814292	54817639	52.1599	0.0244976	rs7234572	0.00373
1	LINC01133	19	10000	159931013	159948876	52.5766	0.0245975	rs78355921	0.004497
6	TNFRSF21	149	10000	47199262	47277683	322.701	0.0245975	rs34219815	0.003606
10	TEX36-AS1	5	10000	127262939	127267014	17.3146	0.0246975	rs2304264	0.01052
17	SCARNA16	3	10000	75085388	75085575	15.245	0.0248975	rs2678770	0.02415
15	CHAC1	10	10000	41245635	41248717	42.1098	0.0249975	rs11853377	0.01748
19	ZNF791	39	10000	12721731	12740676	152.86	0.0249975	rs7257939	0.01856
1	TP53BP2	123	10000	223967594	224033674	358.228	0.0249975	rs6698919	0.01335
7	GNA12	284	10000	2767740	2883959	782.266	0.0249975	rs2644272	0.005407
14	C14orf180	26	10000	105046020	105056184	91.5601	0.0250975	rs10132112	0.008448
1	AIM2	24	10000	159032274	159046647	83.1504	0.0250975	rs76430338	0.01738
3	SGOL1-AS1	39	10000	20215735	20227919	140.751	0.0252975	rs55919884	0.01632
3	SLC6A1-AS1	34	10000	11047783	11060910	93.5232	0.0252975	rs2930154	0.0114
4	CLNK	563	10000	10491837	10686386	1404.52	0.0252975	rs77199863	0.0006267
3	ST3GAL6-AS1	47	10000	98433176	98451495	156.237	0.0253975	rs9858954	0.01538
10	LOC100188947	322	10000	93066718	93371217	653.103	0.0254975	rs72819209	0.0002454
9	LOC389765	29	10000	88420916	88457794	84.7198	0.0254975	rs11141115	0.004059
2	TWIST2	141	10000	239756672	239832244	280.983	0.0255974	rs36192662	0.005514
14	OR11H6	20	10000	20691868	20692861	74.909	0.0256974	rs58902983	0.021
20	LSM14B	23	10000	60697516	60710434	110.174	0.0256974	rs2038687	0.00475
3	PTPRG-AS1	50	10000	62247493	62304622	116.872	0.0256974	rs7651544	0.001642
19	CCER2	7	10000	39399619	39402798	24.1853	0.0257974	rs733083	0.002694
3	DPH3	34	10000	16298567	16306496	107.748	0.0257974	rs75687574	0.02251
16	IRX5	13	10000	54965110	54968395	47.9997	0.0259974	rs7203657	0.02145
1	KIAA0319L	47	10000	35899090	36023037	108.653	0.0259974	rs139493073	2.594e-05
17	SMARCE1	30	10000	38783975	38804103	84.5815	0.0260974	rs139456490	0.004657
1	FAM132A	19	10000	1177825	1182102	81.2272	0.0260974	rs113908945	0.01142
22	DESI1	39	10000	41994031	42017061	132.416	0.0260974	rs117655373	0.0003394
2	FZD5	10	10000	208627309	208634143	29.0852	0.0260974	rs57665068	0.02089
6	TMEM14B	10	10000	10747991	10760006	23.505	0.0260974	rs2018035	0.01728
8	PARP10	22	10000	145051319	145060635	83.0846	0.0260974	rs11544989	0.01122
12	PAH	232	10000	103232103	103311381	622.806	0.0261974	rs80355850	0.00153
1	CACHD1	396	10000	64936475	65158741	728.425	0.0261974	rs114760548	0.0002903
12	HVCN1	45	10000	111086490	111127617	182.697	0.0262974	rs11609953	0.01129
14	SLIRP	39	10000	78174413	78183941	102.561	0.0262974	rs176948	0.01033
1	CCDC17	16	10000	46085715	46089731	75.3601	0.0262974	rs3014236	0.01718
3	LPP-AS2	10	10000	187868993	187871876	35.3919	0.0262974	rs62289744	0.02848
3	NCBP2-AS2	5	10000	196669493	196670884	21.1283	0.0262974	rs4916588	0.01924
11	INTS4	238	10000	77589765	77705717	656.996	0.0263974	rs7936105	0.002456
11	ZDHHC13	73	10000	19138691	19197967	241.196	0.0263974	rs2242458	0.0006802
20	ACTR5	85	10000	37377096	37401089	261.042	0.0264974	rs2254382	0.003847
5	SCGB3A1	6	10000	180017104	180018487	17.8845	0.0264974	rs3822407	0.004707
18	NETO1	424	10000	70409548	70534810	995.852	0.0265973	rs72634468	0.0003803
1	NASP	49	10000	46049659	46084578	173.686	0.0265973	rs2991986	0.0172
1	PPP1R8	5	10000	28157251	28178183	13.7809	0.0265973	rs41284290	0.01188
11	LOC338694	81	10000	68914695	68939030	222.63	0.0266973	rs74342245	0.005052
19	NMRK2	25	10000	3933100	3942414	62.65	0.0266973	rs28547894	0.005333
20	SNAP25-AS1	537	10000	10004459	10200154	929.7	0.0266973	rs73075447	0.002135
4	NPNT	178	10000	106816596	106892828	547.089	0.0266973	rs6810955	0.006007
11	C11orf83	12	10000	62439125	62441162	57.4291	0.0267973	rs13941	0.02163
12	ATP2A2	57	10000	110719031	110788897	157.861	0.0267973	rs56243033	0.008726
19	LINC01233	12	10000	22715427	22716296	45.1573	0.0267973	rs2915922	0.02946
5	CARTPT	3	10000	71014989	71016875	9.37262	0.0267973	rs11575893	0.04185
19	PLK5	55	10000	1524072	1535455	149.928	0.0268973	rs2292449	0.001408
6	TSG1	86	10000	94416800	94486199	217.204	0.0269973	rs149057325	0.004985
11	MIR210HG	16	10000	565656	568457	56.4836	0.0270973	rs12802200	0.02047
14	MIR548AZ	912	10000	64419067	64927439	1780.87	0.0270973	rs10047814	7.496e-05
11	SLC15A3	29	10000	60704554	60719257	81.2068	0.0271973	rs78193365	0.001079
8	LOC286059	30	10000	22925741	22941132	77.2355	0.0271973	rs4562324	0.01363
10	BTAF1	176	10000	93683735	93790080	506.709	0.0272973	rs72825307	0.001508
10	CDH23_1	785	10000	73156690	73575704	1170.6	0.0272973	rs117227327	3.281e-05
4	CXCL6	6	10000	74702272	74704477	22.8347	0.0272973	rs73828860	0.01469
4	HSPA4L	24	10000	128703452	128754526	72.587	0.0272973	rs1870422	0.0163
10	2021-03-05	77	10000	94050919	94113721	238.027	0.0273973	rs11186904	0.01164
1	BMP8A	66	10000	39957317	39995541	160.611	0.0273973	rs12402990	0.00346
10	FAM188A	84	10000	15820174	15902519	236.935	0.0275972	rs7091401	0.01388
12	BLOC1S1-RDH5	18	10000	56109817	56118526	51.101	0.0275972	rs80340147	0.0124
12	RNY5	7	10000	45580873	45581252	33.005	0.0275972	rs61923804	0.02126
14	BAG5	19	10000	104022880	104029151	69.8903	0.0275972	rs2274269	0.006808
1	C1orf94	135	10000	34632483	34684731	313.296	0.0275972	rs297796	0.005855
2	IMP4	8	10000	131100488	131104197	30.1795	0.0275972	rs55684765	0.008797
7	CCDC146	423	10000	76751933	76924521	968.836	0.0275972	rs3108429	0.002415
8	MTBP	178	10000	121457637	121535875	639.794	0.0275972	rs117491322	0.002529
19	POLR2E	31	10000	1086577	1095391	69.8639	0.0276972	rs59084903	0.01163
6	CCDC167	27	10000	37450696	37467700	76.6586	0.0276972	rs79456881	0.02682
12	FAM216A	33	10000	110906231	110928192	97.2023	0.0277972	rs148167533	0.00864
14	C14orf178	32	10000	78227172	78236085	91.3928	0.0277972	rs1477263	0.01438
5	YIPF5	47	10000	143537722	143550278	155.714	0.0277972	rs5020191	0.01555
11	UBXN1	6	10000	62443969	62446589	28.1844	0.0278972	rs13941	0.02163
18	CABLES1	156	10000	20714527	20840434	350.923	0.0278972	rs9960714	0.006201
15	POLG	31	10000	89859535	89878026	114.387	0.0279972	rs2072267	0.01174
16	SHISA9	574	10000	12995476	13334273	944.272	0.0279972	rs4780494	0.0005871
11	LOC102288414	7	10000	62430288	62432688	29.8064	0.0282972	rs489778	0.02256
13	UBAC2	313	10000	99852678	100038753	806.806	0.0282972	rs138435721	2.746e-05
17	BECN1	5	10000	40962149	40976310	14.77	0.0282972	rs11552192	0.04273
5	MSH3	559	10000	79950466	80172634	1425.26	0.0282972	rs193499	0.001553
11	TOLLIP	66	10000	1295597	1330892	152.398	0.0283972	rs5743936	0.002293
8	JRK	62	10000	143738873	143751412	221.75	0.0283972	rs10108059	0.01871
9	TRUB2	22	10000	131071395	131084697	57.7007	0.0283972	rs9697215	0.01277
16	PKD1L2	702	10000	81134483	81253975	1257.04	0.0284972	rs13334451	0.0006185
5	C5orf28	75	10000	43444353	43483992	254.991	0.0284972	rs4242099	0.02031
7	CALCR	346	10000	93053798	93204042	796.845	0.0284972	rs2283000	0.003922
12	SMCO2	81	10000	27619742	27655118	240.24	0.0285971	rs10506020	0.0003132
2	PIGF	80	10000	46808412	46844251	209.508	0.0285971	rs3213985	0.005677
19	RUVBL2	69	10000	49497155	49519182	216.13	0.0286971	rs2042250	0.001523
1	ADIPOR1	48	10000	202909952	202927700	124.981	0.0286971	rs33942950	0.0035
2	SP110	204	10000	231033644	231090444	530.125	0.0286971	rs75846126	0.0003724
2	ZAP70	52	10000	98330030	98356323	149.159	0.0287971	rs55957600	0.006559
5	SPINK13	15	10000	147648422	147665773	54.1428	0.0291971	rs1347115	0.0007997
17	FAM101B	13	10000	289770	295731	41.8836	0.0292971	rs7223337	0.02268
19	ZNF14	55	10000	19821280	19843921	147.672	0.0292971	rs140753404	0.002391
12	KRT80	59	10000	52562779	52585784	125.292	0.0293971	rs12315097	0.001579
1	PPIEL	75	10000	39987951	40025370	180.823	0.0294971	rs1180342	0.007745
2	RUFY4	133	10000	218899656	218955304	355.867	0.0294971	rs10170187	0.008494
5	CXCL14	15	10000	134906370	134914969	45.2078	0.0294971	rs1016666	0.001266
12	BLOC1S1	4	10000	56109817	56113491	15.3441	0.029597	rs7959622	0.01543
15	SLC30A4	28	10000	45774679	45815002	94.1386	0.029597	rs11070460	0.01764
17	ASGR2	71	10000	7004640	7018130	181.842	0.029597	rs28802291	0.005096
5	LINC00603	3	10000	40052392	40053426	13.7902	0.029697	rs7724762	0.02972
11	FADS1	25	10000	61567096	61584529	94.8291	0.029797	rs174538	0.01193
6	FABP7	13	10000	123100645	123105218	39.7273	0.029797	rs9490549	0.008807
11	GANAB	18	10000	62392297	62414198	56.137	0.029897	rs2958236	0.02743
11	ORAOV1	27	10000	69480331	69490165	88.3892	0.029897	rs11821378	0.01413
13	AKAP11	98	10000	42846288	42897403	286.4	0.029897	rs9525605	0.001989
11	TMEM138	2	10000	61129472	61136975	9.45429	0.029997	rs4939517	0.02917
13	INTS6	86	10000	51935700	52027275	223.534	0.029997	rs7329338	0.007818
21	LOC400867	188	10000	40249214	40310353	398.956	0.030097	rs73443100	0.000382
16	UBE2I	100	10000	1359153	1377019	302.091	0.030197	rs8046527	0.009207
11	C11orf48	16	10000	62430288	62439241	68.4319	0.030397	rs13941	0.02163
15	MIR4513	4	10000	75081012	75081098	18.9916	0.030397	rs1378941	0.02875
1	LOC148413	11	10000	1334909	1337426	35.7335	0.030397	rs1171	0.007363
1	GPBP1L1	110	10000	46092975	46152302	393.046	0.030497	rs187739231	0.005976
1	PPAP2B	192	10000	56960418	57045257	414.117	0.030497	rs1759750	0.00167
16	IL17C	5	10000	88705000	88706882	18.0307	0.0305969	rs11076688	0.01577
1	AURKAIP1	7	10000	1309109	1310818	22.0628	0.0305969	rs12408046	0.001995
11	MS4A4A	50	10000	60048013	60076445	137.589	0.0306969	rs3758865	0.00523
19	ARHGAP35	93	10000	47421932	47508333	243.913	0.0306969	rs11548674	0.006664
11	CAPN1	55	10000	64948685	64979477	149.034	0.0307969	rs3825072	0.0047
11	NOX4	393	10000	89057521	89322779	831.397	0.0307969	rs190998016	0.002623
5	NPM1	68	10000	170814707	170837888	220.02	0.0307969	rs3830033	0.02014
11	CYB561A3	3	10000	61116219	61129755	10.8847	0.0308969	rs4939517	0.02917
13	GPC6-AS2	67	10000	94470676	94510726	213.078	0.0308969	rs10775112	0.02063
15	MIR3175	4	10000	93447628	93447705	18.4189	0.0308969	rs1439619	0.02155
20	CST13P	43	10000	23499782	23522655	131.899	0.0308969	rs6106680	0.03742
1	RNPEP	109	10000	201951765	201975275	274.201	0.0309969	rs3795621	0.00886
7	DLX5	7	10000	96649701	96654143	18.3182	0.0309969	rs9769385	0.007439
10	EPC1	226	10000	32556643	32667726	624.697	0.0310969	rs34288680	0.002387
17	DUSP3	24	10000	41843488	41856368	96.5451	0.0310969	rs60908520	0.02933
3	MB21D2	302	10000	192514604	192635950	731.732	0.0311969	rs2886870	0.0003804
1	LOC101928372	42	10000	160902254	160919712	127.099	0.0312969	rs6674437	0.01336
5	OXCT1	148	10000	41730166	41870791	469.22	0.0312969	rs35520000	0.01965
15	HDC	39	10000	50534145	50558162	97.4992	0.0313969	rs854161	0.001375
7	GRM8	722	10000	126078651	126892428	1343.11	0.0313969	rs13243112	3.218e-05
14	BCL11B	230	10000	99635624	99738050	460.285	0.0314969	rs56221143	0.005293
11	SPCS2	47	10000	74660291	74690076	141.154	0.0315968	rs191267662	0.005652
1	RNF186	5	10000	20140521	20141771	12.8944	0.0315968	rs3820317	0.01047
20	BPIFB2	34	10000	31595383	31611515	92.697	0.0315968	rs75489685	0.003475
6	HLA-A	3	10000	29910246	29913661	9.07171	0.0316968	rs112525507	0.007697
12	CD4	91	10000	6898637	6929976	217.402	0.0317968	rs11575098	0.003914
14	ZC2HC1C	33	10000	75536279	75546690	117.366	0.0317968	rs72736209	0.005247
1	CD48	93	10000	160648535	160681641	226.836	0.0317968	rs57724190	0.004134
11	FOLR4	4	10000	94038802	94040858	17.6988	0.0318968	rs569781	0.02513
11	PGR	279	10000	100900354	101000544	705.075	0.0318968	rs545845	0.001889
2	GCFC2	106	10000	75889831	75938111	293.287	0.0318968	rs79539098	0.0004399
10	WDR11-AS1	377	10000	122521323	122610691	797.743	0.0319968	rs11199590	0.002345
15	MORF4L1	64	10000	79165122	79190081	242.318	0.0319968	rs11632720	0.01374
19	ADAMTS10	56	10000	8645123	8675620	116.936	0.0319968	rs7507610	0.01503
19	NPHS1	38	10000	36316273	36342895	84.2791	0.0319968	rs4806213	0.01115
6	NUP153	184	10000	17615265	17707065	437.068	0.0319968	rs12194669	0.001818
12	ANO6	288	10000	45609769	45834187	898.148	0.0321968	rs11182942	0.001859
12	NT5DC3	295	10000	104166080	104234975	756.474	0.0321968	rs12424737	0.003251
19	HMG20B	8	10000	3572942	3579081	19.6498	0.0322968	rs1443	0.05726
14	PPP2R5E	343	10000	63840609	64010079	862.912	0.0323968	rs61995004	0.001952
19	MAN2B1	19	10000	12757321	12777591	57.0708	0.0323968	rs8107642	0.006811
13	ESD	38	10000	47345390	47371367	112.696	0.0324968	rs1216956	0.02135
5	SPATA9	46	10000	94994019	95018714	127.365	0.0324968	rs62365881	0.006597
7	ACTR3B	85	10000	152456833	152552464	232.837	0.0325967	rs1574987	0.009677
11	METTL12	8	10000	62432778	62434923	36.53	0.0326967	rs489778	0.02256
14	ACTN1-AS1	16	10000	69446398	69454180	45.2296	0.0327967	rs10139165	0.03407
2	THADA	767	10000	43457974	43823185	1955.92	0.0328967	rs13399366	0.001836
10	PPA1	97	10000	71962585	71993190	253.901	0.0329967	rs10762351	0.01309
11	SPTY2D1-AS1	27	10000	18621350	18631802	65.3312	0.0329967	rs11024731	0.01759
16	RAB11FIP3	223	10000	475667	572481	551.069	0.0329967	rs6600226	0.004378
1	HLX	17	10000	221052742	221058400	47.5718	0.0329967	rs34180575	0.004953
1	VWA1	17	10000	1370902	1378262	49.1423	0.0329967	rs183357957	0.009441
2	EMX1	16	10000	73144603	73162020	45.7585	0.0329967	rs56703688	0.00718
2	LHCGR	237	10000	48913912	48982880	462.676	0.0329967	rs187782505	0.002084
6	KLHL32	561	10000	97372495	97588630	1181.33	0.0329967	rs1933464	0.01569
7	HOXA13	4	10000	27236498	27239725	14.4284	0.0330967	rs757181	0.01968
1	NDUFS5	26	10000	39491966	39500308	81.9884	0.0331967	rs3768324	0.01458
11	OR5E1P	11	10000	7870597	7871118	44.9382	0.0332967	rs17221305	0.02638
19	UNC13A	313	10000	17712136	17799008	523.334	0.0332967	rs34543612	0.001083
5	TENM2	746	10000	166711842	167691162	1019.25	0.0332967	rs188603708	8.392e-05
17	PPM1E	230	10000	56833229	57062540	661.821	0.0333967	rs4793593	0.01296
19	CYP4F8	73	10000	15726028	15740447	208.62	0.0334967	rs62106287	0.0004235
2	TRIM43	2	10000	96257765	96265469	6.7687	0.0334967	rs7565318	0.04282
19	EGLN2	27	10000	41305047	41314346	69.0363	0.0335966	rs3733828	0.004145
11	ARCN1	51	10000	118443101	118473747	186.648	0.0336966	rs2276079	0.01524
7	PLXNA4	771	10000	131808090	132333447	1186.51	0.0336966	rs139191365	6.984e-05
16	LOC101926896	14	10000	4374648	4378341	35.8463	0.0337966	rs804179	0.004838
17	CD300LG	29	10000	41924515	41940997	106.712	0.0337966	rs7209751	0.007005
21	LINC00323	34	10000	42513426	42519991	93.5608	0.0337966	rs1571732	0.004052
16	C16orf96	79	10000	4606490	4650318	214.303	0.0338966	rs11862083	0.01804
16	CRNDE	21	10000	54952776	54963101	83.872	0.0338966	rs77757893	0.01688
17	ARHGEF15	30	10000	8213555	8225834	73.8448	0.0338966	rs8079228	0.001805
12	MAP1LC3B2	57	10000	116997185	117014425	121.779	0.0339966	rs115638726	0.0001697
7	TOMM7	63	10000	22852250	22862471	183.372	0.0339966	rs6461669	0.009179
11	STT3A	121	10000	125462689	125492654	375.058	0.0341966	rs7104660	0.01057
16	CMTM1	7	10000	66600293	66613038	18.9479	0.0341966	rs7193473	0.01738
17	UNC119	2	10000	26873724	26879646	6.57535	0.0341966	rs117367109	0.01121
21	LOC388813	96	10000	15963712	16015428	235.036	0.0341966	rs141433105	0.006617
14	LINC00639	316	10000	39218542	39386086	666.477	0.0342966	rs12886370	0.0009714
19	ZNF490	57	10000	12686919	12721623	208.344	0.0342966	rs2861407	0.02094
4	C4orf19	548	10000	37455551	37595132	991.286	0.0342966	rs114088916	0.000119
14	KCNH5	799	10000	63173290	63511956	1529.45	0.0344966	rs61994854	1.544e-05
2	CDCA7	40	10000	174219560	174233718	104.178	0.0344966	rs62175733	0.0007859
1	LOC149134	8	10000	246952918	246954788	24.8862	0.0345965	rs6680122	0.01765
2	MIR4268	14	10000	220771222	220771286	63.6007	0.0346965	rs2385636	0.03123
12	ANAPC7	58	10000	110810704	110841535	178.24	0.0347965	rs56130410	0.01571
2	LOC101929452	66	10000	7202857	7218011	180.282	0.0347965	rs7578360	0.0154
1	LOC101927560	165	10000	84267198	84326229	411.92	0.0348965	rs1997849	0.002281
1	RPS15AP10	10	10000	46111451	46112357	44.6697	0.0348965	rs10890336	0.023
12	A2M	111	10000	9220303	9268558	360.252	0.0350965	rs12426061	0.001274
11	GALNT18	963	10000	11292420	11643561	1396.58	0.0351965	rs7952625	0.001711
1	FAM76A	9	10000	28052489	28089423	19.022	0.0351965	rs77213753	0.00161
2	LOC100652824	289	10000	202937977	203061886	633.884	0.0351965	rs72940512	0.007354
1	FAM41C	10	10000	803450	812182	29.7165	0.0352965	rs57181708	0.02023
5	PAIP1	54	10000	43526369	43557521	175.471	0.0352965	rs4073851	0.01755
20	WISP2	19	10000	43343884	43356452	47.121	0.0353965	rs6073527	0.01118
21	TFF1	16	10000	43782390	43786644	40.0224	0.0353965	rs225354	0.005253
17	PDE6G	29	10000	79617488	79623607	86.5913	0.0354965	rs8477	0.01414
19	FAM98C	5	10000	38893774	38899728	11.9752	0.0354965	rs117354953	0.008718
1	HLX-AS1	110	10000	221006104	221053482	267.017	0.0356964	rs3806325	0.007306
1	MEX3A	15	10000	156041803	156051789	36.9493	0.0356964	rs10047112	0.00923
7	RALA	136	10000	39663151	39747723	335.751	0.0356964	rs2237499	0.006712
10	MARVELD1	7	10000	99473464	99477909	27.0366	0.0357964	rs11814305	0.002408
15	DAPK2	333	10000	64199234	64338521	815.832	0.0357964	rs4776695	0.00773
19	IZUMO4	8	10000	2096867	2099583	18.5241	0.0357964	rs112530329	0.00224
1	CDA	115	10000	20915443	20945400	261.068	0.0357964	rs72650818	0.003086
2	ACTR1B	21	10000	98272401	98280561	66.3674	0.0357964	rs11886239	0.01853
2	ZFP36L2	10	10000	43449540	43453745	29.9645	0.0357964	rs1367173	0.004406
15	HMGN2P46	39	10000	45803333	45848928	127.923	0.0358964	rs11070460	0.01764
19	HAMP	11	10000	35773409	35776045	34.5759	0.0358964	rs10414846	0.01168
20	LOC101928048	10	10000	59044666	59048034	27.5928	0.0359964	rs6027628	0.02106
7	INHBA-AS1	140	10000	41733513	41818976	368.667	0.0359964	rs6463036	0.005807
12	IFT81	84	10000	110562139	110656600	215.885	0.0360964	rs7300001	0.007284
17	SLC25A19	52	10000	73269060	73285530	154.977	0.0360964	rs145911047	0.008717
19	GRIN3B	67	10000	1000436	1009723	157.163	0.0360964	rs112743753	0.0163
19	ZNF813	127	10000	53970988	53997546	255.622	0.0360964	rs34655430	9.435e-05
7	PPP1R3A	41	10000	113516881	113559082	108.777	0.0360964	rs3857834	0.01824
9	LOC100289019	16	10000	130873449	130881013	57.1933	0.0360964	rs4836607	0.02878
14	C14orf119	27	10000	23564682	23569665	75.4709	0.0361964	rs3742484	0.006905
20	L3MBTL1	77	10000	42136319	42170535	194.149	0.0361964	rs117851581	0.02948
4	LOC100144602	92	10000	66535678	66559104	242.238	0.0361964	rs77425531	0.01954
10	BICC1	562	10000	60272903	60588845	1402.06	0.0362964	rs78469760	0.03086
19	ZNF799	9	10000	12500827	12512088	22.9953	0.0362964	rs140160933	0.01132
4	HGFAC	33	10000	3443725	3451213	69.0048	0.0363964	rs34491545	0.003491
13	IPO5	107	10000	98605928	98676550	285.402	0.0364964	rs145089138	0.01078
14	SERPINA9	62	10000	94929057	94942670	142.003	0.0364964	rs7144453	0.004909
4	CWH43	104	10000	48988264	49064095	335.22	0.0364964	rs2605244	0.01106
6	IL17A	7	10000	52051184	52055436	20.246	0.0364964	rs72916862	0.01101
14	APOPT1	53	10000	104029298	104057236	155.776	0.0365963	rs60802358	0.003465
2	PROKR1	34	10000	68872953	68882708	80.59	0.0365963	rs4627609	0.004032
3	GMPS	178	10000	155588324	155655520	524.261	0.0365963	rs113093609	0.008505
5	GABRA1	123	10000	161274196	161326965	316.268	0.0365963	rs6866984	0.006131
16	LOC101927364	44	10000	51796429	51806557	143.082	0.0366963	rs2291404	0.01401
16	VAT1L	719	10000	77822482	78014001	1127.01	0.0366963	rs17704528	0.0003163
17	LOC101927688	56	10000	56597197	56634286	151.21	0.0366963	rs4793952	0.01856
4	MRFAP1	12	10000	6641817	6644470	35.6081	0.0366963	rs10804983	0.01711
5	CKMT2	80	10000	80529138	80562217	218.557	0.0366963	rs11960275	0.0115
12	HOXC5	28	10000	54410635	54429144	92.3185	0.0367963	rs61921796	0.01074
20	TNFRSF6B	20	10000	62328003	62330051	73.6972	0.0367963	rs1295810	0.02819
18	LINC00526	14	10000	5236722	5238028	41.4837	0.0368963	rs7244505	0.005445
7	PTPRN2	699	10000	157331749	158380482	893.665	0.0368963	rs76502047	3.032e-05
9	PTGES2-AS1	6	10000	130890807	130892913	24.4023	0.0368963	rs12377832	0.03374
10	SFRP5	10	10000	99526507	99531756	39.5023	0.0369963	rs1556971	0.0246
17	KRT26	18	10000	38922489	38928411	50.023	0.0369963	rs76442168	0.02699
5	LMBRD2	49	10000	36103413	36152015	127.769	0.0369963	rs13156321	0.01546
12	C1RL-AS1	34	10000	7260903	7274447	79.1702	0.0370963	rs73048051	0.001087
11	SHANK2-AS1	21	10000	70477198	70481595	59.3368	0.0371963	rs493381	0.0115
3	JAGN1	13	10000	9932270	9936031	41.0134	0.0371963	rs279557	0.02721
11	CHEK1	110	10000	125495030	125546150	286.351	0.0372963	rs3731422	0.02299
14	LINC00871	494	10000	46533361	46971104	982.657	0.0372963	rs11623060	0.0008588
19	AP3D1	158	10000	2100986	2151556	397.938	0.0372963	rs78248838	0.0006434
3	KIAA2018	55	10000	113367232	113415493	189.456	0.0372963	rs115997063	0.02567
9	LURAP1L	137	10000	12775011	12823059	279.008	0.0372963	rs10960804	0.005013
1	GPR137B	135	10000	236305831	236372209	344.039	0.0373963	rs4304570	0.02222
3	FANCD2	164	10000	10068112	10143614	588.351	0.0373963	rs147032689	0.002736
5	CCDC112	43	10000	114602884	114632458	116.751	0.0373963	rs2964544	0.005611
1	NFIA	770	10000	61542945	61928460	1209.8	0.0374963	rs147486554	0.0006045
9	PALM2-AKAP2	952	10000	112542576	112934791	1527.39	0.0374963	rs78498206	0.0004894
17	YPEL2	109	10000	57409052	57479095	262.594	0.0375962	rs73325122	0.01395
9	RNF20	52	10000	104296130	104325626	122.247	0.0375962	rs10521057	0.003116
1	HEYL	41	10000	40089102	40105348	83.8446	0.0376962	rs1180317	0.0006561
2	ASAP2	342	10000	9346893	9545812	826.109	0.0377962	rs140837371	0.002236
11	COX8A	8	10000	63742078	63744015	33.7568	0.0378962	rs10751004	0.03477
8	MIR8084	4	10000	94041978	94042067	17.4893	0.0378962	rs279957	0.03593
17	RPL23	8	10000	37006320	37010053	20.5684	0.0380962	rs1239178	0.02698
21	PCBP3	289	10000	47269874	47362368	732.573	0.0380962	rs11089032	0.000814
3	CIDECP	33	10000	10059236	10067820	121.318	0.0380962	rs8411	0.002893
10	DDX21	37	10000	70715878	70744825	89.8657	0.0381962	rs145161117	6.287e-05
5	CKMT2-AS1	106	10000	80533383	80597388	272.888	0.0381962	rs60434474	0.01273
2	OLA1	469	10000	174937174	175113365	1178.27	0.0382962	rs143072897	0.0007537
7	SOSTDC1	20	10000	16501105	16505474	59.6065	0.0382962	rs6945425	0.00221
17	TSPAN10	73	10000	79604196	79615785	224.332	0.0384962	rs7406516	0.01117
1	INADL	567	10000	62208148	62629591	966.191	0.0384962	rs72677919	0.0006948
3	CCDC50	277	10000	191046873	191116459	685.596	0.0384962	rs399575	0.0159
8	VDAC3	3	10000	42249278	42263455	12.7796	0.0384962	rs10089139	0.03899
11	MIR1908	9	10000	61582632	61582712	36.4692	0.0385961	rs174562	0.01952
16	LINC00922	527	10000	65318401	65610203	944.282	0.0385961	rs8053763	0.0005622
22	KLHDC7B	9	10000	50986461	50989452	22.028	0.0385961	rs131779	0.03779
2	DNMT3A	152	10000	25455829	25565459	296.269	0.0385961	rs7587636	0.005709
4	FAM184B	337	10000	17633708	17783135	1007.28	0.0385961	rs16895705	0.01749
21	COL6A1	74	10000	47401662	47424963	172.299	0.0386961	rs34495634	0.005532
10	FRMD4A	889	10000	13685705	14372866	1198.03	0.0387961	rs4748063	0.001519
14	MIPOL1	419	10000	37667117	38020464	1170.96	0.0387961	rs78404685	0.003476
21	KRTAP10-1	4	10000	45959067	45960078	14.9101	0.0387961	rs233315	0.02124
5	LOC101927934	6	10000	133842242	133844921	19.0768	0.0388961	rs72798636	0.03327
12	NFE2	7	10000	54685890	54694821	21.8131	0.0389961	rs34094446	0.001304
17	GSG2	12	10000	3627196	3629992	39.7423	0.0389961	rs9907144	0.01759
1	TMEM69	18	10000	46153846	46160108	69.9024	0.0389961	rs4553239	0.02912
12	LOC100130238	6	10000	132851976	132857486	14.7908	0.0390961	rs28564301	0.008285
15	GOLGA8B	54	10000	34817483	34875771	151.664	0.0390961	rs1059893	0.0137
1	C1orf177	135	10000	55271735	55307937	384.43	0.0390961	rs2114576	0.009769
10	CDH23_2	49	10000	73555527	73575704	136.429	0.0391961	rs4747200	0.02529
18	EPB41L3	487	10000	5392379	5628990	922.314	0.0391961	rs1785400	0.006731
22	POLR2F	22	10000	38349673	38365319	78.5988	0.0391961	rs139873	0.0005811
7	NT5C3A	133	10000	33053724	33102409	426.213	0.0392961	rs73105656	0.01073
19	LAIR1	41	10000	54865232	54882163	84.5864	0.0393961	rs1985841	0.009734
1	SPATA21	99	10000	16725137	16763919	217.126	0.0393961	rs41269195	0.002684
3	AP2M1	24	10000	183892633	183901879	64.0985	0.0393961	rs2231219	0.01293
4	F11-AS1	805	10000	187207251	187422212	1340.22	0.0393961	rs28666470	0.000384
5	DHFR	118	10000	79922044	79950800	392.73	0.0393961	rs1643656	0.01073
3	EFHB	162	10000	19920965	19975706	393.578	0.0394961	rs13079262	0.001358
19	OPA3	124	10000	46031024	46088122	260.007	0.039596	rs73568948	0.00141
19	POLD1	53	10000	50887579	50921275	161.705	0.039596	rs3219337	0.005566
22	DNAJB7	3	10000	41255553	41258130	8.6126	0.039596	rs112440129	0.04413
2	KIDINS220	123	10000	8868986	8977755	335.966	0.039696	rs112585756	0.00544
16	CASC16	132	10000	52585998	52640887	355.885	0.039796	rs12922061	0.002042
17	ICT1	21	10000	73008779	73017356	59.6537	0.039796	rs9903199	0.01167
17	LLGL2	214	10000	73521782	73571290	479.185	0.039796	rs11652614	0.0003053
4	LCORL	303	10000	17844838	18023483	913.892	0.039796	rs58854324	0.00856
12	CSAD	30	10000	53551446	53574693	98.4223	0.039896	rs11170446	0.03606
14	ACYP1	19	10000	75519927	75530736	70.9874	0.039896	rs72734300	0.005268
1	GPR157	47	10000	9164475	9189229	129.83	0.039896	rs2666432	0.004086
12	LRP6	269	10000	12268960	12419811	648.844	0.039996	rs11831610	0.01384
1	SCCPDH	99	10000	246887377	246931440	254.289	0.039996	rs34116211	0.02848
2	ZAK	517	10000	173940564	174132737	1032.73	0.039996	rs35464261	0.0007542
7	CYP3A4	25	10000	99354582	99381811	62.9161	0.040096	rs3735451	0.02117
11	GLYATL1	65	10000	58695101	58724547	199.999	0.040196	rs487309	0.009043
1	LOC254099	14	10000	1072396	1079434	38.4122	0.040196	rs55750860	0.01256
12	HMGA2	164	10000	66218239	66360071	353.451	0.040296	rs7133074	0.004885
15	LOC283683	26	10000	23094330	23115254	69.4927	0.040296	rs10152634	0.003702
22	IGLL5	10	10000	23229959	23238013	25.3132	0.040296	rs3171723	0.0357
10	ZNF365	715	10000	64133915	64431771	1281.09	0.040396	rs79801983	0.0003913
11	ACRV1	24	10000	125542228	125550793	62.4546	0.040396	rs61214748	0.004449
17	CLEC10A	22	10000	6977855	6983600	57.7671	0.040396	rs444207	0.00238
17	SKA2	43	10000	57187307	57232800	113.595	0.040396	rs11658818	0.008855
6	PRSS16	16	10000	27215501	27224399	39.8102	0.040496	rs2273565	0.0101
9	PTGES2	8	10000	130882971	130890741	26.975	0.040496	rs12377832	0.03374
16	CCDC113	122	10000	58283839	58317734	351.113	0.0405959	rs4784910	0.006
17	RAD51C	64	10000	56769933	56811703	165.544	0.0405959	rs72826388	0.002244
3	LINC00506	172	10000	87138429	87206219	423.938	0.0405959	rs9831641	0.004123
16	CTU2	63	10000	88772890	88781786	149.294	0.0406959	rs12600041	0.003461
1	PAQR6	8	10000	156213111	156217908	23.4691	0.0406959	rs12401854	0.01282
16	HAGHL	8	10000	776935	779715	25.7353	0.0407959	rs1406815	0.01338
4	SLC25A31	37	10000	128651554	128695447	115.811	0.0407959	rs78009935	0.004358
5	MTRNR2L2	12	10000	79945818	79946854	41.2911	0.0407959	rs865645	0.03903
17	FAM117A	36	10000	47787686	47841518	76.6402	0.0408959	rs142574364	0.0002864
11	AMBRA1	124	10000	46417961	46615619	344.311	0.0409959	rs138266103	3.705e-05
12	SLC6A15	63	10000	85253266	85306608	173.385	0.0409959	rs10779140	0.0058
12	HOXC6	21	10000	54410635	54424607	69.4432	0.0410959	rs2077177	0.02453
16	DNAJA3	68	10000	4475805	4506775	181.486	0.0411959	rs17137037	0.0003698
1	TDRKH	60	10000	151744040	151763010	184.88	0.0411959	rs1781419	0.005617
1	CROCC	74	10000	17248444	17299474	175.985	0.0412959	rs11580326	0.006982
1	PIK3CD	109	10000	9711789	9789172	226.236	0.0412959	rs12568084	0.0005122
2	LINC01121	318	10000	45401479	45482080	546.561	0.0412959	rs12994487	0.003004
5	GALNT10	710	10000	153570294	153800543	1391.14	0.0412959	rs58007470	0.001199
6	MUT	60	10000	49398072	49431041	166.28	0.0412959	rs150026009	0.001234
8	PDLIM2	47	10000	22436253	22455538	104.61	0.0413959	rs11994391	0.001276
6	CMTR1	38	10000	37400906	37449284	99.4857	0.0414959	rs116731698	0.002425
8	HRSP12	60	10000	99114566	99129418	142.283	0.0414959	rs11990914	0.01292
1	SPATA45	81	10000	213003484	213020991	193.673	0.0415958	rs12082873	0.005378
17	DOC2B	76	10000	6010	31421	194.219	0.0416958	rs62055006	0.01825
20	CST3	37	10000	23608533	23618685	130.696	0.0416958	rs73318135	0.02847
3	SCN11A	202	10000	38887259	38995142	497.842	0.0416958	rs4280575	0.004955
7	COL26A1	819	10000	101006100	101202304	1496.83	0.0416958	rs12333934	0.0002991
11	CCND1	28	10000	69455872	69469242	72.6225	0.0417958	rs3212880	0.01269
11	PRPF19	36	10000	60658019	60674061	105.49	0.0417958	rs117158167	0.001175
19	CALR3	54	10000	16589867	16607003	173.215	0.0417958	rs10409401	0.01158
22	DRICH1	47	10000	23950638	23974508	113.478	0.0417958	rs3788361	0.02114
2	REEP1	251	10000	86441119	86565206	687.898	0.0417958	rs6758173	0.006411
3	SLC15A2	166	10000	121613170	121663034	547.468	0.0417958	rs866929	0.03448
12	TAS2R50	7	10000	11138511	11139511	21.5267	0.0418958	rs1376251	0.02073
1	OAZ3	22	10000	151735444	151743806	68.2044	0.0418958	rs12066445	0.005868
11	TSKU	53	10000	76493356	76509198	136.854	0.0419958	rs1149608	0.003469
12	FOXJ2	45	10000	8185358	8208118	105.161	0.0419958	rs35574503	9.616e-05
13	MIR4500HG	433	10000	88096241	88323218	835.222	0.0419958	rs138505635	0.000555
4	RCHY1	86	10000	76404246	76439640	227.986	0.0419958	rs6835579	0.01291
6	TAP2	96	10000	32789609	32806600	202.565	0.0419958	rs2856993	0.006017
1	NADK	65	10000	1682670	1711508	168.649	0.0420958	rs41315680	0.001526
19	LGALS4	35	10000	39292310	39303740	80.2472	0.0421958	rs56283123	0.001597
2	RIF1	117	10000	152266396	152333860	287.309	0.0421958	rs115343199	0.004467
10	PTPLA	71	10000	17631957	17659373	171.067	0.0423958	rs7921987	0.01254
9	UNC13B	217	10000	35161988	35405332	555.776	0.0423958	rs642223	0.009039
11	HARBI1	14	10000	46624855	46638777	52.325	0.0424958	rs7125907	0.03179
1	CRCT1	16	10000	152486977	152488481	60.4393	0.0424958	rs477621	0.0458
6	SLC35D3	3	10000	137243401	137246776	8.17801	0.0424958	rs115516258	0.02794
11	FDX1	103	10000	110300660	110335608	299.201	0.0425957	rs10891120	0.004582
21	FAM3B	94	10000	42688660	42729654	207.89	0.0425957	rs369413	0.003325
17	STAT5A	47	10000	40439564	40463960	137.025	0.0426957	rs8072785	0.002184
11	OR5P2	11	10000	7817520	7818489	42.7255	0.0427957	rs73406604	0.03868
19	CAPN12	35	10000	39220831	39235114	110.734	0.0427957	rs34703567	0.03093
11	CTSD	34	10000	1773981	1785222	90.531	0.0428957	rs72850961	0.03198
14	LOC102724190	21	10000	77535522	77542534	58.0491	0.0428957	rs918140	0.01839
19	ZNF600	72	10000	53268747	53290034	147.719	0.0428957	rs10404486	0.009123
22	MICALL1	41	10000	38302154	38338465	114.255	0.0428957	rs5756856	0.0008535
20	CRLS1	84	10000	5986738	6020697	211.807	0.0429957	rs143887340	0.0005906
21	LOC101928796	12	10000	47392883	47394867	30.023	0.0429957	rs1005467	0.004149
19	ZNF20	23	10000	12242167	12251222	80.6144	0.0430957	rs79988126	0.003319
1	FCER1G	8	10000	161185086	161189038	19.7052	0.0431957	rs12094497	0.04324
2	LOC101928273	140	10000	138636323	138685502	385.253	0.0431957	rs11691636	0.003621
1	FLVCR1	211	10000	213031596	213072705	585.645	0.0433957	rs41297446	0.02497
12	ORAI1	21	10000	122064454	122079946	52.7674	0.0434957	rs3741595	0.01709
17	CNTD1	2	10000	40950853	40963605	8.12357	0.0434957	rs11552192	0.04273
20	PABPC1L	48	10000	43538702	43567962	134.574	0.0434957	rs6031867	0.004924
6	TBC1D32	462	10000	121400639	121655646	1252.87	0.0434957	rs144898592	0.01654
11	MS4A15	39	10000	60524339	60544204	76.647	0.0435956	rs12363342	0.01349
12	CD63	12	10000	56119226	56123457	36.2151	0.0435956	rs13193	0.01338
1	GNL2	64	10000	38032412	38061586	154.969	0.0435956	rs4652961	0.02452
5	MED7	11	10000	156565450	156569921	34.4684	0.0435956	rs34408878	0.02921
14	NEK9	65	10000	75548817	75593778	215.569	0.0436956	rs72736225	0.00517
16	PAM16	20	10000	4390251	4401373	53.9016	0.0436956	rs495664	0.00176
11	MRPL11	5	10000	66202549	66206310	17.9498	0.0437956	rs4930182	0.03864
12	PRKAB1	25	10000	120105760	120119429	85.0135	0.0438956	rs1978108	0.03576
12	ZNF740	27	10000	53574534	53584654	90.3275	0.0438956	rs11170465	0.02626
16	PIGQ	54	10000	619967	634136	175.416	0.0438956	rs192704138	0.002834
19	AZU1	17	10000	827830	832017	45.8507	0.0439956	rs34124897	0.003328
3	TBC1D23	87	10000	99979660	100044096	253.421	0.0439956	rs4928120	0.001756
4	CCRN4L	31	10000	139936912	139967093	74.3638	0.0440956	rs111944072	0.006046
11	OR52B6	14	10000	5602106	5603114	50.138	0.0441956	rs10769086	0.03051
15	NOP10	19	10000	34633916	34635362	54.3494	0.0441956	rs1045194	0.02079
4	LOC402160	133	10000	2420671	2464690	304.262	0.0441956	rs12502861	0.0003473
12	LOC101928731	55	10000	94101566	94131599	161.237	0.0442956	rs61928987	0.0198
17	SLC26A11	107	10000	78194199	78227308	252.731	0.0443956	rs7207000	0.007255
14	LINC00618	7	10000	97409915	97411731	22.0791	0.0444956	rs856259	0.03246
11	VWCE	15	10000	61025757	61062788	34.0581	0.0445955	rs117537793	0.01479
11	CREB3L1	71	10000	46299188	46342972	163.137	0.0446955	rs7127254	0.004202
17	SLFN12	62	10000	33737940	33760195	160.144	0.0446955	rs60474107	0.01993
19	ARRDC2	26	10000	18111940	18124911	69.6096	0.0446955	rs17852059	0.01378
19	USE1	8	10000	17326154	17330638	18.8203	0.0446955	rs79105512	0.00105
7	TFR2	33	10000	100218038	100239173	85.7131	0.0446955	rs150663882	0.001283
1	SDHB	114	10000	17345224	17380665	291.533	0.0447955	rs10788650	0.02464
19	ZNF845	85	10000	53837001	53858122	171.579	0.0448955	rs113666801	0.003235
3	B3GNT5	8	10000	182971031	182991179	17.2363	0.0449955	rs80236491	0.01565
12	LINC01257	89	10000	131649555	131697476	202.595	0.0450955	rs61937027	0.0002289
1	PLA2G5	61	10000	20396700	20418394	140.079	0.0451955	rs11573227	0.01142
2	CHRNA1	51	10000	175612322	175629200	140.353	0.0451955	rs12997022	0.008722
5	SPINK1	8	10000	147204142	147211260	23.4183	0.0451955	rs17717320	0.001037
11	SLC1A2	461	10000	35272751	35441610	971.594	0.0452955	rs4756210	0.008881
14	BDKRB2	146	10000	96671134	96710666	276.72	0.0453955	rs1799722	0.00928
14	SNORD114-7	4	10000	101429390	101429466	15.6917	0.0453955	rs2295657	0.02402
19	SNRPA	38	10000	41256758	41271297	91.8653	0.0454955	rs2279011	0.0003022
1	UBL4B	7	10000	110655061	110656569	27.7961	0.0454955	rs12126157	0.03154
8	DECR1	59	10000	91013579	91064227	160.676	0.0454955	rs2189618	0.02048
9	CA9	19	10000	35673914	35681154	43.6282	0.0454955	rs111802286	0.02056
10	CYP2E1	50	10000	135340866	135352620	134.087	0.0457954	rs7092584	0.00253
5	C5orf34	44	10000	43486802	43515273	131.542	0.0457954	rs9292883	0.01796
17	2021-09-04	34	10000	56597610	56618179	89.0224	0.0458954	rs4793952	0.01856
8	SCRT1	5	10000	145554227	145559943	11.5984	0.0458954	rs77437860	0.006348
11	NAA40	37	10000	63706441	63724446	110.318	0.0459954	rs12798491	0.0299
17	HOXB13	7	10000	46802126	46806111	16.7367	0.0459954	rs9899142	0.00962
7	MUC12	78	10000	100612903	100662230	179.351	0.0459954	rs6980143	0.005562
12	PRPH	9	10000	49688908	49692481	31.479	0.0460954	rs2070760	0.03253
14	C14orf159	237	10000	91580356	91691740	439.137	0.0460954	rs2295524	0.0002674
11	LRRN4CL	12	10000	62453873	62457371	45.9126	0.0461954	rs1787662	0.02693
20	RALY	94	10000	32581457	32670991	245.932	0.0461954	rs117826878	0.00622
4	FIP1L1	208	10000	54243819	54326103	517.832	0.0461954	rs6858320	0.008659
6	LOC100132354	98	10000	43858764	43905944	201.545	0.0461954	rs10948107	0.00282
7	EGFR	426	10000	55086724	55275031	690.512	0.0461954	rs58711464	0.0009983
11	OR5M10	5	10000	56344249	56345197	17.1329	0.0462954	rs10792043	0.05459
2	SPRED2	318	10000	65537984	65659656	673.871	0.0462954	rs61330787	0.00906
4	ANKRD50	69	10000	125585203	125633887	168.383	0.0462954	rs3822116	0.003365
4	MED28	42	10000	17616272	17626160	136.699	0.0462954	rs2315552	0.00913
1	EVA1B	3	10000	36787631	36789755	9.52607	0.0463954	rs12116935	0.02653
3	HP09053	16	10000	99535475	99542709	51.527	0.0463954	rs793469	0.0005827
6	TMEM30A	59	10000	75962637	75994632	177.075	0.0464954	rs683943	0.0283
1	MACF1	668	10000	39549838	39952810	1457.69	0.0465953	rs613511	0.008401
1	SLC30A1	9	10000	211748380	211752099	26.0923	0.0465953	rs2278651	0.007273
7	SND1-IT1	9	10000	127637561	127640130	23.7619	0.0466953	rs6467156	0.03233
3	TMEM43	38	10000	14166439	14185180	89.2711	0.0467953	rs2607770	0.0006575
15	LOC646938	7	10000	79044378	79045734	22.814	0.0468953	rs11072800	0.03676
12	PPP1CC	48	10000	111157612	111180783	129.95	0.0469953	rs73194035	0.008596
11	CCDC82	74	10000	96085928	96123083	176.233	0.0470953	rs118056200	0.001104
17	BHLHA9	4	10000	1173857	1174565	15.8005	0.0470953	rs6502732	0.03904
22	SLC16A8	11	10000	38474143	38479170	29.6691	0.0470953	rs8135665	0.001793
3	LINC01192	360	10000	162895030	163021089	953.829	0.0470953	rs12493374	0.006609
5	OXCT1-AS1	8	10000	41870131	41872338	22.3174	0.0471953	rs67869805	0.03287
12	HOXC4	46	10000	54410635	54449814	129.204	0.0472953	rs61921796	0.01074
15	FRMD5	359	10000	44162958	44487492	877.048	0.0472953	rs117043941	0.0004519
20	SRSF6	15	10000	42086503	42092244	36.2471	0.0472953	rs6103331	0.01767
15	SNORD18A	6	10000	66795582	66795652	23.9321	0.0473953	rs12913820	0.04578
2	LOC102724224	44	10000	177502481	177520686	129.352	0.0473953	rs75486935	0.01851
6	CLVS2	133	10000	123317115	123394064	322.019	0.0473953	rs9388172	0.003656
14	CLEC14A	6	10000	38723204	38725575	21.5075	0.0474953	rs2812036	0.02446
1	PINK1	68	10000	20959947	20978004	169.724	0.0474953	rs2320392	0.004982
22	RAB36	60	10000	23487512	23506531	189.897	0.0474953	rs1807460	0.03001
6	PTP4A1	10	10000	64281916	64293493	36.2295	0.0474953	rs1062193	0.03154
12	GABARAPL1	23	10000	10365488	10375724	49.3841	0.0475952	rs150976941	0.002123
22	NUP50	85	10000	45559725	45583890	239.392	0.0475952	rs132844	0.009785
7	HDAC9	805	10000	18126571	19036992	1108.54	0.0475952	rs2520342	0.0003909
10	LINC00502	84	10000	92805564	92821916	234.854	0.0478952	rs7903987	0.02025
1	TMEM52	18	10000	1849028	1850740	51.9276	0.0478952	rs72634869	0.0002649
3	TMEM44-AS1	30	10000	194304996	194311561	73.482	0.0478952	rs7625479	0.003268
9	FXN	171	10000	71650478	71715094	456.722	0.0478952	rs4744808	0.007772
20	RIMS4	84	10000	43380444	43438979	201.316	0.0480952	rs6031782	0.009319
2	TGOLN2	36	10000	85545140	85555419	109.113	0.0480952	rs56241570	0.003882
4	AMTN	83	10000	71384288	71398460	216.913	0.0480952	rs76128868	0.01401
6	FRMD1	105	10000	168456463	168482237	233.313	0.0481952	rs3734898	0.00752
8	LYN	405	10000	56792385	56925006	814.312	0.0481952	rs187879848	0.0006149
6	TMEM181	266	10000	158957467	159056467	583.772	0.0482952	rs56724212	0.003087
12	LOC101927592	356	10000	127399773	127544942	670.141	0.0483952	rs112479378	0.000322
4	PDE5A	330	10000	120415549	120549981	802.122	0.0483952	rs17355550	0.006951
14	ALKBH1	118	10000	78138748	78174356	268.301	0.0484952	rs7143926	0.01041
11	ZC3H12C	240	10000	109964086	110042566	589.647	0.0485951	rs3741339	0.0129
13	CLYBL	703	10000	100258917	100561713	1116.3	0.0485951	rs2038694	0.003708
14	SNW1	145	10000	78183943	78227497	337.141	0.0485951	rs176968	0.01031
15	SNORD18C	3	10000	66793589	66793656	11.9675	0.0485951	rs12913820	0.04578
6	HLA-DOB	26	10000	32780539	32784825	59.0719	0.0485951	rs2071475	0.01038
7	INSIG1	35	10000	155089485	155101945	87.7492	0.0485951	rs9690181	0.01473
12	PEBP1	24	10000	118573869	118583390	58.502	0.0486951	rs141054291	0.01124
1	IPP	99	10000	46159997	46216485	315.542	0.0486951	rs61729320	0.005117
15	HAUS2	39	10000	42841010	42862190	107.719	0.0488951	rs60380503	0.02499
1	RSC1A1	12	10000	15986363	15988217	43.6309	0.0488951	rs35549389	0.003531
22	GAL3ST1	26	10000	30950623	30960876	47.6503	0.0488951	rs2267158	0.004237
4	TTC29	506	10000	147628178	147867034	1188.3	0.0488951	rs141393896	0.006216
1	FPGT	40	10000	74663895	74674386	135.032	0.0489951	rs489941	0.04272
6	BCKDHB	576	10000	80816343	81055987	1326.6	0.0489951	rs623048	0.003904
5	IL17B	14	10000	148753829	148758838	40.6955	0.0490951	rs2227468	0.02508
16	TFAP4	26	10000	4307186	4323001	69.9653	0.0491951	rs251742	0.01413
11	BARX2	211	10000	129245880	129322174	374.053	0.0492951	rs76925222	0.0003054
15	LPCAT4	20	10000	34651088	34659395	41.4962	0.0492951	rs4984236	0.007827
2	FAHD2B	10	10000	97749322	97760582	29.4038	0.0492951	rs1257089	0.04655
3	SLC6A1	139	10000	11034419	11080935	241.249	0.0492951	rs1710885	0.006325
5	PRELID1	11	10000	176730762	176733960	28.8816	0.0494951	rs4073745	0.00435
12	TRPV4	93	10000	110220891	110271212	201.591	0.049595	rs142257763	0.01364
2	CERS6-AS1	40	10000	169628460	169642939	82.4636	0.049595	rs10173825	0.00667
3	CHDH	73	10000	53850323	53880420	150.671	0.049595	rs62250930	0.006674
9	DOLPP1	17	10000	131843382	131852717	59.7434	0.049595	rs11564095	0.01609
17	COL1A1	37	10000	48261456	48279000	76.9714	0.049695	rs2586488	0.00637
20	LINC00658	58	10000	5412602	5426394	128.082	0.049695	rs6053399	0.01814
20	ZNF334	21	10000	45128268	45142198	63.1977	0.049695	rs6017884	0.0332
1	IFI16	136	10000	158979681	159024945	410.88	0.049895	rs73021847	0.01095
7	ZNF713	66	10000	55980330	56008433	139.086	0.049995	rs34016595	0.009275
11	FJX1	3	10000	35639734	35642421	11.3455	0.050095	rs3758740	0.05133
15	LOC101929765	9	10000	91203464	91208185	33.6918	0.050195	rs10083547	0.02813
19	FLJ25758	10	10000	7004963	7006426	27.7349	0.050195	rs73492763	0.01477
1	LCE2A	6	10000	152670839	152671918	20.4076	0.050195	rs3904414	0.0427
7	ACTB	11	10000	5566778	5570232	29.7838	0.050195	rs2302484	0.03008
7	RAPGEF5	667	10000	22157907	22396533	1210.87	0.050195	rs13232384	0.001674
11	FADS2	130	10000	61583674	61634826	288.553	0.050295	rs1535	0.01179
22	RBFOX2	275	10000	36134782	36424585	658.76	0.050395	rs16996261	0.002479
8	C8orf37	75	10000	96257140	96281462	159.804	0.050395	rs186060800	0.008975
10	C10orf129	98	10000	96953956	96988686	273.715	0.050495	rs79298191	2.407e-05
11	PHRF1	90	10000	576445	612222	220.733	0.050495	rs12421158	0.01037
13	ARGLU1	21	10000	107195661	107220514	56.6784	0.050495	rs61965338	0.02332
5	RNU5D-1	518	10000	80501462	80746718	885.965	0.050495	rs11960275	0.0115
3	STAC	618	10000	36421978	36589498	1216.93	0.0505949	rs11718858	0.0001326
13	LINC00443	28	10000	107306227	107324528	75.7144	0.0506949	rs59804301	0.02283
17	NOS2	94	10000	26083791	26127555	209.793	0.0506949	rs10853180	0.006727
2	CRIPT	28	10000	46844310	46857315	72.951	0.0506949	rs113423551	0.00659
1	MYOC	59	10000	171604556	171621773	145.304	0.0507949	rs7547721	0.009907
8	PRDM14	58	10000	70963885	70983562	121.19	0.0507949	rs4412398	0.007183
11	OTUB1	25	10000	63753324	63765892	70.9753	0.0509949	rs11602700	0.002761
13	RAB20	158	10000	111175412	111214071	345.79	0.0509949	rs2477912	0.000767
17	SGSH	35	10000	78183078	78194199	98.8978	0.0509949	rs7207000	0.007255
7	LOC93432	96	10000	141811548	141843783	237.069	0.0509949	rs6464462	0.01652
11	PITPNM1	7	10000	67259238	67272843	19.0427	0.0510949	rs112059603	0.032
14	LOC101927045	299	10000	24912158	24971403	781.703	0.0510949	rs57096613	0.000764
15	SNAPC5	17	10000	66782665	66790146	45.7573	0.0510949	rs8684	0.04557
14	OR10G3	11	10000	22037933	22038875	25.0799	0.0511949	rs11626669	0.01652
5	EGR1	5	10000	137801180	137805004	16.0319	0.0511949	rs6914	0.0237
5	FBLL1	3	10000	167956581	167957639	11.258	0.0511949	rs3733977	0.04798
2	SLC4A3	24	10000	220492291	220506702	61.3126	0.0512949	rs619540	0.02826
19	ZNF625-ZNF20	40	10000	12242167	12267546	118.942	0.0513949	rs79988126	0.003319
12	C1R	11	10000	7187514	7245043	25.0158	0.0514949	rs4332595	0.0006147
12	LOC100335030	11	10000	49782956	49786116	41.9738	0.0514949	rs113616123	0.04824
14	TMED10	70	10000	75598170	75643349	210.493	0.0514949	rs7143599	0.004911
5	CCL28	18	10000	43381599	43412488	48.0107	0.0514949	rs754527	0.02332
9	POMT1	79	10000	134378288	134399193	230.907	0.0514949	rs946713	0.05097
18	GAREM	493	10000	29843483	30050447	1053.23	0.0515948	rs11661186	0.0009156
9	PRRC2B	126	10000	134305476	134375575	333.71	0.0515948	rs72772617	0.0166
11	ATG13	46	10000	46638825	46697568	130.405	0.0516948	rs61884270	0.0291
3	SLC7A14	240	10000	170177341	170303863	462.772	0.0516948	rs62294668	0.002137
11	POLD3	103	10000	74303574	74354105	245.164	0.0518948	rs6592573	0.006565
17	C17orf105	5	10000	41857802	41862054	14.3065	0.0518948	rs57227660	0.0302
9	MELK	136	10000	36572858	36677680	382.043	0.0518948	rs10814422	0.02006
12	CRADD	363	10000	94071150	94244531	733.455	0.0519948	rs10859584	0.006392
6	EFHC1	142	10000	52284993	52360583	307.049	0.0520948	rs3789772	0.004961
15	NDUFAF4P1	3	10000	49448494	49450822	7.84148	0.0521948	rs117208418	0.00637
16	CHST6	45	10000	75507021	75528926	92.0163	0.0521948	rs56116092	0.01432
10	PCDH15	805	10000	55562532	56561051	1125.7	0.0522948	rs72794975	0.0003739
11	SBF2	734	10000	9800213	10315754	1346.5	0.0522948	rs7927606	0.0003372
17	ITGB4	71	10000	73717515	73753899	138.896	0.0522948	rs9909088	0.005858
8	GRINA	13	10000	145064225	145067583	40.7519	0.0522948	rs3936211	0.02681
16	CDR2	14	10000	22357256	22385938	33.0693	0.0523948	rs55862847	0.01162
19	RELB	54	10000	45504706	45541456	103.676	0.0525947	rs11881101	0.0009184
21	LINC00162	29	10000	46419121	46424642	71.9199	0.0526947	rs9982662	0.001752
16	DEF8	48	10000	90015138	90034468	99.7929	0.0527947	rs117732683	0.01361
1	LCE2D	8	10000	152635886	152637135	25.0792	0.0527947	rs11205063	0.04235
22	SOX10	12	10000	38368318	38380539	36.749	0.0527947	rs139886	0.06395
3	MFSD1	64	10000	158519714	158547508	140.458	0.0529947	rs28364680	0.008554
11	SPTY2D1	82	10000	18627947	18656020	181.251	0.0530947	rs10832959	0.01755
15	CA12	96	10000	63615729	63674075	210.313	0.0530947	rs1043256	0.001465
12	LINC00987	15	10000	9392598	9395645	39.1347	0.0531947	rs10843222	0.04992
3	FANCD2OS	64	10000	10123003	10149915	209.766	0.0531947	rs6807485	0.0396
16	METRN	10	10000	765172	767480	34.2966	0.0532947	rs12597195	0.03054
20	LOC100506384	13	10000	58201518	58203344	40.1855	0.0532947	rs6064818	0.05399
12	GOLGA3	171	10000	133345494	133405426	355.59	0.0533947	rs1009321	0.005457
19	IFNL4	15	10000	39736953	39739496	37.9138	0.0533947	rs62120529	0.003324
14	GZMB	14	10000	25100160	25103432	45.0859	0.0534947	rs11539752	0.03326
19	KMT2B	37	10000	36208920	36229781	81.4823	0.0534947	rs73048518	0.01677
11	DPP3	53	10000	66247483	66277130	163.444	0.0535946	rs11227495	0.03819
19	ZNF136	38	10000	12273871	12300064	88.7897	0.0535946	rs74503984	0.01227
3	CCR8	6	10000	39371196	39375171	16.2665	0.0535946	rs4676633	0.06283
19	APBA3	44	10000	3750770	3761673	93.6166	0.0537946	rs34868972	0.001671
1	LOC101929730	11	10000	221002596	221005770	31.7627	0.0537946	rs984676	0.04144
2	OSGEPL1-AS1	2	10000	190627505	190630282	7.37001	0.0537946	rs10931433	0.05456
3	GPR128	127	10000	100328432	100414323	339.657	0.0537946	rs1520652	0.0269
6	HCRTR2	291	10000	55039070	55147418	654.503	0.0537946	rs12193380	0.01004
8	LOC389641	19	10000	23082733	23088439	53.8738	0.0538946	rs117425425	0.01657
11	SSRP1	15	10000	57093458	57103351	47.7256	0.0539946	rs10792088	0.03206
1	SH3GLB1	58	10000	87170252	87213867	140.531	0.0539946	rs263483	0.02052
5	RNU5E-1	518	10000	80501461	80746718	885.965	0.0539946	rs11960275	0.0115
7	STRA8	37	10000	134916730	134943244	104.212	0.0540946	rs56146882	0.009546
4	DCAF16	17	10000	17802277	17812381	46.5092	0.0541946	rs2286539	0.01792
5	LOC100506858	13	10000	2303833	2312315	27.4323	0.0542946	rs13169070	0.004292
13	GJB2	17	10000	20761603	20767114	42.2205	0.0544946	rs117685390	0.00584
17	GAS2L2	12	10000	34071529	34079897	23.7876	0.0544946	rs72829947	0.001184
1	GBP1P1	35	10000	89873237	89890493	104.341	0.0544946	rs6428541	0.05759
1	ZNF326	34	10000	90460677	90494094	74.1083	0.0544946	rs2816886	0.007934
16	CLN3	22	10000	28477973	28503623	65.1343	0.0545945	rs77595156	0.009349
19	CEACAM6	30	10000	42259427	42276113	80.8011	0.0545945	rs117515291	0.001523
6	ME1	377	10000	83920109	84140938	990.53	0.0546945	rs75479542	0.00511
7	INHBA	13	10000	41728600	41742706	28.1068	0.0546945	rs2237432	0.0147
13	FREM2	484	10000	39261172	39461267	834.904	0.0547945	rs9603454	0.007738
19	ZNF442	15	10000	12460184	12476475	36.0144	0.0547945	rs117020952	0.01192
8	PPP3CC	163	10000	22298482	22398657	452.282	0.0547945	rs11782960	0.00167
3	DCUN1D1	44	10000	182660558	182698326	110.356	0.0548945	rs138313307	0.009271
11	PELI3	21	10000	66233797	66244808	63.7915	0.0549945	rs75685325	0.04052
17	STAT5B	69	10000	40351194	40428424	171.483	0.0549945	rs62076928	0.03471
1	LCE5A	11	10000	152483319	152484653	38.4402	0.0550945	rs477621	0.0458
8	SLC39A14	222	10000	22224761	22291640	520.748	0.0551945	rs74376162	0.00548
15	SPATA5L1	33	10000	45694518	45713616	89.2398	0.0553945	rs72711255	0.001072
6	MYO6	253	10000	76458908	76629254	570.109	0.0553945	rs1045758	0.02518
20	DEFB128	17	10000	168526	170264	47.8147	0.0554945	rs2099433	0.01751
2	G6PC2	20	10000	169757749	169766510	52.5511	0.0554945	rs519884	0.004993
6	ADTRP	213	10000	11713887	11779280	418.956	0.0554945	rs6934084	0.002439
9	CDK9	10	10000	130548304	130553052	34.6524	0.0554945	rs1002095	0.04735
9	GAPVD1	113	10000	128024072	128127290	328.369	0.0554945	rs77416219	0.0183
11	NPAS4	5	10000	66188474	66194177	15.7454	0.0555944	rs111442339	0.02487
7	ZDHHC4	33	10000	6617064	6628610	86.9245	0.0555944	rs7800917	0.0171
6	SLC35B3	59	10000	8413299	8435800	171.456	0.0557944	rs3823108	0.007313
2	SIX3	17	10000	45169036	45173216	41.338	0.0558944	rs78018362	0.000172
2	STK11IP	19	10000	220462595	220481173	46.6739	0.0558944	rs187143756	0.01639
11	HRASLS2	13	10000	63320241	63330855	31.8703	0.0559944	rs11231518	0.0194
12	UNC119B	46	10000	121148237	121161443	100.451	0.0561944	rs1055059	0.002371
5	ZSWIM6	264	10000	60628099	60841999	593.675	0.0561944	rs113910733	3.619e-05
1	C1orf115	33	10000	220863627	220872499	78.6369	0.0562944	rs115026826	0.02204
13	LOC101927437	612	10000	100393123	100609419	925.489	0.0563944	rs2038694	0.003708
17	ZNF18	31	10000	11880761	11900689	79.095	0.0563944	rs148876757	0.002911
9	PAX5	634	10000	36833271	37034476	1057.17	0.0563944	rs117187901	0.0001521
11	RBM14	8	10000	66384052	66397397	20.5067	0.0565943	rs145771998	0.0349
12	LOC101927905	18	10000	8388010	8395160	44.295	0.0565943	rs144533741	0.002603
9	ATP8B5P	61	10000	35406751	35483026	131.672	0.0565943	rs187492608	0.004372
16	HS3ST2	241	10000	22825859	22927659	434.89	0.0566943	rs149711669	0.0022
6	LOC285740	71	10000	143875251	143890476	205.359	0.0566943	rs35914889	0.009209
9	GPSM1_2	21	10000	139247508	139254057	52.9357	0.0567943	rs1128905	0.01666
2	LINC01116	16	10000	177494308	177502302	48.8132	0.0568943	rs190378830	0.0174
8	MRPS28	71	10000	80831094	80942506	189.101	0.0568943	rs143260425	0.01444
6	KIAA1919	18	10000	111580481	111590261	44.6226	0.0569943	rs240987	0.0214
1	TOMM40L	11	10000	161195728	161200536	31.2101	0.0570943	rs4073054	0.01585
3	CCDC37	150	10000	126113781	126155398	291.671	0.0570943	rs9863762	0.001989
9	PTAR1	58	10000	72324437	72374876	141.477	0.0570943	rs10867936	0.005148
19	APOC4	6	10000	45445494	45448753	17.9787	0.0571943	rs5167	0.01484
22	PEX26	32	10000	18560685	18573797	76.8968	0.0572943	rs45489191	0.005253
8	XKR9	169	10000	71581599	71648177	408.25	0.0573943	rs72507505	0.01208
2	TET3	162	10000	74213530	74335302	410.354	0.0574943	rs6546884	0.01656
15	INO80	107	10000	41271078	41408444	271.754	0.0577942	rs9796	0.0184
9	LMX1B	229	10000	129376721	129463311	410.937	0.0577942	rs4837104	0.0006162
20	PHACTR3	713	10000	58152563	58422766	1114.7	0.0579942	rs77539210	0.001304
22	TNRC6B	386	10000	40440820	40731812	875.201	0.0579942	rs4821943	0.01586
10	C10orf71-AS1	7	10000	50504327	50506938	15.0343	0.0580942	rs2292201	0.02868
16	CENPBD1	8	10000	90036182	90039240	23.843	0.0580942	rs7203948	0.02321
19	RFPL4A	7	10000	56270506	56274541	21.6144	0.0580942	rs3973374	0.04865
3	IL12A-AS1	840	10000	159631189	159924879	1431.63	0.0580942	rs73154522	0.006324
19	IGFL3	11	10000	46623327	46627931	29.1156	0.0581942	rs79087494	0.05181
19	TDRD12	106	10000	33210678	33281714	283.155	0.0582942	rs112291080	0.007342
5	BTF3	27	10000	72794249	72801448	85.8596	0.0582942	rs71636082	0.05424
10	ZFYVE27	69	10000	99496877	99520664	182.17	0.0583942	rs3750612	0.0237
17	LINC00469	275	10000	71745408	71824676	503.46	0.0583942	rs2683163	0.006099
20	ARFRP1	24	10000	62329994	62339365	67.9904	0.0583942	rs1295810	0.02819
21	WDR4	153	10000	44263189	44299699	328.146	0.0583942	rs60406170	0.03191
1	KLHL12	66	10000	202860229	202896371	185.251	0.0584942	rs138386822	0.003933
16	LOC400553	9	10000	88133014	88134591	24.3278	0.0585941	rs11117364	0.02191
19	ZNF773	50	10000	58011308	58019510	161.513	0.0585941	rs112712741	0.01806
21	TRPM2	153	10000	45773483	45862964	352.513	0.0585941	rs144360016	0.01374
12	AEBP2	335	10000	19592607	19675173	746.237	0.0587941	rs145694846	0.01943
9	PTRH1	5	10000	130476226	130477936	13.0459	0.0587941	rs139027657	0.0427
16	CNGB1	260	10000	57916243	58005020	427.516	0.0589941	rs10459809	0.0004924
17	LOC100130370	27	10000	79349698	79359160	74.9393	0.0589941	rs11651296	0.006062
16	CMTM2	10	10000	66613350	66622177	23.0563	0.0590941	rs2290183	0.02436
7	TBRG4	35	10000	45139698	45151346	80.6366	0.0590941	rs6955660	0.006574
8	DEFA4	11	10000	6793344	6795786	28.1843	0.0590941	rs2738100	0.002194
19	ZNF77	42	10000	2933215	2944969	80.0672	0.0591941	rs3786948	0.02281
1	CD244	96	10000	160799949	160832692	255.779	0.0592941	rs116496052	0.002108
13	B3GALTL	253	10000	31774111	31906411	545.79	0.0593941	rs73174618	0.009209
8	STMN2	149	10000	80523048	80578410	303.667	0.0593941	rs35992044	0.01674
5	FLJ33360	70	10000	6310553	6337405	132.056	0.059594	rs11134155	0.03345
6	LOC100131047	99	10000	38874270	38920883	202.334	0.059594	rs9296266	0.009397
10	YME1L1	140	10000	27399039	27443349	354.222	0.059694	rs117419561	0.003932
16	SHCBP1	14	10000	46614467	46655311	27.9347	0.059694	rs17728559	0.01006
10	DUSP13	41	10000	76854189	76868970	93.5367	0.059794	rs112768977	0.003428
3	IL17RE	39	10000	9944295	9958084	124.439	0.059794	rs279580	0.02748
3	VPRBP	49	10000	51433297	51534018	91.5434	0.059794	rs12637997	0.02258
15	ACAN	210	10000	89346673	89418585	371.56	0.060094	rs16942324	0.000457
2	ANKAR	51	10000	190540710	190611376	145.668	0.060094	rs77512821	0.0292
7	ZNF394	4	10000	99090853	99097877	11.7473	0.060094	rs150666821	0.05041
5	MIR585	5	10000	168690604	168690698	15.4011	0.060194	rs62376937	0.06251
1	TSNAX	42	10000	231664398	231702269	91.4763	0.060294	rs11589784	0.01288
2	HOXD10	8	10000	176981491	176984670	18.3029	0.060294	rs33913965	0.02932
3	SLC25A38	39	10000	39424814	39438819	100.105	0.060294	rs2270770	0.04805
3	TSC22D2	100	10000	150126787	150177615	235.922	0.060294	rs66816665	0.02509
8	NBN	103	10000	90945563	90996899	298.532	0.060494	rs1235369	0.02046
17	SREBF1	35	10000	17714662	17740325	102.368	0.0605939	rs1108511	0.004269
19	MATK	58	10000	3777966	3801810	104.823	0.0605939	rs74541557	0.001636
20	LOC101929225	27	10000	5971440	5986467	58.2013	0.0605939	rs236127	0.009632
15	GOLGA6L7P	5	10000	29090106	29093821	16.5666	0.0606939	rs3963748	0.05546
16	TK2	41	10000	66541905	66584315	107.343	0.0606939	rs75641132	0.01085
20	FLJ16779	38	10000	61885329	61892967	79.4259	0.0606939	rs75838425	0.005516
4	HERC5	27	10000	89378267	89427319	57.1467	0.0607939	rs78443383	0.02299
17	CASKIN2	47	10000	73496340	73511664	104.742	0.0608939	rs8075850	0.03021
19	RINL	18	10000	39358471	39368919	42.2309	0.0608939	rs1529713	0.01112
18	CETN1	3	10000	580368	581524	8.31653	0.0609939	rs61734344	0.04826
9	CRAT	29	10000	131857072	131873070	88.2715	0.0610939	rs10988208	0.009893
5	LTC4S	6	10000	179220985	179223513	20.6049	0.0611939	rs62406223	0.0549
8	GINS4	44	10000	41386724	41402565	92.1915	0.0611939	rs62507829	0.03683
12	A2M-AS1	17	10000	9217772	9220651	48.0442	0.0612939	rs1805664	0.04109
11	HEPHL1	156	10000	93754377	93847374	359.59	0.0613939	rs2945639	0.005437
12	LOC100129940	37	10000	66245006	66275947	82.6841	0.0613939	rs189339	0.008508
3	SS18L2	12	10000	42632297	42636490	33.2603	0.0613939	rs617722	0.06063
8	GPIHBP1	24	10000	144295067	144299044	55.9883	0.0614939	rs58301047	0.01623
8	NPM2	30	10000	21881620	21894408	64.7867	0.0614939	rs748468	0.01049
12	RBP5	17	10000	7276279	7281466	36.7918	0.0615938	rs3759416	0.03253
19	LRP3	49	10000	33685598	33699773	111.597	0.0615938	rs875550	0.01159
21	LOC339622	393	10000	26212863	26430056	818.425	0.0615938	rs143587073	0.007604
19	C19orf24	14	10000	1275519	1279243	37.7154	0.0616938	rs757292	0.02698
7	ACTR3C	129	10000	149944300	150020758	287.194	0.0616938	rs71537921	0.0006987
9	PPP2R4	85	10000	131873227	131911225	271.019	0.0616938	rs10988217	0.005872
15	SHF	50	10000	45459411	45493373	124.408	0.0617938	rs75620472	0.005087
11	SBF2-AS1	130	10000	9779839	9832866	285.82	0.0618938	rs11605368	0.00649
5	FBXO38	58	10000	147763497	147822399	165.173	0.0618938	rs10515613	0.04027
21	RIPPLY3	26	10000	38378862	38391958	69.1804	0.0619938	rs6517399	0.02539
9	INPP5E	33	10000	139323066	139334256	85.6174	0.0620938	rs1128874	0.01005
19	CPAMD8	335	10000	17003761	17137625	545.866	0.0621938	rs111787128	0.002399
19	RANBP3	69	10000	5916151	5978320	152.834	0.0621938	rs35549731	0.01056
2	LOC102724849	28	10000	216318429	216328591	61.6973	0.0621938	rs13430286	0.005011
5	RAB24	5	10000	176728190	176730745	14.0962	0.0621938	rs72813180	0.007745
12	LOC101927318	26	10000	50345294	50356707	63.2611	0.0622938	rs2878771	0.04018
12	MRPS35	81	10000	27863705	27909237	191.651	0.0622938	rs11049107	0.03747
1	VWA5B1	219	10000	20617411	20681387	427.947	0.0622938	rs146664173	0.0009761
20	PRND	25	10000	4702499	4709108	49.7025	0.0622938	rs36125509	0.01152
2	FSIP2	188	10000	186603354	186698016	506.039	0.0622938	rs1990841	0.02728
19	TMEM259	75	10000	1009649	1021141	153.678	0.0623938	rs73920542	0.002783
1	CD2	32	10000	117297085	117311851	75.1305	0.0623938	rs798043	0.0113
1	FAM43B	9	10000	20878931	20881513	30.6037	0.0623938	rs6691916	0.05622
3	MYD88	6	10000	38179968	38184512	18.9002	0.0623938	rs60935636	0.04925
5	MIR4458HG	21	10000	8457799	8463209	49.3939	0.0623938	rs13167585	0.01567
8	ADRA1A	410	10000	26605666	26722922	707.651	0.0625937	rs62492236	0.002434
2	SPAG16	507	10000	214149102	215275225	713.008	0.0626937	rs7559339	0.001796
1	DDI2	94	10000	15943952	15987552	261.501	0.0627937	rs17448682	0.01222
2	IMMT	123	10000	86371054	86422893	356.527	0.0628937	rs6725046	0.004153
17	PRKAR1A	307	10000	66409763	66547457	568.346	0.0629937	rs1002446	0.008385
2	LOC100129175	3	10000	219866936	219880444	7.15705	0.0629937	rs359975	0.03139
11	HNRNPUL2-BSCL2	47	10000	62457733	62494856	136.151	0.0630937	rs1787662	0.02693
12	TEAD4	256	10000	3068477	3149842	469.147	0.0630937	rs3782833	0.002114
5	LOC102467223	49	10000	116078997	116097905	100.541	0.0630937	rs26672	0.01353
17	CCL7	3	10000	32597234	32599261	7.295	0.0631937	rs3091237	0.007433
13	CLDN10	517	10000	96085852	96232010	983.529	0.0632937	rs4098441	0.001836
10	DDX50	84	10000	70661033	70706603	170.942	0.0634937	rs116906960	8.092e-05
1	NDC1	100	10000	54231133	54304225	257.315	0.0635936	rs76776153	0.008147
11	IFT46	48	10000	118415242	118436791	137.093	0.0636936	rs60837962	0.03399
15	ADAMTS7	132	10000	79051544	79103773	309.853	0.0636936	rs12438645	0.01124
5	F12	8	10000	176829138	176836577	19.0973	0.0636936	rs17876032	0.05258
16	KLHDC4	267	10000	87741417	87799598	544.944	0.0637936	rs9308355	0.002723
3	TOMM70A	72	10000	100082302	100120242	154.946	0.0637936	rs2289500	0.02226
11	WEE1	25	10000	9595227	9611313	56.3119	0.0638936	rs4370932	0.008668
20	LOC101929663	13	10000	22260865	22263439	37.572	0.0638936	rs200366	0.05883
8	MROH6	26	10000	144648362	144654928	62.2636	0.0638936	rs11136301	0.01959
3	PPP2R3A	246	10000	135684514	135866752	546.919	0.0639936	rs184442184	0.02073
19	REEP6	36	10000	1491164	1497924	89.2636	0.0641936	rs791471	0.02911
2	PSMD1	138	10000	231921577	232037540	303.284	0.0641936	rs115211109	0.001278
8	POTEA	209	10000	43147584	43218328	563.917	0.0642936	rs148322438	0.02292
12	CACNA1C-AS1	47	10000	2785166	2800323	127.949	0.0643936	rs11062308	0.01666
4	ZNF518B	24	10000	10441503	10459032	52.7612	0.0643936	rs5028371	0.0218
4	LSM6	43	10000	147096834	147111213	133.883	0.0645935	rs11721367	0.03265
10	LOC441666	92	10000	42827313	42863493	224.822	0.0647935	rs11814625	0.005201
3	SENP5	146	10000	196594726	196661584	333.041	0.0649935	rs4916570	0.005244
3	LINC00690	10	10000	16577824	16582880	28.5977	0.0650935	rs6803987	0.02832
20	MOCS3	2	10000	49575350	49578399	5.47207	0.0651935	rs147086478	0.07556
7	LOC101927378	70	10000	84161791	84213634	163.068	0.0651935	rs62472985	0.01039
11	USH1C	138	10000	17515441	17565963	256.791	0.0652935	rs148317033	0.0002794
3	OPA1	189	10000	193310932	193415600	471.788	0.0652935	rs411869	0.009839
11	HNRNPUL2	17	10000	62480096	62494857	49.2287	0.0653935	rs584845	0.04745
16	PTX4	27	10000	1535939	1538468	61.7578	0.0653935	rs12928073	0.008047
1	ARHGAP30	45	10000	161016731	161039760	92.3683	0.0653935	rs183015166	0.0001888
2	RBM44	76	10000	238707387	238751451	165.813	0.0653935	rs114115836	0.01405
4	INTU	79	10000	128554086	128637934	209.095	0.0654935	rs28656192	0.02078
19	AXL	90	10000	41725103	41767672	181.495	0.0655934	rs4803446	0.000948
2	ANKRD36	36	10000	97779232	97930257	84.9932	0.0655934	rs140092863	0.01299
11	NCAM1	791	10000	112831968	113149158	1457	0.0657934	rs10750023	0.001639
11	PTDSS2	87	10000	450279	491387	206.186	0.0657934	rs56356502	0.01553
17	RECQL5	49	10000	73622924	73663269	126.86	0.0657934	rs72854945	0.0007612
1	SLC35D1	133	10000	67465014	67520080	317.241	0.0657934	rs2755253	0.01526
2	CCNYL1	87	10000	208576263	208620896	253.844	0.0657934	rs116771831	0.02457
1	LAMC2	162	10000	183155173	183214262	392.594	0.0658934	rs587387	0.00486
14	OR4K17	4	10000	20585565	20586597	12.9471	0.0659934	rs9323534	0.04845
19	LOC644050	28	10000	36279777	36288811	60.624	0.0659934	rs11882183	0.009595
22	LOC388882	86	10000	23804268	23829167	170.674	0.0659934	rs9624187	0.008874
4	SAP30	15	10000	174292092	174298683	42.0088	0.0659934	rs6826267	0.06611
19	PNMAL2	10	10000	46994447	46999169	21.0468	0.0663934	rs3745790	0.01639
2	ESPNL	152	10000	239008950	239041928	294.249	0.0663934	rs56067485	0.01015
10	CCDC6	301	10000	61548505	61666414	629.962	0.0664934	rs56692362	0.002477
18	DTNA	795	10000	32073253	32471808	1564.01	0.0665933	rs12608251	0.001602
15	FURIN	26	10000	91411821	91426688	64.2873	0.0667933	rs6225	0.0009033
8	RPS20	29	10000	56980738	56987140	74.9778	0.0667933	rs112653206	0.0007078
3	RPL32	37	10000	12876443	12883081	92.7942	0.0671933	rs7615722	0.03783
2	CCDC141	468	10000	179694483	179914786	815.528	0.0673933	rs17362972	0.004518
1	PTPRC	247	10000	198608097	198726605	477.857	0.0675932	rs6669994	0.0004051
5	ZDHHC11	63	10000	795719	851101	164.728	0.0675932	rs13159791	0.01538
3	HCLS1	74	10000	121350244	121379795	166.876	0.0678932	rs1919550	0.04472
17	HSF5	66	10000	56497527	56565762	147.57	0.0679932	rs2531732	0.0176
17	NAGLU	11	10000	40687950	40696466	26.5712	0.0680932	rs2071046	0.05408
21	PAXBP1-AS1	26	10000	34100424	34115433	50.8443	0.0681932	rs80141393	0.033
4	CSN3	79	10000	71108332	71117145	211.253	0.0682932	rs1048152	0.04062
4	LOC728040	60	10000	74374519	74394250	156.018	0.0682932	rs116268894	0.006416
11	JRKL	6	10000	96123157	96126727	15.9945	0.0683932	rs4753751	0.03471
2	MYCN	11	10000	16080682	16087129	27.8404	0.0684932	rs4669018	0.01356
6	HCG4B	3	10000	29892368	29894992	8.14683	0.0684932	rs9259822	0.00568
20	ID1	16	10000	30193085	30194317	48.1966	0.0685931	rs6088749	0.07053
6	RPL7L1	31	10000	42847670	42854731	71.799	0.0685931	rs7773231	0.005525
1	NCF2	86	10000	183524696	183560056	168.241	0.0686931	rs36113295	6.414e-06
3	STX19	13	10000	93733214	93747454	33.6067	0.0686931	rs113601920	0.001559
11	C11orf58	37	10000	16760147	16779901	82.4694	0.0687931	rs11024033	0.04119
3	ARMC8	61	10000	137906089	138017228	117.928	0.0687931	rs142709978	0.0155
12	LALBA	3	10000	48961466	48963829	7.11819	0.0688931	rs2232570	0.06514
10	C10orf105	34	1000	73471457	73497581	70.4674	0.0689311	rs117227327	3.281e-05
10	CCNYL2	139	1000	42903621	42967688	324.2	0.0689311	rs144593046	0.003266
12	SPATS2	233	1000	49760687	49921207	542.684	0.0689311	rs77297089	0.01963
16	NIP7	17	1000	69373414	69377013	39.2486	0.0689311	rs75825743	0.01989
17	CCL11	7	1000	32612686	32615199	14.2159	0.0689311	rs1129844	0.01001
1	FAM89A	84	1000	231154703	231175995	176.033	0.0689311	rs143083364	0.00572
20	PTPN1	133	1000	49126857	49201300	289.352	0.0689311	rs142602415	0.005665
2	C1QL2	14	1000	119913818	119916471	38.7297	0.0689311	rs6705476	0.01304
3	ACKR2	82	1000	42850963	42908775	186.784	0.0689311	rs1427804	0.0008757
3	CHMP2B	44	1000	87276412	87304698	95.2429	0.0689311	rs1386927	0.0003965
5	FLJ16171	153	1000	174346084	174422734	267.951	0.0689311	rs6897655	0.01283
5	SQSTM1	67	1000	179233387	179265077	125.929	0.0689311	rs35647750	0.002368
9	CELP	9	1000	135957925	135962478	23.6964	0.0689311	rs13286066	0.04084
9	NFIL3	30	1000	94171326	94186908	68.3139	0.0689311	rs2440592	0.01407
9	TOR4A	9	1000	140172279	140177093	20.6488	0.0689311	rs28455773	0.03112
9	MIR600HG	3	10000	125871772	125877756	7.24676	0.0689931	rs56245763	0.007396
2	ORMDL1	21	10000	190634992	190649097	58.7205	0.0690931	rs6738042	0.0539
5	DEPDC1B	168	10000	59892738	59995993	339.507	0.0690931	rs111897786	0.01169
2	HTR2B	17	10000	231972949	231989824	42.0144	0.0692931	rs115211109	0.001278
13	RCBTB1	233	10000	50106081	50159719	525.585	0.0693931	rs76477280	0.0008679
9	GPSM1_1	108	10000	139221931	139254057	201.156	0.0693931	rs60980157	0.004948
11	CHRM4	3	10000	46406639	46408107	9.56948	0.069793	rs2067482	0.05333
22	LARGE-AS1	74	10000	34120971	34146803	158.251	0.069793	rs149487454	0.004396
10	LINC00601	17	1000	128102437	128110448	36.0518	0.0699301	rs7095414	0.04743
11	BSCL2	30	1000	62457733	62477091	86.9221	0.0699301	rs1787662	0.02693
11	XRRA1	144	1000	74551954	74660232	307.868	0.0699301	rs112158804	0.004649
12	MUC19	830	1000	40787195	40964557	1589.18	0.0699301	rs117929583	0.008812
14	TMEM179	61	1000	105057200	105071097	153.571	0.0699301	rs3809459	0.007575
17	PSMD11	35	1000	30771480	30810337	76.1538	0.0699301	rs113078879	0.001451
17	TEX14	220	1000	56634037	56769416	497.604	0.0699301	rs302864	0.0003051
19	LOC100128568	56	1000	5978413	6020374	101.982	0.0699301	rs72991042	0.007819
19	ZNF700	52	1000	12035882	12061588	139.229	0.0699301	rs10405348	0.03165
1	FBXO42	188	1000	16576558	16678948	471.434	0.0699301	rs12116813	0.008841
21	COL18A1	372	1000	46825096	46933634	651.462	0.0699301	rs143897917	0.002819
22	XRCC6	70	1000	42017166	42060052	173.856	0.0699301	rs67553892	0.01079
3	COL8A1	300	1000	99357439	99515577	590.247	0.0699301	rs793482	5.235e-05
3	FAM172BP	16	1000	101237710	101242731	39.6816	0.0699301	rs4683849	0.05123
3	NAA50	40	1000	113435306	113465120	105.96	0.0699301	rs139279787	0.01099
4	ANK2	703	1000	113739238	114304896	955.631	0.0699301	rs114788911	0.0005305
5	POLR3G	76	1000	89770680	89810369	155.836	0.0699301	rs6877613	0.03287
6	CENPQ	53	1000	49431095	49460820	133.868	0.0699301	rs143490455	0.001875
9	KIF12	13	1000	116853917	116861337	27.5199	0.0699301	rs6478062	0.0382
21	ADAMTS1	29	10000	28208605	28217728	69.7249	0.070193	rs436525	0.008203
12	ZNF664-FAM101A	865	10000	124457761	124800570	1321.78	0.070393	rs117895001	0.0001048
8	ERLIN2	5	10000	37594096	37615319	10.2805	0.070393	rs76072395	0.06244
1	MOB3C	24	10000	47073386	47082563	63.196	0.0706929	rs77694075	0.0009803
12	CLEC12A	141	10000	10103914	10138194	297.608	0.0707929	rs138578496	0.003948
16	CKLF-CMTM1	15	10000	66586465	66613038	30.186	0.0708929	rs7193473	0.01738
1	UBE2J2	26	10000	1189291	1209234	55.0751	0.0708929	rs11804831	0.02099
2	XRCC5	204	10000	216974019	217071016	397.907	0.0708929	rs183322572	0.01404
12	RMST	181	1000	97858798	97927544	321.626	0.0709291	rs143652761	0.02201
14	LOC102723809	77	1000	64980868	65007086	167.013	0.0709291	rs10131155	0.05564
14	OR4L1	19	1000	20528203	20529142	49.563	0.0709291	rs56327453	0.01823
14	TDRD9	188	1000	104394816	104519004	440.728	0.0709291	rs72714917	0.01317
15	USP3	205	1000	63796709	63886839	414.381	0.0709291	rs72750932	0.0008285
16	SNHG9	4	1000	2014996	2015505	11.0816	0.0709291	rs1054002	0.02782
17	GCGR	21	1000	79762007	79771889	60.3104	0.0709291	rs4796842	0.01577
17	LOC100131347	81	1000	37213271	37237704	175.635	0.0709291	rs185569742	0.002376
19	CSNK1G2	108	1000	1941160	1981336	249.778	0.0709291	rs74415283	0.02255
19	MAP4K1	27	1000	39078279	39108675	61.2732	0.0709291	rs34979870	0.01991
1	CD1D	20	1000	158149736	158156216	53.3527	0.0709291	rs692565	0.01236
1	LPGAT1	229	1000	211916798	212004114	456.594	0.0709291	rs72746538	0.0139
1	PVRL4	32	1000	161040780	161059385	66.057	0.0709291	rs114664478	0.005059
1	SAMD13	70	1000	84764048	84816481	164.6	0.0709291	rs1156085	0.004831
2	ASNSD1	11	1000	190526124	190535557	29.44	0.0709291	rs1132360	0.04459
2	ATOH8	74	1000	85980908	86018506	160.034	0.0709291	rs727123	0.007344
3	ABCF3	29	1000	183903862	183911795	61.0346	0.0709291	rs75824087	0.0367
3	WDR48	112	1000	39093506	39137881	223.523	0.0709291	rs6769051	0.003911
4	ARSJ	221	1000	114821439	114900878	465.823	0.0709291	rs7697632	0.01217
5	CANX	63	1000	179125929	179158639	136.063	0.0709291	rs12054833	0.002933
5	SPINK6	18	1000	147582356	147594700	48.1991	0.0709291	rs10038416	0.001304
6	KIAA1244	328	1000	138483052	138665800	632.429	0.0709291	rs76497931	0.008551
9	FRMD3	995	1000	85857904	86153348	1494.18	0.0709291	rs12005318	0.004858
14	LOC101928909	15	10000	91108972	91115232	33.3959	0.0709929	rs8014329	0.01557
14	ACTN1	302	10000	69340839	69446083	514.614	0.0712929	rs7140693	0.01964
15	GOLGA8A	27	10000	34671269	34729667	58.8085	0.0712929	rs72722549	0.02162
16	PHKG2	3	10000	30759619	30772497	7.17222	0.0714929	rs149984900	0.01132
19	ARHGEF18	313	10000	7459998	7537371	677	0.0717928	rs141932656	0.01812
11	BBS1	44	1000	66278118	66301084	118.727	0.0719281	rs183088220	0.042
11	EHD1	39	1000	64620198	64647185	97.6442	0.0719281	rs147389318	0.03638
12	CLEC1B	37	1000	10145661	10151899	78.7671	0.0719281	rs10431294	0.0249
12	MLEC	39	1000	121124948	121139667	80.2494	0.0719281	rs75594737	0.00252
16	TOX3	196	1000	52471917	52581714	344.356	0.0719281	rs9921569	0.01009
19	SNORD23	2	1000	48259109	48259219	6.39414	0.0719281	rs73051800	0.05225
19	ZNF69	62	1000	11998669	12025365	132.773	0.0719281	rs279185	0.02408
1	FLVCR1-AS1	21	1000	213029945	213031480	53.641	0.0719281	rs3768550	0.02844
1	HMGCS2	45	1000	120290618	120311555	103.219	0.0719281	rs651347	0.02419
3	KAT2B	417	1000	20081523	20195896	805.952	0.0719281	rs4435661	0.002325
4	AFF1	350	1000	87856153	88062206	686.565	0.0719281	rs3822041	0.0007351
4	CD38	214	1000	15779930	15850706	449.329	0.0719281	rs28494757	0.01595
4	PLK4	8	1000	128802015	128820377	18.2302	0.0719281	rs17012739	0.0157
5	GABRP	81	1000	170210722	170241050	171.525	0.0719281	rs983818	0.0001642
6	TDRD6	14	1000	46655611	46672056	29.2114	0.0719281	rs149494397	0.002627
7	ZSCAN25	19	1000	99214570	99230030	46.2646	0.0719281	rs17161774	0.05042
17	PHOSPHO1	12	10000	47300731	47308128	26.4844	0.0719928	rs138249239	0.01316
2	FAHD2CP	16	10000	96676298	96688884	39.4732	0.0719928	rs77153520	0.03183
12	PDE1B	62	10000	54943176	54973023	115.222	0.0721928	rs1153137	0.002899
19	ACTN4	191	10000	39138266	39221171	429.751	0.0723928	rs35281901	0.03288
1	STX12	7	10000	28099693	28150963	13.574	0.0723928	rs72655055	0.02795
22	ISX	113	10000	35462129	35483380	255.219	0.0724928	rs2413292	0.0008838
17	MIF4GD	8	10000	73262309	73267311	22.2675	0.0725927	rs114062227	0.01324
15	SMAD6	213	10000	66994673	67074337	402.986	0.0726927	rs12915166	0.00524
10	FAM160B1	205	1000	116581502	116659586	485.761	0.0729271	rs7089927	0.03689
10	MBL2	35	1000	54525139	54531460	74.1141	0.0729271	rs35805975	0.02473
13	NAA16	139	1000	41885340	41951166	336.069	0.0729271	rs2483099	0.03163
13	RNF6	17	1000	26786904	26796508	36.9499	0.0729271	rs9507686	0.01523
13	TMTC4	197	1000	101256089	101327189	427.56	0.0729271	rs12427435	0.01663
14	EXOC5	68	1000	57669193	57735617	167.419	0.0729271	rs10130359	0.02124
14	RPS6KL1	50	1000	75370656	75389145	103.689	0.0729271	rs116918901	0.0006354
14	SPTLC2	390	1000	77972339	78083110	630.674	0.0729271	rs8021376	0.004129
15	HERC1	409	1000	63900816	64126147	851.81	0.0729271	rs117359339	0.002461
16	UBFD1	35	1000	23568861	23585710	88.5641	0.0729271	rs9924599	0.04719
17	ADPRM	42	1000	10600926	10614875	118.123	0.0729271	rs2520163	0.04964
17	AFMID	82	1000	76183397	76203782	151.528	0.0729271	rs80200685	0.007926
17	NLK	53	1000	26369687	26523404	92.4529	0.0729271	rs17719191	0.0156
18	WBP11P1	13	1000	30091625	30094597	35.1235	0.0729271	rs9954414	0.04892
19	C19orf55	30	1000	36249043	36260077	58.5906	0.0729271	rs58561864	0.0288
19	ZNF625	24	1000	12255708	12267546	60.4067	0.0729271	rs78481833	0.01306
1	GNB1	125	1000	1716723	1822556	251.846	0.0729271	rs147105313	0.003916
1	KLHL17	11	1000	895966	901099	28.4526	0.0729271	rs6605071	0.05071
3	FAM198A	176	1000	43020758	43099207	367.486	0.0729271	rs145363955	0.002262
4	ELF2	71	1000	139978870	140060630	149.475	0.0729271	rs79671751	0.003959
4	LOC441025	27	1000	76279285	76287776	55.9316	0.0729271	rs1493706	0.01363
6	RGS17	364	1000	153332031	153452389	726.976	0.0729271	rs968539	0.01655
6	RPL10A	12	1000	35436177	35438558	24.171	0.0729271	rs11758353	0.01263
8	DPY19L4	208	1000	95732102	95806076	432.515	0.0729271	rs13252877	0.02131
17	CNTNAP1	28	10000	40834631	40852011	67.1301	0.0731927	rs72826965	0.004957
11	GLYATL2	42	10000	58601539	58611997	121.441	0.0732927	rs10896848	0.05623
9	C9orf84	363	10000	114448798	114557288	768.555	0.0733927	rs7034552	0.01831
3	BPESC1	53	10000	138823026	138844005	123.115	0.0734927	rs10935298	0.01257
6	MAD2L1BP	14	10000	43597278	43608688	35.3934	0.0735926	rs1617105	0.005128
19	ERCC1	44	10000	45910590	45927177	95.7654	0.0737926	rs3212931	0.01523
7	PRRT4	27	10000	127990378	128001739	54.5729	0.0737926	rs73230668	0.00943
10	LRRTM3	389	10000	68685791	68861309	696.345	0.0738926	rs2140381	0.002407
10	MYOZ1	18	1000	75391369	75401515	43.3985	0.0739261	rs7917000	0.006928
11	ARHGAP20	278	1000	110447758	110583912	552.631	0.0739261	rs326941	0.00288
11	TMEM135	432	1000	86748885	87039876	732.949	0.0739261	rs113440657	0.000741
11	TRPT1	9	1000	63991270	63993726	20.0465	0.0739261	rs78324705	0.03613
12	KRT81	16	1000	52679696	52685299	39.9384	0.0739261	rs4761784	0.02448
14	LOC100129345	105	1000	98098983	98152995	173.185	0.0739261	rs17583994	0.00109
15	CSK	29	1000	75074424	75095539	64.7034	0.0739261	rs1378942	0.02855
18	GREB1L	241	1000	18822202	19102791	482.978	0.0739261	rs4377239	0.008741
19	LOC100289333	25	1000	12305829	12318391	61.2806	0.0739261	rs3745660	0.0434
19	MRPL54	15	1000	3762664	3767563	40.3146	0.0739261	rs56363913	0.005801
20	TUBB1	10	1000	57594308	57601709	23.4612	0.0739261	rs6070696	0.04154
22	ZNF280B	64	1000	22838771	22863505	167.139	0.0739261	rs6002485	0.04813
2	VAX2	93	1000	71127719	71160575	170.286	0.0739261	rs3771398	0.003699
2	VRK2	433	1000	58134785	58387055	860.13	0.0739261	rs17049299	0.002488
3	MST1	11	1000	49721379	49726196	25.0314	0.0739261	rs142690032	0.0234
3	TMEM41A	8	1000	185207388	185216845	18.4966	0.0739261	rs6798873	0.0615
4	LAP3	72	1000	17578926	17609590	196.748	0.0739261	rs17499929	0.01831
4	MEPE	90	1000	88742549	88767968	180.801	0.0739261	rs10007111	0.006706
5	AGXT2	170	1000	34998205	35048240	339.502	0.0739261	rs6896900	0.0247
5	LOC101929505	211	1000	16373469	16441211	363.844	0.0739261	rs7712629	0.005003
6	MEP1A	115	1000	46761093	46807519	263.487	0.0739261	rs12201925	0.00864
6	TRAM2	280	1000	52362199	52441862	504.101	0.0739261	rs12529369	0.0001626
8	CHCHD7	6	1000	57124314	57131176	14.2532	0.0739261	rs117869638	0.001034
19	MED29	27	10000	39881962	39891203	64.6463	0.0745925	rs11665711	0.02204
11	TMEM216	13	10000	61159831	61166335	32.8083	0.0746925	rs112421815	0.04529
13	LOC101929344	15	10000	47029338	47040911	38.5565	0.0746925	rs9526183	0.06379
22	PRODH	97	10000	18900286	18924066	178.438	0.0746925	rs80101553	0.001058
19	SCN1B	19	10000	35521591	35531353	47.1133	0.0748925	rs2278995	0.03478
9	GOLGA1	86	10000	127640572	127703386	213.386	0.0748925	rs78475506	0.006854
11	LRP5	260	1000	68080076	68216743	448.676	0.0749251	rs638051	0.004684
12	GALNT8	106	1000	4829751	4881892	228.261	0.0749251	rs11063323	0.01887
15	SNAP23	50	1000	42787503	42825259	121.773	0.0749251	rs11635076	0.0306
17	ZNF830	8	1000	33288548	33290205	19.5763	0.0749251	rs931196	0.008603
19	PRDX2	7	1000	12907633	12912724	15.6813	0.0749251	rs112540795	0.02285
19	SBK2	23	1000	56041099	56048435	42.418	0.0749251	rs310454	0.01419
19	ZNF880	71	1000	52873169	52889046	161.117	0.0749251	rs140474922	0.01617
1	DNALI1	30	1000	38022519	38032458	61.2528	0.0749251	rs6619	0.02985
1	LOC101928068	14	1000	245128505	245134171	38.6687	0.0749251	rs61844237	0.02278
21	MX2	107	1000	42733949	42780869	171.022	0.0749251	rs76385948	0.001653
2	ARL4C	7	1000	235401685	235405697	18.5606	0.0749251	rs6735314	0.01393
2	GCA	18	1000	163200582	163219148	42.0287	0.0749251	rs145937230	0.0002263
2	LOC100130451	22	1000	214141276	214148929	62.6938	0.0749251	rs2708165	0.01544
2	PMS1	69	1000	190648810	190742355	147.983	0.0749251	rs79868280	0.01758
2	TMEM169	41	1000	216946588	216967506	92.3394	0.0749251	rs72952642	0.03611
3	ARHGAP31	359	1000	119013219	119138323	574.232	0.0749251	rs6438525	0.001087
3	ITPR1-AS1	18	1000	4532000	4534847	44.7711	0.0749251	rs2307069	0.009
5	BTNL3	26	1000	180415844	180433727	66.5202	0.0749251	rs35157246	0.04253
5	LOC100507387	3	1000	175546551	175552168	8.88546	0.0749251	rs12656825	0.06165
6	PHIP	229	1000	79644135	79788011	457.212	0.0749251	rs76711520	0.002551
7	C7orf13	8	1000	156431059	156433348	20.3845	0.0749251	rs7805578	0.05544
7	CYP3A5	35	1000	99245811	99277649	75.5214	0.0749251	rs4646449	0.05035
7	ZNF716	97	1000	57509882	57533265	244.765	0.0749251	rs10266974	0.05039
9	LPAR1	416	1000	113636053	113800365	741.824	0.0749251	rs6477795	0.006755
16	WFIKKN1	10	10000	681011	684116	26.1377	0.0750925	rs4984904	0.04648
2	ARMC9	338	10000	232063259	232240590	614.532	0.0756924	rs141306459	0.001081
14	HSPA2	17	10000	65007185	65009954	39.6547	0.0758924	rs45467291	0.06615
11	SOX6	680	1000	15987994	16497935	1232.53	0.0759241	rs144722961	0.002136
12	AMIGO2	12	1000	47469489	47473734	26.229	0.0759241	rs854890	0.0004546
14	DLST	48	1000	75348593	75370450	112.911	0.0759241	rs59112602	0.01354
16	CLCN7	157	1000	1494933	1525085	323.05	0.0759241	rs9921	0.008985
17	CCDC43	12	1000	42754804	42767165	27.4466	0.0759241	rs7224423	0.02863
18	GATA6	28	1000	19749397	19782491	52.0772	0.0759241	rs9304123	0.007924
19	ECH1	46	1000	39306061	39322497	106.531	0.0759241	rs10426289	0.0014
1	CYP4A22	42	1000	47603106	47614526	97.8904	0.0759241	rs11211465	0.03548
1	KCNK2	517	1000	215178884	215410436	997.128	0.0759241	rs11120516	0.004227
22	GGA1	40	1000	38004480	38029571	83.8345	0.0759241	rs80083606	0.01402
3	OPA1-AS1	14	1000	193336387	193345121	38.1601	0.0759241	rs6444734	0.06061
5	SLC6A3	149	1000	1392904	1445543	264.67	0.0759241	rs2735917	0.0004642
9	UCK1	21	1000	134399182	134406662	49.8862	0.0759241	rs10793887	0.05829
2	HOXD13	4	10000	176957531	176960666	10.0238	0.0760924	rs72923425	0.0383
3	EBLN2	14	10000	73110809	73112471	45.0534	0.0760924	rs11708712	0.06148
21	DSCAM-AS1	11	10000	41755009	41757285	28.5191	0.0763924	rs2837599	0.02502
19	KLK11	16	10000	51525486	51531290	28.8185	0.0764924	rs12610293	0.06111
2	MMADHC	41	10000	150426146	150444330	97.6923	0.0766923	rs4547502	0.03748
11	FXYD2	28	1000	117690789	117698807	52.1425	0.0769231	rs2845710	0.03236
11	SIAE	16	1000	124505684	124546199	27.5324	0.0769231	rs78778622	0.009451
13	CHAMP1	31	1000	115079964	115092803	80.7007	0.0769231	rs3813131	0.04959
16	SNAI3-AS1	56	1000	88729780	88753594	105.39	0.0769231	rs7186902	0.01471
17	ARHGAP23	229	1000	36584719	36668628	413.647	0.0769231	rs11656876	0.002802
17	CCL3	12	1000	34415602	34417506	36.2274	0.0769231	rs1719130	0.05086
19	CCDC97	32	1000	41816093	41830788	88.7258	0.0769231	rs12981053	0.05315
1	NBPF13P	43	1000	146571065	146585928	111.588	0.0769231	rs4950371	0.03896
20	ZGPAT	72	1000	62338793	62367494	179.999	0.0769231	rs6062507	0.01599
21	SLC5A3	37	1000	35445822	35478561	86.482	0.0769231	rs2834378	0.03561
3	CPNE4	769	1000	131252403	131758450	1146.97	0.0769231	rs151048492	0.0003408
5	DCTN4	13	1000	150088308	150138657	23.3294	0.0769231	rs41290555	0.009865
2	CCDC108	35	10000	219867567	219906273	82.0416	0.0772923	rs10932793	0.01345
22	CBX7	62	10000	39526778	39548538	139.945	0.0773923	rs139396	0.01671
7	HUS1	46	10000	48002884	48019222	107.735	0.0774923	rs3176498	8.208e-05
11	PPP6R3	214	1000	68228185	68382801	477.311	0.0779221	rs149321581	0.004727
12	SPIC	20	1000	101871334	101880775	45.1393	0.0779221	rs2373459	0.01496
15	LYSMD2	75	1000	52015260	52043650	173.909	0.0779221	rs188013604	0.003942
17	SOX9	10	1000	70117160	70122560	30.3398	0.0779221	rs12601701	0.0485
17	TAC4	9	1000	47915670	47925379	17.9283	0.0779221	rs8072700	0.06595
19	PRR12	47	1000	50094911	50129696	104.767	0.0779221	rs73058075	0.006148
1	MAPKAPK2	66	1000	206858364	206907630	138.73	0.0779221	rs4844550	0.02107
5	ERCC8	147	1000	60169658	60240905	305.065	0.0779221	rs4647098	0.002272
5	ERGIC1	321	1000	172261222	172379688	491.453	0.0779221	rs6864748	0.001226
5	KDM3B	133	1000	137688284	137772716	280.237	0.0779221	rs2286058	0.01843
5	KIAA0825	559	1000	93486555	93954309	864.287	0.0779221	rs57415386	0.006473
7	PEX1	54	1000	92116336	92157845	115.48	0.0779221	rs7804789	0.01137
7	SMO	53	1000	128828712	128853385	103.209	0.0779221	rs10280122	0.02027
8	EIF3E	140	1000	109213971	109260959	322.354	0.0779221	rs71524761	0.002901
12	TUBA1C	10	10000	49658864	49667113	21.387	0.0784922	rs2335452	0.004231
11	TAGLN	20	1000	117070039	117075508	41.0318	0.0789211	rs652455	0.04116
11	TTC9C	20	1000	62495951	62506108	54.2591	0.0789211	rs584845	0.04745
12	RDH5	13	1000	56114150	56118526	29.5041	0.0789211	rs13193	0.01338
12	SLC38A4	174	1000	47158543	47219780	309.093	0.0789211	rs4447249	0.002189
15	LOC101928414	85	1000	45543778	45571420	220.467	0.0789211	rs78212061	0.002284
16	CKLF	10	1000	66586465	66600190	21.6379	0.0789211	rs7193473	0.01738
16	SLC12A4	17	1000	67977376	68002597	37.187	0.0789211	rs147329698	0.001379
18	DCC	871	1000	49866541	51062273	1170.58	0.0789211	rs17681963	4.346e-05
19	MFSD12	42	1000	3544196	3557582	81.2602	0.0789211	rs34822862	0.005713
1	CTSK	11	1000	150768683	150780917	24.9507	0.0789211	rs4379678	0.04649
1	FMO4	42	1000	171283485	171311223	90.1306	0.0789211	rs12089574	0.01984
1	KIAA0754	12	1000	39875175	39882154	26.8767	0.0789211	rs1180375	0.01257
1	OR2W3	10	1000	248058888	248059833	26.8705	0.0789211	rs946697	0.03924
1	PRDM2	185	1000	14026734	14151574	335.533	0.0789211	rs2235523	0.00498
20	CSE1L	103	1000	47662782	47713497	224.617	0.0789211	rs117015033	0.00466
20	TOMM34	17	1000	43570770	43589114	45.0137	0.0789211	rs6073574	0.03435
21	DSCR4	111	1000	39426312	39493454	204.416	0.0789211	rs17815405	0.002546
2	LOC101927196	46	1000	186584600	186605204	97.1621	0.0789211	rs13027342	0.03222
2	PLEKHB2	40	1000	131862419	131907425	105.168	0.0789211	rs2059421	0.02262
3	ILDR1	70	1000	121706169	121741127	134.725	0.0789211	rs9824120	0.02111
3	NIT2	54	1000	100053561	100074478	100.741	0.0789211	rs277647	0.01259
3	RTP2	19	1000	187416046	187420345	47.4265	0.0789211	rs116716610	0.04344
3	SLC22A14	52	1000	38347444	38359859	98.2137	0.0789211	rs240033	0.03018
3	TFG	58	1000	100428133	100467811	131.798	0.0789211	rs6773482	0.02379
7	SND1	509	1000	127292201	127732659	972.278	0.0789211	rs76832512	0.006862
7	SVOPL	257	1000	138279029	138363790	410.581	0.0789211	rs77953344	0.008693
8	MSRA	982	1000	9911778	10286401	1525.89	0.0789211	rs963593	0.000211
14	GTF2A1	77	10000	81641795	81687575	159.286	0.0791921	rs10137342	0.0141
11	NEU3	28	10000	74699949	74718743	54.1388	0.0793921	rs35608431	0.0132
11	CCKBR	52	1000	6280903	6293357	103.525	0.0799201	rs8192471	0.0197
11	ST14	129	1000	130029681	130080257	222.296	0.0799201	rs17667591	0.005638
12	C3AR1	15	1000	8210918	8218955	31.7028	0.0799201	rs7842	0.0508
12	ITGB7	25	1000	53585101	53601091	53.7846	0.0799201	rs11170465	0.02626
14	SERPINA11	44	1000	94908800	94919122	87.6415	0.0799201	rs2010144	0.009675
16	KLHL36	49	1000	84682130	84695916	96.0384	0.0799201	rs117768539	0.003597
16	OTOA	82	1000	21689834	21772050	153.027	0.0799201	rs28657714	0.03076
16	TPSD1	8	1000	1306272	1308494	16.5507	0.0799201	rs142998820	0.003481
17	KRT12	13	1000	39017429	39023462	26.7403	0.0799201	rs9894091	0.0308
17	MED13	110	1000	60019965	60142643	235.029	0.0799201	rs75677535	0.005104
17	METRNL	51	1000	81037566	81052591	89.2648	0.0799201	rs72854245	0.001382
17	WIPI1	89	1000	66417421	66453653	175.931	0.0799201	rs1002446	0.008385
19	CRB3	13	1000	6464259	6467230	26.7612	0.0799201	rs348361	0.009091
1	IL23R	226	1000	67632168	67725650	402.323	0.0799201	rs17129700	0.0005866
1	KIAA1751	185	1000	1884751	1935276	365.576	0.0799201	rs28642304	0.01948
1	RRP15	80	1000	218458628	218511325	208.477	0.0799201	rs77371090	0.03544
20	LIME1	17	1000	62367977	62370460	42.4646	0.0799201	rs2236510	0.05353
21	DOPEY2	466	1000	37536838	37666572	775.486	0.0799201	rs34242299	0.0003716
22	LOC101927051	62	1000	38037838	38054384	137.919	0.0799201	rs2413477	0.003416
22	TFIP11	54	1000	26887893	26908437	102.313	0.0799201	rs78437722	0.003912
2	CYP1B1	22	1000	38294745	38303323	45.4117	0.0799201	rs1056827	0.03106
2	SLC35F6	30	1000	26987141	27004099	82.8526	0.0799201	rs10186142	0.003424
3	THRB-AS1	20	1000	24535577	24541502	45.8019	0.0799201	rs76446891	0.03102
4	C4orf47	50	1000	186350544	186370821	114.626	0.0799201	rs12500107	0.03788
5	LOC101929380	209	1000	86415964	86543835	356.663	0.0799201	rs17530768	0.004469
6	RNASET2	84	1000	167343003	167370077	137.297	0.0799201	rs150084803	0.0003127
7	NXPH1	594	1000	8473584	8792593	879.414	0.0799201	rs117674139	0.01227
8	LAPTM4B	345	1000	98787808	98864830	816.135	0.0799201	rs11779860	0.00462
9	LINC00032	163	1000	27245681	27282791	314.086	0.0799201	rs1923333	0.01356
11	ADAMTS8	67	1000	130274817	130298539	116.522	0.0809191	rs12576846	0.0007916
11	AIP	13	1000	67250504	67258579	33.807	0.0809191	rs112059603	0.032
11	MS4A3	41	1000	59824100	59838588	93.7044	0.0809191	rs1286170	0.01641
13	LINC00332	28	1000	40755945	40763167	65.1964	0.0809191	rs17446306	0.003103
15	UNC13C	972	1000	54305100	54920806	1415.1	0.0809191	rs2056340	0.002091
16	CDH11	371	1000	64980682	65155919	692.491	0.0809191	rs12445049	0.008978
16	MIR7854	4	1000	81567506	81567571	11.2978	0.0809191	rs2925982	0.09111
17	MAGOH2	15	1000	10619259	10619899	42.6099	0.0809191	rs375437	0.09048
18	PIGN	439	1000	59711457	59854289	954.591	0.0809191	rs10503066	0.01511
19	ZNF98	64	1000	22573898	22605148	166.629	0.0809191	rs11085528	0.01827
1	ARPC5	54	1000	183595327	183605076	148.51	0.0809191	rs2767304	0.0408
1	SCNN1D	34	1000	1215815	1227409	57.6593	0.0809191	rs6603788	0.02701
1	SLC30A10	25	1000	220087605	220101993	56.8417	0.0809191	rs4846607	0.01573
1	TMEM81	10	1000	205052256	205053588	26.9713	0.0809191	rs11809082	0.02917
21	LINC00945	12	1000	34430134	34437385	24.503	0.0809191	rs2834081	0.01809
22	FBXW4P1	8	1000	23604953	23607186	21.491	0.0809191	rs2330369	0.05144
22	SH3BP1	56	1000	38035683	38052050	119.597	0.0809191	rs2413477	0.003416
2	LOC101929733	56	1000	11018392	11025244	114.506	0.0809191	rs2884312	0.03556
3	CCR9	41	1000	45927995	45944667	87.6614	0.0809191	rs62245098	0.02423
3	LZTFL1	160	1000	45864809	45957216	288.077	0.0809191	rs113546465	0.0191
6	LOC101928936	39	1000	89235642	89249088	77.5317	0.0809191	rs56398213	0.001373
7	AKR1D1	108	1000	137761177	137803050	215.187	0.0809191	rs10244249	0.01253
8	NEFM	3	1000	24771273	24776606	7.21707	0.0809191	rs28558778	0.03295
8	ZNF704	240	1000	81540685	81787016	516.81	0.0809191	rs150996597	0.01769
9	FRMPD1	303	1000	37651051	37746901	505.649	0.0809191	rs117464547	0.001134
10	PCBD1	17	10000	72643264	72648543	31.3601	0.0810919	rs77029400	0.004677
1	SMG5	82	10000	156219014	156252620	189.38	0.0810919	rs4661036	0.009568
10	CTNNA3	855	1000	67672275	69455949	1076.04	0.0819181	rs2212719	0.002604
11	ARHGAP1	28	1000	46698624	46722215	56.338	0.0819181	rs148879999	8.716e-05
11	CDHR5	39	1000	616564	625067	76.693	0.0819181	rs12385783	0.009999
11	EIF3M	52	1000	32605312	32624037	102.92	0.0819181	rs118085305	0.02508
14	MOAP1	10	1000	93648540	93651249	21.623	0.0819181	rs1046099	0.02602
17	LOC100132174	30	1000	75718953	75724641	55.1529	0.0819181	rs117720853	0.01745
17	MIR4739	4	1000	77680984	77681058	11.257	0.0819181	rs73410309	0.07096
19	LGALS16	12	1000	40146533	40151287	32.9601	0.0819181	rs117566288	0.02969
19	PCSK4	34	1000	1481426	1490449	62.0014	0.0819181	rs791466	0.0228
19	PRX	21	1000	40899670	40919271	43.3196	0.0819181	rs62109485	0.02486
1	PABPC4	34	1000	40026484	40042521	69.1318	0.0819181	rs12028034	0.006712
1	PIK3C2B	125	1000	204391757	204459474	252.481	0.0819181	rs17406570	0.001455
1	PINK1-AS	50	1000	20969149	20978686	101.381	0.0819181	rs140353445	0.005525
20	NSFL1C	41	1000	1422806	1448337	85.2834	0.0819181	rs2317513	0.03978
22	C1QTNF6	32	1000	37576205	37584330	72.639	0.0819181	rs10854698	0.03526
3	APOD	56	1000	195295572	195311076	113.748	0.0819181	rs114126286	0.02353
5	ZNF354B	157	1000	178286953	178311424	401.537	0.0819181	rs61310482	0.01502
9	HEMGN	34	1000	100689072	100707197	77.2905	0.0819181	rs4743144	0.04855
9	LCN15	20	1000	139654085	139658965	59.1764	0.0819181	rs7046391	0.03301
9	SDCCAG3	43	1000	139296373	139305054	87.1947	0.0819181	rs10781518	0.006251
4	HPSE	106	10000	84213613	84256306	229.778	0.0826917	rs139839221	0.02458
10	AKR1C2	102	1000	5029967	5060225	194.962	0.0829171	rs72638704	0.02864
10	C10orf11	799	1000	77542518	78317126	1105.89	0.0829171	rs2637256	0.001551
10	LOC283045	61	1000	64099346	64134886	159.635	0.0829171	rs2087625	0.0146
10	MYPN	375	1000	69865873	69971773	689.349	0.0829171	rs140483026	0.0002035
11	OR5P3	9	1000	7846583	7847519	22.5232	0.0829171	rs2361056	0.07829
12	AQP2	29	1000	50344523	50352664	65.2847	0.0829171	rs2878771	0.04018
14	AP5M1	23	1000	57735605	57756797	47.5778	0.0829171	rs6573141	0.04025
14	KLHDC1	47	1000	50159822	50219870	95.7281	0.0829171	rs76375509	0.02017
15	FAM189A1	613	1000	29412454	29862927	846.543	0.0829171	rs983901	0.005325
17	CCT6B	44	1000	33254877	33288528	89.7969	0.0829171	rs144467273	0.003212
17	HOXB9	19	1000	46698518	46703835	43.5509	0.0829171	rs116738412	0.02401
17	HP09025	16	1000	77681074	77686081	35.7716	0.0829171	rs62077863	0.0273
17	MTMR4	34	1000	56566892	56595251	75.4229	0.0829171	rs2302189	0.01866
19	CLPTM1	95	1000	45457841	45496604	193.32	0.0829171	rs2238682	0.02204
19	RNASEH2A	11	1000	12917427	12924462	23.4742	0.0829171	rs7251330	0.01844
1	MATN1	33	1000	31184123	31196432	72.2124	0.0829171	rs3790493	0.02862
20	RPS21	9	1000	60962120	60963576	21.992	0.0829171	rs755726	0.04521
21	MRPS6	82	1000	35445822	35515334	181.458	0.0829171	rs2834384	0.02744
3	NRROS	100	1000	196366655	196388874	157.103	0.0829171	rs146042590	0.008801
3	POU1F1	23	1000	87308782	87325737	54.6956	0.0829171	rs300980	0.001353
4	LNX1-AS1	55	1000	54366243	54389443	100.81	0.0829171	rs1435211	0.01712
4	TRMT10A	65	1000	100467863	100485189	128.935	0.0829171	rs1873516	0.01065
7	ZNF775	54	1000	150076405	150095719	120.97	0.0829171	rs4725886	0.008148
8	LOC729732	131	1000	12394587	12523120	266.992	0.0829171	rs1808161	0.003955
10	LINC00999	32	1000	38717073	38741081	63.3002	0.0839161	rs2754386	0.03383
12	ANHX	45	1000	133794897	133812422	84.3543	0.0839161	rs141672375	0.04482
12	NCKAP1L	95	1000	54891494	54936899	144.144	0.0839161	rs3741670	0.0007786
16	CCP110	71	1000	19535178	19564728	141.649	0.0839161	rs11646941	0.03131
17	TAF15	58	1000	34136458	34174246	132.01	0.0839161	rs144426878	0.01607
19	CLEC4M	35	1000	7828034	7834491	74.7287	0.0839161	rs4804809	0.02443
19	PRODH2	27	1000	36290891	36304201	46.9053	0.0839161	rs11880250	0.02311
19	TBXA2R	39	1000	3594503	3606831	83.3802	0.0839161	rs2238631	0.01285
19	TGFB1	44	1000	41836435	41859838	79.3836	0.0839161	rs11466338	0.02618
19	TMEM160	10	1000	47549166	47551882	21.6757	0.0839161	rs889169	0.03511
1	APOBEC4	50	1000	183615410	183622448	143.965	0.0839161	rs1174657	0.03324
20	EIF2S2	23	1000	32676114	32700085	58.1625	0.0839161	rs11696338	0.02867
2	GNLY	32	1000	85921413	85925875	84.4276	0.0839161	rs1561285	0.06414
3	MCF2L2	523	1000	182895791	183146057	863.719	0.0839161	rs6800128	0.0001744
5	NNT-AS1	59	1000	43573286	43603332	117.915	0.0839161	rs10065863	0.03406
7	EPO	12	1000	100318422	100321323	25.0332	0.0839161	rs475339	0.04529
10	C10orf71	80	1000	50507186	50535537	151.253	0.0849151	rs45554335	0.005174
11	NEAT1	6	1000	65190268	65194003	15.7894	0.0849151	rs613316	0.04003
11	RDX	166	1000	110045604	110167437	348.822	0.0849151	rs1612353	0.0008354
12	LOC101928030	43	1000	9524377	9534018	94.0675	0.0849151	rs2194829	0.01222
12	MIR4700	2	1000	121160995	121161069	6.46411	0.0849151	rs1055070	0.07219
12	NFYB	23	1000	104510857	104532040	45.5601	0.0849151	rs56074043	0.03624
12	TMEM198B	5	1000	56223391	56230030	11.0976	0.0849151	rs17118032	0.0136
14	RNASE7	9	1000	21510384	21512392	18.0239	0.0849151	rs1952526	0.02241
15	SLC28A2	60	1000	45544427	45568132	164.422	0.0849151	rs16941238	0.002491
15	SRP14-AS1	51	1000	40331511	40359710	104.144	0.0849151	rs72731415	0.0139
17	LOC100288866	111	1000	47583018	47651426	174.062	0.0849151	rs76208107	0.01119
17	SAP30BP	47	1000	73663398	73704139	100.474	0.0849151	rs9898904	0.03181
18	GALNT1	126	1000	33234532	33291798	266.524	0.0849151	rs3744989	0.06504
18	GATA6-AS1	3	1000	19746858	19748929	9.14617	0.0849151	rs75757230	0.05255
19	ASPDH	15	1000	51014856	51017947	33.5937	0.0849151	rs73062136	0.03396
1	LCE1F	5	1000	152748847	152749445	13.8069	0.0849151	rs16834495	0.09106
1	NOC2L	33	1000	879582	894679	69.6379	0.0849151	rs35471880	0.01954
21	USP25	236	1000	17102343	17252390	548.193	0.0849151	rs116995684	2.301e-05
22	SLC35E4	29	1000	31031792	31043862	63.3963	0.0849151	rs145748903	0.02282
2	ACTG2	103	1000	74120092	74146780	210.723	0.0849151	rs10166948	0.0003324
4	LOC728175	36	1000	185262183	185275130	65.9248	0.0849151	rs76352252	0.001664
5	APBB3	8	1000	139937852	139944189	18.1448	0.0849151	rs250430	0.004511
5	NUDCD2	18	1000	162880585	162887143	39.528	0.0849151	rs10053701	0.03641
7	POU6F2-AS1	11	1000	39444197	39445945	27.5047	0.0849151	rs2074934	0.03559
7	SNHG15	17	1000	45022626	45026259	36.7102	0.0849151	rs7782333	0.0456
9	ZBTB34	28	1000	129622943	129648156	52.1627	0.0849151	rs10121685	0.02531
13	SIAH3	212	10000	46354415	46425846	372.285	0.0851915	rs11620312	0.008417
1	AHDC1	40	10000	27860755	27930143	76.4258	0.0857914	rs11587249	0.03823
10	ENKUR	125	1000	25270907	25351208	298.637	0.0859141	rs149207584	0.02352
10	XPNPEP1	86	1000	111624523	111683311	184.762	0.0859141	rs3737153	0.007283
11	LOC101929295	20	1000	94883702	94892312	37.7138	0.0859141	rs473117	0.02433
11	MDK	7	1000	46402333	46405387	19.1924	0.0859141	rs2067482	0.05333
11	SIRT3	111	1000	215029	236362	230.718	0.0859141	rs7926172	0.01602
12	FAM86FP	29	1000	8383644	8395542	56.1068	0.0859141	rs144533741	0.002603
14	LOC101929369	51	1000	101433988	101452987	124.591	0.0859141	rs79479072	0.006511
15	FLJ10038	10	1000	50641134	50647076	24.8012	0.0859141	rs11639406	0.07674
15	LOC101928134	15	1000	33595857	33602860	35.4825	0.0859141	rs12148576	0.03734
16	FOXL1	8	1000	86612114	86615304	20.0743	0.0859141	rs7184856	0.05294
16	IL21R	148	1000	27413482	27463363	243.686	0.0859141	rs3093301	0.01321
19	CAPS	8	1000	5914192	5916222	19.1306	0.0859141	rs274784	0.03551
1	ASAP3	103	1000	23755055	23810750	215.773	0.0859141	rs12132844	0.01547
1	CAP1	112	1000	40506254	40538321	254.19	0.0859141	rs3806207	0.02564
1	PSMB4	9	1000	151372040	151374412	25.2901	0.0859141	rs12044242	0.09163
1	TCTEX1D1	76	1000	67218139	67244730	156.96	0.0859141	rs693272	0.0007573
22	MTFP1	10	1000	30821610	30825041	22.024	0.0859141	rs16988620	0.025
3	GPR149	205	1000	154055460	154147504	383.201	0.0859141	rs9817998	0.00649
5	HAVCR2	50	1000	156512842	156536248	118.107	0.0859141	rs7705706	0.01036
5	NRG2	323	1000	139226363	139422884	558.704	0.0859141	rs13165725	0.007608
5	SSBP2	582	1000	80713178	81047072	1033.14	0.0859141	rs75052926	5.324e-05
5	STK32A	582	1000	146614578	146767418	935.532	0.0859141	rs115555607	0.000119
6	C6orf195	45	1000	2622971	2635298	88.1304	0.0859141	rs9378721	0.01661
6	VIP	14	1000	153071931	153080902	33.1072	0.0859141	rs11960995	0.03901
8	NIPAL2	171	1000	99204386	99306621	293.834	0.0859141	rs2443575	0.006918
10	NKX1-2	20	1000	126135997	126138550	56.3692	0.0869131	rs1399928	0.03439
11	GAB2	325	1000	77926335	78128868	832.554	0.0869131	rs112000094	0.000528
15	SCAMP2	30	1000	75137196	75165670	59.2722	0.0869131	rs12487	0.02572
19	COX6B2	3	1000	55861069	55866182	7.16883	0.0869131	rs11084396	0.05263
1	CALML6	19	1000	1846265	1848733	46.8514	0.0869131	rs2295363	0.02895
20	SIRPB1	41	1000	1545028	1600689	85.5095	0.0869131	rs117803469	0.01109
22	CDC42EP1	24	1000	37956470	37965410	54.156	0.0869131	rs2076088	0.01236
2	E2F6	67	1000	11584500	11606303	157.554	0.0869131	rs56109303	0.006515
2	LOC101927431	25	1000	195595318	195626159	56.8543	0.0869131	rs801292	0.01818
3	GHRLOS	34	1000	10322635	10335133	67.9116	0.0869131	rs696217	0.0154
4	LINC01097	9	1000	13527942	13533041	20.4166	0.0869131	rs10020715	0.05646
4	RAB28	45	1000	13369346	13485989	77.2849	0.0869131	rs12647363	0.001324
5	DPYSL3	104	1000	146770370	146889619	193.867	0.0869131	rs114237436	0.002604
5	LOC102467147	105	1000	55753621	55777596	187.513	0.0869131	rs78449139	0.02914
5	NHP2	9	1000	177576464	177580961	19.0756	0.0869131	rs7446073	0.0656
5	UIMC1	151	1000	176332005	176433795	286.059	0.0869131	rs143677926	0.01311
7	ZNF117	73	1000	64434829	64451414	180.042	0.0869131	rs143958205	0.0141
8	HOOK3	213	1000	42752032	42885682	486.822	0.0869131	rs75915472	0.02178
8	THAP1	15	1000	42691816	42698474	40.2151	0.0869131	rs7820326	0.05228
10	HK1	363	1000	71029755	71161637	553.078	0.0879121	rs10762282	8.97e-05
10	SCART1	50	1000	135267431	135281953	93.3993	0.0879121	rs11817058	0.0003145
10	TRIM8	20	1000	104404251	104418076	42.8034	0.0879121	rs10786701	0.01281
11	HPX	20	1000	6452267	6462254	50.8265	0.0879121	rs148144910	0.01639
11	SDHAF2	31	1000	61197596	61214239	72.7321	0.0879121	rs2943807	0.06799
11	SMTNL1	24	1000	57310113	57317747	57.7297	0.0879121	rs514385	0.02248
12	NELL2	754	1000	44902057	45307711	1229.35	0.0879121	rs10880672	0.007519
13	EFNB2	72	1000	107142078	107187388	138.401	0.0879121	rs113560651	0.001439
13	WDFY2	174	1000	52158483	52336171	312.104	0.0879121	rs77486211	0.02097
14	ZBTB1	81	1000	64971291	65000408	170.078	0.0879121	rs10131155	0.05564
17	GJC1	51	1000	42875815	42908179	98.5058	0.0879121	rs7218477	0.04482
17	MMD	59	1000	53469973	53499341	126.509	0.0879121	rs117196686	0.003329
17	SNHG16	17	1000	74553845	74561430	34.2805	0.0879121	rs4647885	0.04271
17	TTLL6	135	1000	46839592	46894469	243.921	0.0879121	rs7214826	0.01459
1	COPA	49	1000	160258376	160313354	107.901	0.0879121	rs140284465	0.01607
1	LCE1D	3	1000	152769226	152770657	8.75638	0.0879121	rs12568028	0.08749
20	NDRG3	54	1000	35280168	35374541	87.5833	0.0879121	rs113300362	0.003486
3	DIRC2	119	1000	122513900	122599986	210.197	0.0879121	rs77779616	0.01718
3	DVL3	29	1000	183873283	183891314	61.6216	0.0879121	rs1709649	0.03786
4	LNX1	323	1000	54326436	54457753	547.646	0.0879121	rs111915634	0.01381
5	FAM114A2	106	1000	153371268	153418497	226.098	0.0879121	rs77767302	0.0005286
6	RREB1	233	1000	7107829	7252213	394.321	0.0879121	rs115806594	0.0001602
7	MYL10	29	1000	101256604	101272576	60.8625	0.0879121	rs2240389	0.02751
8	CALB1	19	1000	91070837	91095107	42.4093	0.0879121	rs2063976	0.03565
10	ACTR1A	73	1000	104238985	104262512	182.238	0.0889111	rs4919647	0.0306
11	CD248	4	1000	66081957	66084515	11.5807	0.0889111	rs3741367	0.07341
11	F2	52	1000	46740742	46761056	106.369	0.0889111	rs61884307	0.02147
11	GLYAT	71	1000	58476229	58499447	159.989	0.0889111	rs2497379	0.0386
12	PRH1	865	1000	11033559	11324222	1687.46	0.0889111	rs149611559	0.0114
13	LINC00548	83	1000	40768645	40794639	156.471	0.0889111	rs61954179	0.01859
14	LINC00605	7	1000	103653557	103655365	15.1105	0.0889111	rs11160729	0.05144
15	DUOX1	72	1000	45422191	45457776	145.25	0.0889111	rs74011378	0.006828
15	GABPB1	143	1000	50569388	50647605	342.839	0.0889111	rs144508905	0.004338
15	ZWILCH	117	1000	66797420	66841822	231.493	0.0889111	rs71242758	0.03835
16	LOC101927814	12	1000	21601018	21610706	22.1861	0.0889111	rs3759990	0.05266
19	RPL13AP5	17	1000	49990864	49995096	40.6807	0.0889111	rs113259739	0.01459
19	ZNF28	89	1000	53300660	53324922	167.352	0.0889111	rs11670774	0.006645
20	BPI	108	1000	36932551	36965905	201.032	0.0889111	rs6064381	0.002551
4	ENPP6	338	1000	185009858	185139114	565.973	0.0889111	rs2871395	0.0004283
4	LINC01091	604	1000	124573939	124851518	992.518	0.0889111	rs3097914	0.003473
4	PRDM5	724	1000	121615928	121844013	1258.68	0.0889111	rs13119501	0.003138
5	ANKRD32	187	1000	93954390	94031573	375.027	0.0889111	rs74401181	0.005017
6	HIST1H2AB	10	1000	26033319	26033796	23.0996	0.0889111	rs41266783	0.0423
7	YKT6	38	1000	44240577	44253893	72.4052	0.0889111	rs148487570	0.043
8	COX6C	38	1000	100890222	100906242	91.0403	0.0889111	rs12550092	0.03041
10	ATOH7	5	1000	69990351	69991870	15.4989	0.0899101	rs7894859	0.02908
10	LBX1	2	1000	102986732	102988717	5.57511	0.0899101	rs941909	0.09459
11	ACTN3	40	1000	66313865	66330800	80.1598	0.0899101	rs597626	0.02976
11	IGSF9B	121	1000	133778519	133826649	210.342	0.0899101	rs229285	0.0165
13	DCT	135	1000	95091840	95131936	249.755	0.0899101	rs9524493	0.01176
16	ADCY7	105	1000	50300450	50352045	197.221	0.0899101	rs4785398	0.00692
16	GFOD2	27	1000	67708435	67753273	57.8394	0.0899101	rs34895002	0.02881
17	TMEM220	70	1000	10616638	10633646	186.011	0.0899101	rs378707	0.08013
18	KIAA1328	630	1000	34409079	34805288	1396.09	0.0899101	rs17567702	0.01622
19	APOC2	19	1000	45449238	45452822	42.3816	0.0899101	rs12709889	0.02358
1	EFCAB2	374	1000	245133170	245288530	713.551	0.0899101	rs10927381	0.01522
1	RORC	64	1000	151778546	151804348	114.017	0.0899101	rs2293088	0.009581
22	PMM1	30	1000	41972889	41985871	70.5029	0.0899101	rs6002411	0.01343
22	PPM1F	70	1000	22273791	22307250	140.433	0.0899101	rs2329885	0.01429
2	LOC101927577	10	1000	66924161	66930359	24.8152	0.0899101	rs183067454	0.0738
2	RHOB	6	1000	20646834	20649201	12.9628	0.0899101	rs11896000	0.04717
4	MAP9	109	1000	156263811	156298122	242.737	0.0899101	rs6846496	0.03401
4	RXFP1	133	1000	159442865	159574521	267.351	0.0899101	rs34910493	0.0478
6	IFNGR1	22	1000	137518620	137540567	49.9838	0.0899101	rs2234711	0.01665
6	PGC	15	1000	41704448	41715139	29.0541	0.0899101	rs144623679	0.0001856
7	LAMB4	176	1000	107663995	107770801	368.836	0.0899101	rs56342394	0.03186
8	ATP6V0D2	180	1000	87111138	87166454	373.765	0.0899101	rs4961081	0.01016
8	RSPO2	356	1000	108911543	109095913	606.291	0.0899101	rs34195991	0.001206
12	CALCOCO1	38	1000	54104901	54121307	77.8158	0.0909091	rs189940819	0.007965
12	SPPL3	373	1000	121200312	121342155	667.527	0.0909091	rs148962230	0.0004521
13	ZDHHC20	185	1000	21946709	22033509	372.37	0.0909091	rs67934985	0.02943
14	LOC101927081	75	1000	27342338	27383949	154.621	0.0909091	rs1956067	0.01292
16	LOC554206	9	1000	25043061	25044098	24.5015	0.0909091	rs10852276	0.09075
17	MYO18A	196	1000	27400527	27507407	363.607	0.0909091	rs72817626	0.0006665
17	PFAS	42	1000	8152595	8173809	83.6206	0.0909091	rs117657654	0.00448
19	FAM187B	17	1000	35715703	35719628	35.0765	0.0909091	rs541169	0.003203
1	CNST	186	1000	246729638	246831884	341.138	0.0909091	rs10754528	0.01377
1	DNM3	439	1000	171810617	172381857	655.834	0.0909091	rs61805850	0.0003784
1	OR2AK2	3	1000	248128633	248129641	8.22672	0.0909091	rs12725426	0.08496
20	PPP1R16B	207	1000	37434347	37551667	357.828	0.0909091	rs73114222	1.185e-05
2	CCDC138	148	1000	109403218	109492847	307.507	0.0909091	rs150848322	0.004117
2	FAM228A	48	1000	24397971	24414567	95.9554	0.0909091	rs11680491	0.0304
2	MSGN1	4	1000	17997785	17998367	11.9736	0.0909091	rs13001625	0.05104
3	SENP7	443	1000	101043032	101232085	993.596	0.0909091	rs12490599	0.02686
5	MAML1	90	1000	179159850	179204287	188.37	0.0909091	rs13172523	0.002503
7	IGFBP1	18	1000	45927958	45933267	37.8867	0.0909091	rs9658205	0.02069
11	DGKZ	43	1000	46354454	46402104	79.5872	0.0919081	rs138791176	0.003693
12	TSPAN31	5	1000	58138783	58142026	9.12865	0.0919081	rs11172318	0.01614
13	ALOX5AP	189	1000	31287614	31338565	331.406	0.0919081	rs9670531	0.001979
14	GPHB5	37	1000	63779548	63785593	83.3024	0.0919081	rs58625491	0.005941
14	ZFYVE26	138	1000	68213236	68283306	274.164	0.0919081	rs141949798	0.0005829
15	KNSTRN	38	1000	40674921	40686489	82.4551	0.0919081	rs77531164	0.01677
15	LYSMD4	22	1000	100267605	100273649	43.3378	0.0919081	rs8033612	0.01173
15	RPL4	20	1000	66791652	66797193	41.3304	0.0919081	rs62011883	0.04379
15	SORD	57	1000	45315301	45367287	107.042	0.0919081	rs72722075	0.000378
17	ABCA6	101	1000	67074846	67138015	214.675	0.0919081	rs2098034	0.009576
19	APOC4-APOC2	21	1000	45445494	45452822	49.8033	0.0919081	rs5167	0.01484
19	ZNF175	62	1000	52074530	52092991	112.357	0.0919081	rs56231308	0.001673
1	LCE2B	10	1000	152658598	152659876	23.01	0.0919081	rs10888508	0.04486
2	SULT1C2	43	1000	108905094	108926371	81.7204	0.0919081	rs79479438	0.01721
3	APEH	14	1000	49711434	49720934	31.5518	0.0919081	rs3197999	0.05093
6	TXNDC5	73	1000	7881482	7911047	149.097	0.0919081	rs420970	0.02032
8	ENPP2	180	1000	120569316	120651106	319.723	0.0919081	rs144631932	7.251e-05
10	HKDC1	154	1000	70980058	71027315	258.234	0.0929071	rs7089277	0.003835
11	JRKL-AS1	175	1000	96176445	96240041	329.435	0.0929071	rs12803455	0.001424
16	SNAI3	20	1000	88744089	88752882	41.3849	0.0929071	rs8060579	0.02971
17	C17orf104	23	1000	42733761	42753165	47.8664	0.0929071	rs8072943	0.02639
17	LOC100287042	15	1000	73267379	73269976	37.0128	0.0929071	rs9890153	0.05686
18	KC6	85	1000	39060235	39100561	161.94	0.0929071	rs12606140	0.01441
18	LOC101928167	10	1000	51105992	51107429	25.743	0.0929071	rs62099896	0.03065
18	ZNF516	305	1000	74069636	74207146	479.642	0.0929071	rs139736581	0.008979
19	HIF3A	135	1000	46800302	46846690	231.387	0.0929071	rs757638	0.00704
1	AHCYL1	23	1000	110527386	110566364	42.4501	0.0929071	rs191261140	0.05887
1	DUSP23	8	1000	159750758	159752333	16.6291	0.0929071	rs113391075	0.07348
1	THRAP3	80	1000	36690016	36770957	172.172	0.0929071	rs6675795	0.01761
1	TMCO1	64	1000	165693527	165738159	118.525	0.0929071	rs79211886	0.02476
22	DGCR6L	6	1000	20301760	20307628	15.5974	0.0929071	rs7235	0.06731
3	OR5H1	11	1000	97851541	97852483	25.758	0.0929071	rs10212176	0.02618
11	ALDH3B2	52	10000	67429632	67448685	119.382	0.0935906	rs1551888	0.03299
11	LOC100131626	60	1000	118251934	118289530	117.371	0.0939061	rs11216863	0.005404
11	PSMD13	95	1000	236807	252984	175.547	0.0939061	rs3020900	0.004835
15	C15orf56	18	1000	40542865	40545110	42.5498	0.0939061	rs11634057	0.0843
15	SNRPN	530	1000	25068793	25223729	726.203	0.0939061	rs12595469	0.0009548
16	CALB2	90	1000	71392615	71424342	177.687	0.0939061	rs7191938	0.01582
16	CCL17	36	1000	57438678	57449974	69.0862	0.0939061	rs4396523	0.02783
17	CCL4	16	1000	34431219	34433014	41.683	0.0939061	rs1634517	0.06628
19	TMEM150B	49	1000	55824168	55836708	103.768	0.0939061	rs4806661	0.03334
1	LCE1C	19	1000	152777310	152779107	43.4289	0.0939061	rs35436039	0.07294
1	RNF187	25	1000	228675067	228683889	47.4825	0.0939061	rs71650387	0.03086
20	CST9L	29	1000	23545369	23549386	81.4439	0.0939061	rs76502677	0.04816
3	ECT2	132	1000	172468474	172539264	280.487	0.0939061	rs13083154	0.04332
3	LINC01014	100	1000	178136988	178175093	186.691	0.0939061	rs1968559	0.01351
3	ZDHHC3	63	1000	44956752	45017674	138.642	0.0939061	rs147861896	0.02399
4	GPR125	397	1000	22388996	22517677	652.489	0.0939061	rs1500452	0.0009291
4	KIAA0232	118	1000	6784458	6885899	204.326	0.0939061	rs77166807	0.003274
5	COX7C	3	1000	85913783	85916583	7.08146	0.0939061	rs6452719	0.1048
6	LOC101927950	60	1000	5665219	5695505	122.62	0.0939061	rs12215495	0.01612
6	MYLIP	35	1000	16129316	16148478	69.3941	0.0939061	rs55828581	0.007949
6	TAAR5	8	1000	132909730	132910877	18.5735	0.0939061	rs7763067	0.01288
7	MALSU1	7	1000	23338939	23349180	14.1699	0.0939061	rs117416732	0.001242
8	NSMCE2	463	1000	126104082	126379367	769.363	0.0939061	rs2293890	0.005022
8	SOX17	12	1000	55370494	55373456	31.1698	0.0939061	rs12544958	0.01799
9	FOXE1	26	1000	100615536	100618997	57.4142	0.0939061	rs143226042	0.03618
10	FAM171A1	480	1000	15253643	15413058	794.148	0.0949051	rs141369268	0.0001236
11	ELP4	264	1000	31531275	31806073	606.929	0.0949051	rs12363287	0.00516
11	IMMP1L	68	1000	31453948	31531169	165.972	0.0949051	rs1223117	0.03708
12	TAOK3	346	1000	118587605	118810750	631.54	0.0949051	rs148996242	0.003066
12	WSCD2	292	1000	108523510	108644313	536.797	0.0949051	rs338166	0.007995
14	SNORD114-20	5	1000	101447340	101447411	13.901	0.0949051	rs4402490	0.03342
14	ZDHHC22	26	1000	77597612	77608134	45.3286	0.0949051	rs34980143	0.004203
15	SERF2	27	1000	44069293	44088287	62.7895	0.0949051	rs654276	0.0176
16	CMTM3	8	1000	66637934	66647795	14.8494	0.0949051	rs72790434	0.02879
19	C19orf10	41	1000	4657556	4670415	94.6807	0.0949051	rs11879331	0.02143
19	CIRBP	12	1000	1269266	1274809	34.6025	0.0949051	rs757292	0.02698
19	CYP4F11	105	1000	16023179	16045676	218.042	0.0949051	rs138049668	0.01238
19	PAK4	122	1000	39616419	39670046	223.867	0.0949051	rs11083509	0.02643
19	ZNF468	85	1000	53341784	53360902	169.999	0.0949051	rs112257321	0.01274
1	ADAMTS4	17	1000	161159537	161168845	33.7288	0.0949051	rs33941127	0.01108
1	ARNT	63	1000	150782180	150849244	136.971	0.0949051	rs3894771	0.02132
20	KCNQ2	234	1000	62037541	62103993	383.215	0.0949051	rs4809297	0.006966
22	LDOC1L	30	1000	44888449	44894005	64.752	0.0949051	rs135624	0.08102
22	PDXP	23	1000	38054736	38062939	54.3182	0.0949051	rs6000855	0.02441
2	DNER	527	1000	230222344	230579286	701.287	0.0949051	rs2302769	0.0005543
2	ID2	7	1000	8822112	8824583	15.3347	0.0949051	rs11898041	0.02476
2	IL37	51	1000	113670547	113676458	122.569	0.0949051	rs4611652	0.0624
3	ACKR4	10	1000	132316080	132321485	20.0578	0.0949051	rs139873131	0.01397
3	ATP6V1A	80	1000	113465865	113530905	194.819	0.0949051	rs62268170	0.06171
3	CLDN16	73	1000	190105660	190129932	131.431	0.0949051	rs13063025	0.02105
3	CMTM7	202	1000	32433162	32496333	346.24	0.0949051	rs80274379	0.01714
3	SH3BP5	216	1000	15295862	15382901	349.236	0.0949051	rs79858474	0.001528
3	TRMT10C	15	1000	101280679	101285290	29.3577	0.0949051	rs2303476	0.06871
6	KCNK17	35	1000	39266776	39282237	60.2383	0.0949051	rs2758911	0.005492
7	FGL2	5	1000	76822687	76829150	11.0172	0.0949051	rs142844766	0.06449
7	TMEM178B	787	1000	140774031	141180179	1139.87	0.0949051	rs6959814	0.0002028
8	INTS8	164	1000	95835517	95892721	315.949	0.0949051	rs4734285	0.0137
9	FIBCD1	127	1000	133777824	133814455	235.059	0.0949051	rs138361937	0.001171
9	LCNL1	17	1000	139877444	139880210	42.4388	0.0949051	rs4880082	0.06613
10	FAM149B1	143	1000	74927876	75001939	369.26	0.0959041	rs7086358	0.06271
10	THNSL1	28	1000	25305507	25315593	64.1408	0.0959041	rs12356765	0.05607
10	USP54	66	1000	75257295	75335433	156.931	0.0959041	rs11000695	0.06018
12	RILPL1	120	1000	123955908	124018265	214.429	0.0959041	rs28647680	0.009752
14	PROX2	25	1000	75319735	75330537	49.2168	0.0959041	rs17102847	0.01092
17	CBX8	7	1000	77768175	77770915	14.9142	0.0959041	rs151119888	0.007988
17	MIR22HG	14	1000	1614797	1619566	26.4843	0.0959041	rs1075485	0.03761
17	RDM1	27	1000	34245084	34257780	67.4324	0.0959041	rs11080363	0.0469
17	SCO1	33	1000	10583648	10600885	82.4963	0.0959041	rs2520163	0.04964
19	GRAMD1A	92	1000	35491245	35517373	180.473	0.0959041	rs73038362	0.001321
19	PRRG2	25	1000	50084586	50094265	60.3145	0.0959041	rs11878568	0.06038
19	RPS28	4	1000	8386383	8387280	9.94286	0.0959041	rs1057232	0.05489
1	TUFT1	88	1000	151512780	151556059	158.314	0.0959041	rs12121608	0.03866
21	LRRC3	11	1000	45875392	45878739	24.9357	0.0959041	rs74756726	0.001217
22	APOBEC3C	17	1000	39410264	39414825	36.1939	0.0959041	rs2142834	0.04817
22	INPP5J	22	1000	31518908	31530683	43.8066	0.0959041	rs1468411	0.01072
22	P2RX6	46	1000	21369441	21382302	74.3978	0.0959041	rs929671	0.009341
2	KCNE4	3	1000	223916647	223920357	7.48415	0.0959041	rs12621643	0.05887
2	KCNK3	75	1000	26915580	26954066	139.892	0.0959041	rs13009611	0.002577
3	GPD1L	215	1000	32148002	32210207	402.996	0.0959041	rs6762236	0.001814
4	FAM47E-STBD1	220	1000	77172852	77232283	438.049	0.0959041	rs1876536	0.02502
5	TMEM161B	105	1000	87485449	87564696	207.549	0.0959041	rs3099439	0.009149
6	LYRM4	453	1000	5108652	5261183	739.851	0.0959041	rs7752203	0.009757
7	LOC100289561	18	1000	102004307	102021080	39.6472	0.0959041	rs142273830	0.05338
7	MICALL2	65	1000	1473994	1499109	129.894	0.0959041	rs4489227	0.01118
10	CCNJ	24	1000	97803158	97820625	47.3464	0.0969031	rs11188575	0.04266
12	MANSC4	43	1000	27915598	27924209	102.836	0.0969031	rs9668691	0.04771
13	GPR183	25	1000	99946788	99959749	47.549	0.0969031	rs55907415	0.000931
14	NDRG2	145	1000	21484921	21539031	207.525	0.0969031	rs17099500	0.007607
14	TXNDC16	241	1000	52897307	53019301	464.273	0.0969031	rs78620164	0.006185
14	ZBTB25	50	1000	64953554	64970554	113.763	0.0969031	rs140125587	0.02686
17	GEMIN4	27	1000	647660	655501	51.6225	0.0969031	rs3744741	0.01418
19	CD70	13	1000	6585849	6591163	27.7981	0.0969031	rs72982521	0.01859
19	CLEC4GP1	29	1000	7852369	7855898	63.7662	0.0969031	rs4387698	0.05956
19	TNFAIP8L1	45	1000	4639526	4655580	85.4734	0.0969031	rs28380596	0.0229
1	ATP1A4	138	1000	160121351	160156767	206.996	0.0969031	rs61803842	0.008225
1	BCAN	33	1000	156611739	156629324	61.3068	0.0969031	rs10796963	0.04847
1	FCRLB	31	1000	161691333	161697933	58.2895	0.0969031	rs6700369	0.01055
1	NBPF15	2	1000	148558187	148596267	5.05236	0.0969031	rs9970264	0.0926
1	STK40	54	1000	36805219	36851528	109.929	0.0969031	rs3007220	0.0324
20	STMN3	27	1000	62271057	62284963	51.3908	0.0969031	rs2150910	0.005291
21	GRIK1-AS2	76	1000	30968359	31003067	153.684	0.0969031	rs6516923	0.02648
22	C22orf46	12	1000	42086546	42094140	28.9592	0.0969031	rs73161352	0.04575
22	PI4KAP1	2	1000	20383730	20398695	5.1267	0.0969031	rs28676811	0.04521
22	SERPIND1	32	1000	21128382	21142008	73.7271	0.0969031	rs117858197	7.05e-05
2	CHRND	31	1000	233390869	233401375	60.0248	0.0969031	rs12465851	0.02238
2	GCC2	141	1000	109065576	109125854	314.746	0.0969031	rs2577599	0.02408
3	MIR548G	727	1000	99273152	99717059	1229.56	0.0969031	rs1626074	2.48e-05
4	ODAM	29	1000	71062243	71070293	64.1656	0.0969031	rs3775756	0.04136
5	C5orf46	31	1000	147272270	147286101	75.3818	0.0969031	rs11956228	0.05196
5	FER	574	1000	108083522	108523373	879.275	0.0969031	rs56373044	0.003254
8	DKK4	15	1000	42231585	42234674	32.1443	0.0969031	rs2073663	0.06177
9	C9orf47	15	1000	91605777	91611057	30.9625	0.0969031	rs3934594	0.06461
10	CUBN	579	1000	16865964	17171816	844.528	0.0979021	rs75008519	8.069e-06
10	PPP3CB	34	1000	75196185	75255782	74.0558	0.0979021	rs145050913	0.0208
11	LGALS12	26	1000	63273523	63284246	48.9794	0.0979021	rs139900558	0.01211
11	UBE2L6	49	1000	57319127	57335803	95.2453	0.0979021	rs2649651	0.03928
12	MRPL51	22	1000	6601315	6602471	57.6541	0.0979021	rs3180589	0.0728
16	NME4	13	1000	446754	450754	31.9102	0.0979021	rs2071914	0.0285
17	ATP1B2	15	1000	7554253	7561089	29.2107	0.0979021	rs117613045	0.01693
17	CSNK1D	15	1000	80200536	80231618	24.322	0.0979021	rs192456136	0.008335
18	KLHL14	229	1000	30252633	30352974	460.56	0.0979021	rs184076279	0.006591
1	CYP4Z1	100	1000	47533159	47583992	258.171	0.0979021	rs10890459	0.03767
1	TBX19	66	1000	168250277	168283664	126.433	0.0979021	rs7543224	0.02425
4	ABCG2	379	1000	89011415	89152474	599.451	0.0979021	rs112807635	0.005512
6	LTA	8	1000	31539875	31542100	16.2403	0.0979021	rs2229094	0.01078
6	WASF1	192	1000	110421021	110501207	376.764	0.0979021	rs6926993	0.05583
7	RBAK-RBAKDN	102	1000	5085451	5112854	186.953	0.0979021	rs35456262	0.001359
10	DNAJC9-AS1	71	1000	75007124	75036742	158.294	0.0989011	rs1064020	0.0863
10	P4HA1	136	1000	74766979	74856732	340.904	0.0989011	rs189584336	0.004794
10	PTCHD3	86	1000	27687116	27703297	168.59	0.0989011	rs2887198	0.005542
11	CPSF7	40	1000	61170119	61197464	84.9292	0.0989011	rs17704641	0.01645
11	HSPB2-C11orf52	15	1000	111783459	111797595	36.3142	0.0989011	rs1320664	0.05562
11	POLR2G	3	1000	62529010	62534187	6.42676	0.0989011	rs4061933	0.02207
12	MANSC1	86	1000	12482217	12503169	169.491	0.0989011	rs1043383	0.02249
13	GPALPP1	69	1000	45563686	45602404	133.016	0.0989011	rs4267210	5.935e-05
[truncated: 19,171 more rows]

## Sheet: posplink
SET	NSNP	POS	KB	P1	P2	16532	3.02444e-06
7A5	104	chr7:20141286..20223350	82.06	0.7714	0.7619
A1BG	4	chr19:63550488..63556291	5.803	0.9701	0.9573
A1CF	54	chr10:52236981..52315430	78.45	0.5077	0.547
A26A1	41	chr8:43267517..43336698	69.18	0.2545	0.5533
A2BP1	3423	chr16:6010490..7700885	1690	0.7141	0.7513
A2M	53	chr12:9111996..9159740	47.74	0.3419	0.3851
A2ML1	57	chr12:8866872..8920139	53.27	0.1692	0.2351
A3GALT2	11	chr1:33548741..33558565	9.824	0.5664	0.6181
A4GALT	41	chr22:41418379..41444872	26.49	0.1796	0.2871
A4GNT	6	chr3:139325796..139332693	6.897	0.9895	0.9935
AAAS	1	chr12:52001135..52001135	0	0.2459	0.2459
AACS	55	chr12:124117511..124193285	75.77	0.67	0.6772
AADAC	32	chr3:153014584..153028731	14.15	0.1321	0.1277
AADACL1	98	chr3:173831910..173911476	79.57	0.3633	0.41
AADACL2	30	chr3:152935130..152955474	20.34	0.1865	0.261
AADACL3	27	chr1:12698721..12710993	12.27	0.781	0.7685
AADACL4	21	chr1:12629098..12646040	16.94	0.3874	0.578
AADAT	20	chr4:171221400..171245935	24.54	0.4185	0.5607
AAK1	93	chr2:69539790..69721375	181.6	0.4572	0.5484
AARS	4	chr16:68844051..68866738	22.69	0.05741	0.09762
AARS2	18	chr6:44374552..44388790	14.24	0.8506	0.8353
AARSD1	4	chr17:38359611..38380974	21.36	0.3298	0.4205
AASDH	30	chr4:56899534..56944032	44.5	0.5285	0.6526
AASDHPPT	15	chr11:105455014..105474311	19.3	0.9714	0.9763
AASS	44	chr7:121504518..121560443	55.92	0.7828	0.7832
AATF	46	chr17:32381183..32486229	105	0.1517	0.1533
AATK	24	chr17:76705698..76752666	46.97	0.3516	0.4132
ABAT	165	chr16:8676302..8785355	109.1	0.5402	0.5218
ABBA-1	8	chr16:69253868..69274243	20.38	0.3249	0.2961
ABCA1	234	chr9:106584521..106727519	143	0.2919	0.2526
ABCA10	87	chr17:64655792..64750817	95.03	0.3347	0.297
ABCA12	154	chr2:215506653..215710369	203.7	0.7099	0.6819
ABCA13	565	chr7:48214960..48657146	442.2	0.448	0.4023
ABCA2	6	chr9:139021712..139034040	12.33	0.6946	0.9014
ABCA3	30	chr16:2268791..2327261	58.47	0.5651	0.6265
ABCA4	227	chr1:94231009..94358916	127.9	0.5612	0.6771
ABCA5	67	chr17:64754528..64833093	78.56	0.4871	0.461
ABCA6	56	chr17:64586667..64644947	58.28	0.839	0.8421
ABCA7	23	chr19:991773..1016563	24.79	0.04833	0.04447
ABCA8	83	chr17:64377061..64462751	85.69	0.5409	0.604
ABCA9	48	chr17:64482540..64567878	85.34	0.5526	0.5846
ABCB1	160	chr7:86971406..87175569	204.2	0.363	0.408
ABCB10	10	chr1:227719210..227759755	40.55	0.02323	0.02319
ABCB11	121	chr2:169487958..169595859	107.9	0.5237	0.7031
ABCB4	69	chr7:86869745..86941606	71.86	0.7466	0.791
ABCB5	151	chr7:20654567..20760921	106.4	0.1316	0.1649
ABCB6	2	chr2:219791523..219791697	0.174	0.5131	0.5116
ABCB8	9	chr7:150356655..150370263	13.61	0.1235	0.1095
ABCB9	5	chr12:121980302..122023572	43.27	0.6794	0.7369
ABCC1	228	chr16:15953758..16144151	190.4	0.7174	0.7313
ABCC10	13	chr6:43507815..43524320	16.5	0.3852	0.3037
ABCC11	62	chr16:46758933..46826430	67.5	0.5928	0.6794
ABCC12	11	chr16:46675160..46737611	62.45	0.1667	0.1189
ABCC2	47	chr10:101532568..101601284	68.72	0.5007	0.5746
ABCC3	38	chr17:46070270..46123485	53.22	0.07562	0.1882
ABCC4	414	chr13:94470458..94750438	280	0.8332	0.7969
ABCC5	84	chr3:185120539..185216478	95.94	0.4089	0.4357
ABCC6	61	chr16:16151630..16199484	47.85	0.6035	0.698
ABCC8	131	chr11:17371146..17454038	82.89	0.5163	0.5105
ABCC9	127	chr12:21849666..21979731	130.1	0.442	0.4075
ABCD2	22	chr12:38232621..38298564	65.94	0.4479	0.5473
ABCD3	37	chr1:94660609..94755791	95.18	0.07258	0.07892
ABCD4	9	chr14:73828759..73837264	8.505	0.1608	0.1486
ABCE1	8	chr4:146240651..146268004	27.35	0.7456	0.8176
ABCF1	14	chr6:30647417..30663125	15.71	0.1636	0.3441
ABCF2	20	chr7:150536377..150553885	17.51	0.3571	0.4908
ABCF3	11	chr3:185386743..185394242	7.499	0.6172	0.5478
ABCG1	101	chr21:42493227..42589970	96.74	0.7253	0.7483
ABCG2	46	chr4:89234881..89299018	64.14	0.7832	0.7348
ABCG4	7	chr11:118528317..118537899	9.582	0.9009	0.9096
ABCG5	29	chr2:43893137..43918594	25.46	0.5092	0.4398
ABCG8	58	chr2:43919678..43958429	38.75	0.3213	0.466
ABHD1	4	chr2:27201533..27207011	5.478	0.155	0.1506
ABHD10	28	chr3:113180557..113194784	14.23	0.066	0.08571
ABHD11	2	chr7:72788447..72789580	1.133	0.4047	0.3969
ABHD12	43	chr20:25223843..25317918	94.08	0.7226	0.7066
ABHD12B	27	chr14:50411637..50441274	29.64	0.7553	0.7146
ABHD13	12	chr13:107669916..107683902	13.99	0.136	0.1936
ABHD14B	1	chr3:51981445..51981445	0	0.9664	0.9664
ABHD2	113	chr15:87434944..87545480	110.5	0.8034	0.8365
ABHD3	18	chr18:17487429..17526767	39.34	0.2613	0.3118
ABHD4	26	chr14:22137771..22151063	13.29	0.6474	0.6837
ABHD5	14	chr3:43708188..43735066	26.88	0.2408	0.2133
ABHD6	46	chr3:58200376..58255446	55.07	0.5619	0.5687
ABHD7	17	chr1:92269243..92299365	30.12	0.1849	0.1869
ABHD8	5	chr19:17265763..17275138	9.375	0.1907	0.3965
ABHD9	1	chr19:15198785..15198785	0	0.2118	0.2118
ABI1	118	chr10:27076277..27184050	107.8	0.429	0.5002
ABI2	36	chr2:203903908..203995378	91.47	0.6574	0.6558
ABI3	10	chr17:44645029..44651340	6.311	0.5284	0.4641
ABI3BP	271	chr3:101951190..102194939	243.7	0.7119	0.6859
ABL1	154	chr9:132581770..132752647	170.9	0.7536	0.7338
ABL2	71	chr1:177335474..177461863	126.4	0.2418	0.2466
ABLIM1	291	chr10:116181164..116434346	253.2	0.199	0.2048
ABLIM2	238	chr4:8018143..8209252	191.1	0.2505	0.3206
ABLIM3	142	chr5:148503899..148619505	115.6	0.4452	0.4179
ABO	61	chr9:135121009..135139543	18.53	0.3666	0.371
ABP1	8	chr7:150183898..150189299	5.401	0.4265	0.4297
ABR	137	chr17:854375..1028876	174.5	0.3712	0.4428
ABRA	10	chr8:107841567..107851571	10	0.7983	0.7579
ABT1	7	chr6:26705872..26708135	2.263	0.01608	0.06197
ABTB1	4	chr3:128875420..128880866	5.446	0.5323	0.5059
ABTB2	246	chr11:34130872..34334957	204.1	0.5844	0.6222
ACAA1	5	chr3:38139378..38153294	13.92	0.488	0.6698
ACAA2	24	chr18:45563882..45587008	23.13	0.2896	0.2961
ACACA	142	chr17:32518846..32840139	321.3	0.7482	0.7271
ACACB	125	chr12:108062118..108189994	127.9	0.6989	0.7516
ACAD10	17	chr12:110610448..110674821	64.37	0.5395	0.4982
ACAD11	28	chr3:133760556..133854468	93.91	0.1819	0.3915
ACAD8	8	chr11:133629334..133636719	7.385	0.4609	0.446
ACAD9	29	chr3:130083275..130113325	30.05	0.3899	0.4114
ACADL	12	chr2:210762844..210788369	25.52	0.3065	0.254
ACADM	28	chr1:75964332..76001708	37.38	0.6588	0.6339
ACADS	10	chr12:119651770..119662161	10.39	0.498	0.5161
ACADSB	49	chr10:124758573..124807738	49.16	0.4423	0.6097
ACAN	112	chr15:87148331..87218633	70.3	0.238	0.3553
ACAT1	14	chr11:107497556..107521224	23.67	0.6791	0.6525
ACAT2	13	chr6:160106910..160120016	13.11	0.9835	0.9798
ACBD3	25	chr1:224399616..224438562	38.95	0.4131	0.5014
ACBD4	5	chr17:40569298..40577068	7.77	0.7116	0.7607
ACBD5	33	chr10:27524843..27566537	41.69	0.7887	0.7845
ACBD6	144	chr1:178524315..178735713	211.4	0.418	0.3751
ACBD7	11	chr10:15157547..15170169	12.62	0.8036	0.745
ACCN1	1622	chr17:28364503..29507383	1143	0.4287	0.4846
ACCN2	11	chr12:48740624..48759700	19.08	0.9594	0.9019
ACCN3	1	chr7:150378679..150378679	0	0.6528	0.6528
ACCN4	13	chr2:220088369..220110915	22.55	0.1673	0.1857
ACCN5	38	chr4:156970773..157006790	36.02	0.62	0.5156
ACCS	31	chr11:44044565..44061557	16.99	0.5913	0.6184
ACD	1	chr16:66249169..66249169	0	0.3532	0.3532
ACE	15	chr17:58909398..58928224	18.83	0.5701	0.5963
ACHE	1	chr7:100328013..100328013	0	0.2687	0.2687
ACIN1	18	chr14:22608973..22633735	24.76	0.1708	0.2099
ACLY	35	chr17:37276993..37327997	51	0.9108	0.9467
ACMSD	45	chr2:135314098..135373941	59.84	0.01411	0.01498
ACN9	28	chr7:96584010..96648848	64.84	0.7528	0.7361
ACO1	65	chr9:32377682..32439807	62.12	0.6228	0.6099
ACO2	31	chr22:40195755..40253597	57.84	0.1179	0.1237
ACOT11	112	chr1:54786683..54863381	76.7	0.9132	0.8595
ACOT12	39	chr5:80661702..80724764	63.06	0.742	0.7436
ACOT4	3	chr14:73129880..73131721	1.841	0.6965	0.5968
ACOT6	4	chr14:73153599..73156168	2.569	0.69	0.7577
ACOT7	52	chr1:6252602..6373251	120.6	0.2214	0.3178
ACOT8	7	chr20:43904083..43916632	12.55	0.5807	0.4829
ACOX1	19	chr17:71449260..71486481	37.22	0.4198	0.4912
ACOX2	24	chr3:58466920..58497442	30.52	0.6383	0.6535
ACOX3	83	chr4:8419333..8490671	71.34	0.2764	0.3662
ACOXL	379	chr2:111227101..111568087	341	0.6008	0.6319
ACP1	12	chr2:255970..267995	12.03	0.058	0.06022
ACP2	8	chr11:47217647..47226831	9.184	0.05169	0.06634
ACP5	4	chr19:11548195..11550158	1.963	0.2697	0.3625
ACP6	33	chr1:145585897..145608434	22.54	0.8001	0.7837
ACPL2	64	chr3:142435929..142495958	60.03	0.7683	0.753
ACPP	53	chr3:133520746..133559645	38.9	0.5902	0.5957
ACPT	4	chr19:55986518..55989756	3.238	0.1895	0.3008
ACR	1	chr22:49524956..49524956	0	0.06691	0.06691
ACRBP	5	chr12:6617556..6626501	8.945	0.7158	0.8076
ACRV1	8	chr11:125048000..125055449	7.449	0.5554	0.701
ACSBG1	54	chr15:76250541..76313611	63.07	0.23	0.2605
ACSBG2	32	chr19:6089027..6138805	49.78	0.7019	0.8061
ACSF2	32	chr17:45861706..45907153	45.45	0.08251	0.1613
ACSF3	46	chr16:87689753..87749296	59.54	0.03787	0.03734
ACSL1	44	chr4:185914357..185983082	68.72	0.3674	0.3467
ACSL3	73	chr2:223435147..223515624	80.48	0.5586	0.5504
ACSL5	52	chr10:114124265..114177777	53.51	0.5111	0.4322
ACSL6	53	chr5:131319755..131374540	54.78	0.4381	0.4183
ACSM1	41	chr16:20542276..20607517	65.24	0.2747	0.3483
ACSM2A	28	chr16:20376705..20405276	28.57	0.5011	0.5119
ACSM2B	20	chr16:20455835..20479966	24.13	0.1597	0.1512
ACSM3	20	chr16:20683962..20715521	31.56	0.04598	0.116
ACSM4	13	chr12:7348484..7371395	22.91	0.1404	0.107
ACSM5	22	chr16:20328390..20357117	28.73	0.7466	0.7318
ACSS1	56	chr20:24935787..24987099	51.31	0.327	0.3109
ACSS2	30	chr20:32928371..32978126	49.76	0.4882	0.4583
ACSS3	225	chr12:79996586..80172027	175.4	0.2588	0.2588
ACTA2	15	chr10:90685223..90701723	16.5	0.02881	0.06626
ACTB	3	chr7:5533638..5535853	2.215	0.05622	0.02681
ACTBL2	3	chr5:56812010..56813434	1.424	0.1343	0.08633
ACTC1	5	chr15:32868223..32873658	5.435	0.2187	0.2657
ACTG1	2	chr17:77092614..77093511	0.897	0.09959	0.1908
ACTG2	51	chr2:73973689..73999131	25.44	0.2639	0.3092
ACTL6A	12	chr3:180768079..180786131	18.05	0.04234	0.03571
ACTL6B	2	chr7:100078707..100079338	0.631	0.3775	0.302
ACTL7A	1	chr9:110665734..110665734	0	0.5148	0.5148
ACTL7B	4	chr9:110657162..110658030	0.868	0.4051	0.3731
ACTL8	66	chr1:17955372..18025169	69.8	0.6316	0.6667
ACTN1	128	chr14:68412003..68512601	100.6	0.5936	0.6676
ACTN2	88	chr1:234917373..234993290	75.92	0.3996	0.4
ACTN3	13	chr11:66072237..66086308	14.07	0.4185	0.3784
ACTN4	67	chr19:43830788..43907012	76.22	0.1243	0.1017
ACTR10	17	chr14:57738622..57771633	33.01	0.3045	0.4165
ACTR1A	21	chr10:104229090..104251953	22.86	0.7337	0.7063
ACTR1B	4	chr2:97640093..97644236	4.143	0.7919	0.8323
ACTR2	40	chr2:65312604..65351075	38.47	0.8742	0.8671
ACTR3	52	chr2:114364551..114432003	67.45	0.2441	0.2231
ACTR3B	22	chr7:152088736..152181432	92.7	0.3253	0.3139
ACTR5	37	chr20:36811777..36833929	22.15	0.3184	0.3812
ACTR6	16	chr12:99119192..99142193	23	0.2048	0.4595
ACTR8	10	chr3:53876651..53886580	9.929	0.1844	0.1549
ACTRT2	3	chr1:2928125..2928849	0.724	0.915	0.8902
ACVR1	66	chr2:158301603..158435142	133.5	0.1135	0.1293
ACVR1B	23	chr12:50634526..50676663	42.14	0.2259	0.2425
ACVR1C	41	chr2:158093044..158193016	99.97	0.4447	0.4201
ACVR2A	51	chr2:148324278..148404201	79.92	0.5772	0.5694
ACVR2B	33	chr3:38471069..38508339	37.27	0.8031	0.8895
ACVRL1	15	chr12:50588085..50603342	15.26	0.191	0.1638
ACY3	7	chr11:67168406..67174613	6.207	0.849	0.7945
ACYP1	5	chr14:74589818..74599372	9.554	0.745	0.7495
ACYP2	231	chr2:54196459..54385935	189.5	0.5913	0.6483
ADA	34	chr20:42683005..42713248	30.24	0.8325	0.8679
ADAD1	27	chr4:123520392..123567795	47.4	0.5434	0.6285
ADAD2	13	chr16:82782306..82788185	5.879	0.3645	0.4277
ADAL	10	chr15:41415147..41427062	11.91	0.4772	0.5309
ADAM10	111	chr15:56678406..56829304	150.9	0.8888	0.9281
ADAM11	11	chr17:40193006..40214476	21.47	0.5619	0.5641
ADAM12	643	chr10:127695270..128065872	370.6	0.6129	0.6124
ADAM15	11	chr1:153290933..153300196	9.263	0.7852	0.8064
ADAM17	39	chr2:9547467..9612733	65.27	0.8245	0.8948
ADAM18	73	chr8:39563211..39705515	142.3	0.9287	0.9289
ADAM19	135	chr5:156837211..156933903	96.69	0.7538	0.7733
ADAM2	66	chr8:39720921..39813767	92.85	0.7161	0.7053
ADAM20	15	chr14:70059515..70070853	11.34	0.2149	0.275
ADAM21	1	chr14:69995418..69995418	0	0.974	0.974
ADAM22	155	chr7:87402115..87659466	257.4	0.2764	0.3591
ADAM23	106	chr2:207017206..207190282	173.1	0.4314	0.4838
ADAM28	69	chr8:24208183..24268409	60.23	0.8045	0.8123
ADAM29	56	chr4:176078805..176131647	52.84	0.702	0.6574
ADAM30	3	chr1:120239241..120240632	1.391	0.7505	0.7804
ADAM32	77	chr8:39085170..39261421	176.3	0.9237	0.9027
ADAM33	17	chr20:3597140..3610142	13	0.4846	0.4344
ADAM7	57	chr8:24358149..24421910	63.76	0.1727	0.1429
ADAM8	9	chr10:134926514..134939025	12.51	0.07022	0.06897
ADAM9	73	chr8:38975004..39078655	103.7	0.954	0.9353
ADAMDEC1	14	chr8:24297918..24319290	21.37	0.7359	0.758
ADAMTS1	18	chr21:27130775..27139317	8.542	0.75	0.7644
ADAMTS10	9	chr19:8557562..8581108	23.55	0.1212	0.1942
ADAMTS12	426	chr5:33563775..33927338	363.6	0.7811	0.7621
ADAMTS13	20	chr9:135279195..135313575	34.38	0.6322	0.6145
ADAMTS14	184	chr10:72103143..72192195	89.05	0.114	0.1364
ADAMTS15	12	chr11:129826785..129844522	17.74	0.4792	0.5891
ADAMTS16	364	chr5:5194574..5373256	178.7	0.7874	0.7426
ADAMTS17	530	chr15:98329570..98698411	368.8	0.6537	0.5976
ADAMTS18	310	chr16:75873651..76024787	151.1	0.7035	0.6569
ADAMTS19	256	chr5:128828688..129102268	273.6	0.654	0.6383
ADAMTS2	313	chr5:178473581..178703365	229.8	0.3559	0.3635
ADAMTS20	225	chr12:42034978..42231870	196.9	0.9466	0.9213
ADAMTS3	137	chr4:73369653..73652980	283.3	0.5711	0.6712
ADAMTS4	4	chr1:159428797..159434613	5.816	0.678	0.6461
ADAMTS5	59	chr21:27213326..27255425	42.1	0.4272	0.4796
ADAMTS6	268	chr5:64480678..64810946	330.3	0.5506	0.5657
ADAMTS7	22	chr15:76838814..76886993	48.18	0.1914	0.2235
ADAMTS8	18	chr11:129780556..129799377	18.82	0.6007	0.7194
ADAMTS9	203	chr3:64477002..64645445	168.4	0.1485	0.2121
ADAMTSL1	704	chr9:18464821..18900581	435.8	0.43	0.5851
ADAMTSL2	4	chr9:135398662..135405429	6.767	0.2826	0.2703
ADAMTSL3	335	chr15:82115445..82498855	383.4	0.06832	0.114
ADAMTSL4	3	chr1:148793978..148797632	3.654	0.1654	0.2727
ADAMTSL5	2	chr19:1456874..1463963	7.089	0.6014	0.5162
ADAR	31	chr1:152822116..152862746	40.63	0.6241	0.6024
ADARB1	155	chr21:45320550..45470692	150.1	0.3685	0.36
ADARB2	791	chr10:1218206..1769498	551.3	0.6427	0.6005
ADAT1	15	chr16:74191119..74214564	23.45	0.9158	0.8906
ADAT2	49	chr6:143785730..143810350	24.62	0.6079	0.5752
ADAT3	4	chr19:1858479..1861106	2.627	0.6083	0.6175
ADC	5	chr1:33320355..33357657	37.3	0.9022	0.8929
ADCK1	201	chr14:77337315..77469620	132.3	0.7125	0.7382
ADCK2	9	chr7:140020518..140040593	20.07	0.4878	0.4187
ADCK4	13	chr19:45892351..45913759	21.41	0.2942	0.2721
ADCK5	5	chr8:145570204..145589117	18.91	0.9784	0.9569
ADCY1	103	chr7:45584506..45728477	144	0.7785	0.7981
ADCY2	483	chr5:7449963..7882813	432.9	0.3227	0.5285
ADCY3	123	chr2:24896129..24995042	98.91	0.2579	0.2662
ADCY4	17	chr14:23860976..23871165	10.19	0.8463	0.8924
ADCY5	103	chr3:124488726..124640167	151.4	0.1935	0.2418
ADCY6	14	chr12:47448865..47466900	18.04	0.6256	0.5956
ADCY7	28	chr16:48882871..48908384	25.51	0.5776	0.5386
ADCY8	361	chr8:131862465..132119789	257.3	0.8242	0.8823
ADCY9	151	chr16:3953468..4102761	149.3	0.6077	0.6086
ADCYAP1	5	chr18:895125..900635	5.51	0.2042	0.3922
ADCYAP1R1	49	chr7:31060317..31110475	50.16	0.4494	0.3969
ADD1	50	chr4:2816597..2898821	82.22	0.2577	0.4683
ADD2	179	chr2:70743006..70846641	103.6	0.4801	0.5133
ADD3	33	chr10:111758141..111879769	121.6	0.5883	0.7443
ADFP	6	chr9:19106543..19116565	10.02	0.6975	0.6794
ADH1A	7	chr4:100419532..100429870	10.34	0.3065	0.512
ADH1B	11	chr4:100447489..100460598	13.11	0.551	0.6504
ADH1C	26	chr4:100476930..100492196	15.27	0.3295	0.347
ADH4	54	chr4:100264523..100283391	18.87	0.6137	0.6883
ADH5	28	chr4:100211625..100228761	17.14	0.9278	0.938
ADH6	16	chr4:100342900..100358389	15.49	0.6254	0.707
ADH7	22	chr4:100552579..100575360	22.78	0.3604	0.4277
ADHFE1	46	chr8:67508175..67543417	35.24	0.1673	0.1932
ADI1	24	chr2:3481042..3502328	21.29	0.7373	0.7538
ADIG	1	chr20:36643976..36643976	0	0.1614	0.1614
ADIPOQ	22	chr3:188043476..188058086	14.61	0.5936	0.5631
ADIPOR1	16	chr1:201176597..201193136	16.54	0.8188	0.9099
ADIPOR2	93	chr12:1673495..1767545	94.05	0.2245	0.227
ADK	299	chr10:75581282..76138857	557.6	0.5279	0.5746
ADM2	2	chr22:49268510..49268560	0.05	0.635	0.5951
ADNP	35	chr20:48941299..48980040	38.74	0.558	0.7595
ADNP2	34	chr18:75969024..75998596	29.57	0.4125	0.3537
ADO	4	chr10:64236264..64237944	1.68	0.3454	0.3961
ADORA1	57	chr1:201365441..201402297	36.86	0.5703	0.4974
ADORA2A	10	chr22:23155511..23166024	10.51	0.4745	0.6199
ADORA2B	13	chr17:15794982..15817380	22.4	0.6523	0.7986
ADORA3	96	chr1:111827675..111907967	80.29	0.7014	0.7228
ADPGK	12	chr15:70831628..70858335	26.71	0.3495	0.3959
ADPRH	6	chr3:120783345..120788414	5.069	0.2565	0.1822
ADPRHL1	25	chr13:113126251..113154699	28.45	0.1051	0.1338
ADPRHL2	1	chr1:36328345..36328345	0	0.7502	0.7502
ADRA1A	164	chr8:26663197..26777805	114.6	0.1402	0.194
ADRA1B	42	chr5:159277024..159324389	47.37	0.5626	0.5872
ADRA1D	23	chr20:4149984..4175963	25.98	0.1077	0.1265
ADRA2A	3	chr10:112829358..112829591	0.233	0.639	0.5626
ADRA2B	1	chr2:96144443..96144443	0	0.684	0.684
ADRB1	1	chr10:115795046..115795046	0	0.4073	0.4073
ADRB2	5	chr5:148186633..148187640	1.007	0.376	0.5057
ADRBK1	4	chr11:66797269..66806868	9.599	0.8428	0.832
ADRBK2	71	chr22:24292047..24449104	157.1	0.01481	0.01428
ADRM1	4	chr20:60312623..60316668	4.045	0.8859	0.8868
ADSL	7	chr22:39072777..39089254	16.48	0.592	0.5887
ADSS	43	chr1:242639204..242679607	40.4	0.259	0.2747
ADSSL1	10	chr14:104263007..104284388	21.38	0.3036	0.3157
AEBP1	3	chr7:44112435..44120350	7.915	0.5679	0.4912
AEBP2	106	chr12:19486897..19565448	78.55	0.2033	0.2215
AEN	25	chr15:86965878..86976430	10.55	0.1834	0.23
AES	8	chr19:3004326..3008228	3.902	0.7453	0.744
AFAP1	236	chr4:7812014..7991803	179.8	0.6913	0.7168
AFAP1L1	67	chr5:148631904..148700280	68.38	0.7309	0.7303
AFAP1L2	104	chr10:116044575..116151070	106.5	0.264	0.5876
AFAR3	3	chr1:19466413..19470007	3.594	0.5031	0.3845
AFF1	123	chr4:88148216..88279049	130.8	0.4969	0.5659
AFF3	474	chr2:99532886..100125141	592.3	0.7212	0.7302
AFF4	45	chr5:132242229..132323215	80.99	0.8214	0.8164
AFG3L2	30	chr18:12319536..12364362	44.83	0.611	0.5919
AFM	18	chr4:74567092..74588404	21.31	0.3827	0.4241
AFMID	10	chr17:73696353..73708537	12.18	0.4457	0.5568
AFP	12	chr4:74521079..74538758	17.68	0.8269	0.9613
AFTPH	50	chr2:64607238..64672368	65.13	0.5994	0.8023
AGA	11	chr4:178590040..178600372	10.33	0.6202	0.5865
AGBL1	1158	chr15:84486939..85368993	882.1	0.8445	0.8127
AGBL2	22	chr11:47637946..47692599	54.65	0.03776	0.06123
AGBL4	863	chr1:48771335..50257200	1486	0.5348	0.4802
AGBL5	9	chr2:27129706..27146654	16.95	0.6702	0.6601
AGER	5	chr6:32257794..32259972	2.178	6.525e-12	1.088e-06
AGGF1	17	chr5:76362641..76396572	33.93	0.6891	0.6924
AGK	28	chr7:140901453..140997559	96.11	0.1906	0.1654
AGL	89	chr1:100089177..100161336	72.16	0.9645	0.9744
AGMAT	7	chr1:15773124..15782590	9.466	0.3281	0.3034
AGPAT1	9	chr6:32244525..32253685	9.16	2.91e-07	4.501e-05
AGPAT2	9	chr9:138688662..138699476	10.81	0.7208	0.7707
AGPAT3	77	chr21:44114128..44230523	116.4	0.268	0.2867
AGPAT4	179	chr6:161471208..161612913	141.7	0.4351	0.4238
AGPAT5	76	chr8:6555609..6605513	49.9	0.7508	0.8002
AGPAT6	36	chr8:41554952..41597518	42.57	0.5729	0.5682
AGPAT9	32	chr4:84680531..84745597	65.07	0.8683	0.8722
AGPS	115	chr2:177966694..178116143	149.4	0.3011	0.3708
AGR2	27	chr7:16798062..16810848	12.79	0.6606	0.6091
AGR3	28	chr7:16865722..16887859	22.14	0.8869	0.8626
AGRN	4	chr1:952073..980380	28.31	0.6793	0.7766
AGT	40	chr1:228904954..228916641	11.69	0.1038	0.1311
AGTPBP1	115	chr9:87354033..87545005	191	0.6327	0.6679
AGTR1	41	chr3:149899210..149942574	43.36	0.6417	0.7053
AGTRAP	15	chr1:11719611..11733092	13.48	0.4142	0.4234
AGXT	8	chr2:241464146..241467200	3.054	0.0718	0.1213
AGXT2	81	chr5:35034535..35083602	49.07	0.4595	0.4811
AGXT2L1	11	chr4:109882820..109903137	20.32	0.7673	0.7714
AGXT2L2	40	chr5:177568805..177591681	22.88	0.263	0.4276
AHCTF1	42	chr1:245071015..245148006	76.99	0.6134	0.6136
AHCY	10	chr20:32333975..32353998	20.02	0.7263	0.734
AHCYL1	9	chr1:110331007..110362438	31.43	0.2362	0.2044
AHCYL2	101	chr7:128653625..128856214	202.6	0.6051	0.6604
AHDC1	6	chr1:27735038..27798593	63.55	0.4146	0.5194
AHI1	124	chr6:135648258..135859828	211.6	0.6745	0.6517
AHNAK	73	chr11:61957707..62069362	111.7	0.7275	0.6374
AHNAK2	18	chr14:104475429..104514740	39.31	0.6521	0.6421
AHR	21	chr7:17306682..17348265	41.58	0.7792	0.809
AHRR	106	chr5:358595..491102	132.5	0.5126	0.5713
AHSA1	27	chr14:76995764..77005430	9.666	0.5444	0.5984
AHSA2	10	chr2:61259299..61267227	7.928	0.6945	0.7881
AHSG	11	chr3:187813663..187821119	7.456	0.3063	0.4181
AICDA	14	chr12:8647119..8654230	7.111	0.223	0.1907
AIDA	5	chr1:220911961..220930782	18.82	0.629	0.6261
AIF1	3	chr6:31691291..31691910	0.619	0.01434	0.01984
AIFM2	19	chr10:71542578..71560636	18.06	0.3705	0.3616
AIFM3	18	chr22:19652409..19665559	13.15	0.09631	0.1129
AIG1	202	chr6:143423803..143702859	279.1	0.57	0.6107
AIM1	127	chr6:107066654..107124347	57.69	0.5247	0.5023
AIM1L	24	chr1:26520968..26540983	20.02	0.693	0.6461
AIM2	3	chr1:157309408..157313054	3.646	0.6011	0.5353
AIP	1	chr11:67013613..67013613	0	0.5561	0.5561
AIPL1	17	chr17:6268113..6279008	10.89	0.1603	0.2558
AIRE	11	chr21:44532705..44541840	9.135	0.007463	0.01223
AJAP1	223	chr1:4616788..4742841	126.1	0.4553	0.4462
AK1	8	chr9:129668960..129675758	6.798	0.6904	0.6091
AK2	10	chr1:33248013..33274771	26.76	0.5735	0.5711
AK3	59	chr9:4701224..4730648	29.42	0.1497	0.175
AK3L1	56	chr1:65390037..65463837	73.8	0.6226	0.6784
AK5	335	chr1:77521252..77798139	276.9	0.2185	0.2478
AK7	55	chr14:95928530..96019781	91.25	0.5136	0.6062
AKAP1	37	chr17:52519635..52553419	33.78	0.7522	0.6976
AKAP10	28	chr17:19750341..19819756	69.42	0.8283	0.8309
AKAP11	44	chr13:41745434..41794099	48.66	0.7519	0.7838
AKAP12	168	chr6:151605268..151719052	113.8	0.37	0.3627
AKAP13	509	chr15:83726327..84093475	367.1	0.3612	0.3562
AKAP2	153	chr9:111853196..111974293	121.1	0.4626	0.3576
AKAP3	38	chr12:4595636..4622059	26.42	0.5198	0.6704
AKAP5	3	chr14:64005164..64007105	1.941	0.6578	0.6409
AKAP6	596	chr14:31871341..32369233	497.9	0.3734	0.4316
AKAP7	116	chr6:131508800..131641881	133.1	0.6449	0.6422
AKAP8	13	chr19:15328442..15347216	18.77	0.7338	0.7154
AKAP8L	21	chr19:15353848..15390020	36.17	0.8	0.814
AKAP9	78	chr7:91409010..91576724	167.7	0.7804	0.77
AKIRIN1	12	chr1:39230446..39242951	12.51	0.5426	0.5145
AKIRIN2	25	chr6:88443912..88468609	24.7	0.2592	0.2894
AKNA	55	chr9:116136563..116196417	59.85	0.5316	0.4643
AKR1A1	10	chr1:45793382..45805561	12.18	0.7632	0.8112
AKR1B1	13	chr7:133782495..133794403	11.91	0.6153	0.7014
AKR1B10	15	chr7:133863151..133876367	13.22	0.6967	0.7897
AKR1C1	14	chr10:4997862..5009320	11.46	0.39	0.3334
AKR1C2	31	chr10:5022701..5047814	25.11	0.3971	0.4425
AKR1C3	41	chr10:5126651..5139703	13.05	0.171	0.2367
AKR1C4	55	chr10:5229300..5250859	21.56	0.7925	0.9002
AKR1CL1	12	chr10:5193748..5216718	22.97	0.1941	0.1823
AKR1CL2	80	chr10:4860031..4879974	19.94	0.7841	0.6868
AKR1D1	37	chr7:137414687..137452310	37.62	0.711	0.6797
AKR7A2	6	chr1:19504844..19510896	6.052	0.3606	0.2962
AKR7A3	5	chr1:19481841..19486651	4.81	0.479	0.4089
AKT1	9	chr14:104308725..104330779	22.05	0.5457	0.759
AKT1S1	5	chr19:55064574..55070865	6.291	0.4753	0.5193
AKT2	21	chr19:45433945..45481766	47.82	0.6865	0.5992
AKT3	147	chr1:241720062..242071015	351	0.7214	0.7074
AKTIP	6	chr16:52084052..52093846	9.794	0.5575	0.5898
ALAD	21	chr9:115188451..115202581	14.13	0.4509	0.5031
ALAS1	11	chr3:52208901..52222354	13.45	0.9129	0.9309
ALB	13	chr4:74491772..74504687	12.91	0.8397	0.8943
ALCAM	224	chr3:106568775..106778151	209.4	0.6328	0.6799
ALDH16A1	9	chr19:54648502..54665596	17.09	0.6008	0.6219
ALDH18A1	70	chr10:97355810..97405897	50.09	0.5077	0.504
ALDH1A1	65	chr9:74706315..74754826	48.51	0.8093	0.7877
ALDH1A2	147	chr15:56033278..56144147	110.9	0.3057	0.306
ALDH1A3	37	chr15:99239196..99274306	35.11	0.3008	0.4171
ALDH1B1	9	chr9:38383209..38387915	4.706	0.8316	0.836
ALDH1L1	163	chr3:127305561..127381757	76.2	0.4386	0.493
ALDH1L2	71	chr12:103942424..104000594	58.17	0.6363	0.6407
ALDH2	17	chr12:110688810..110731337	42.53	0.6203	0.6595
ALDH3A1	8	chr17:19581913..19592074	10.16	0.7986	0.8623
ALDH3A2	22	chr17:19493311..19521086	27.77	0.8233	0.9171
ALDH3B1	11	chr11:67534902..67551875	16.97	0.751	0.8772
ALDH3B2	9	chr11:67187058..67201569	14.51	0.6431	0.5899
ALDH4A1	15	chr1:19070651..19100349	29.7	0.3903	0.5018
ALDH5A1	45	chr6:24604293..24643187	38.89	0.4886	0.4503
ALDH6A1	18	chr14:73596943..73620366	23.42	0.8855	0.8463
ALDH7A1	50	chr5:125907448..125958940	51.49	0.6289	0.6835
ALDH8A1	25	chr6:135287987..135309965	21.98	0.49	0.6111
ALDH9A1	48	chr1:163898130..163934405	36.27	0.8006	0.7911
ALDOA	4	chr16:29980031..29988868	8.837	0.0476	0.06256
ALDOB	19	chr9:103223706..103237598	13.89	0.8344	0.9
ALG1	9	chr16:5062682..5068903	6.221	0.6209	0.653
ALG10	9	chr12:34066775..34072278	5.503	0.4169	0.5785
ALG10B	6	chr12:36997470..37009648	12.18	0.9349	0.903
ALG11	8	chr13:51485746..51501242	15.5	0.2856	0.4489
ALG12	10	chr22:48683439..48696851	13.41	0.621	0.5704
ALG14	58	chr1:95221621..95310380	88.76	0.2618	0.2846
ALG3	2	chr3:185442946..185444528	1.582	0.4921	0.5893
ALG5	28	chr13:36422255..36468484	46.23	0.9448	0.9428
ALG6	48	chr1:63608489..63675019	66.53	0.4358	0.4961
ALG8	53	chr11:77489638..77528165	38.53	0.4084	0.4855
ALG9	33	chr11:111166665..111239353	72.69	0.08076	0.0775
ALK	1068	chr2:29269870..29995725	725.9	0.7973	0.8533
ALKBH1	51	chr14:77208778..77243501	34.72	0.3478	0.4003
ALKBH3	50	chr11:43860176..43898353	38.18	0.5876	0.5834
ALKBH4	3	chr7:101888274..101890298	2.024	0.8985	0.901
ALKBH5	32	chr17:18028819..18053400	24.58	0.247	0.2748
ALKBH6	1	chr19:41193285..41193285	0	0.322	0.322
ALKBH7	2	chr19:6325813..6325890	0.077	0.1121	0.1026
ALKBH8	72	chr11:106881565..106940402	58.84	0.1046	0.1826
ALLC	58	chr2:3683930..3727421	43.49	0.5607	0.5544
ALMS1	165	chr2:73466849..73687592	220.7	0.06978	0.07609
ALOX12	15	chr17:6840800..6854376	13.58	0.1519	0.1368
ALOX12B	25	chr17:7917830..7931640	13.81	0.2405	0.2072
ALOX15	9	chr17:4481357..4491300	9.943	0.02987	0.05429
ALOX15B	6	chr17:7885267..7892544	7.277	0.154	0.1825
ALOX5	78	chr10:45190567..45261411	70.84	0.7829	0.7873
ALOX5AP	69	chr13:30207830..30236462	28.63	0.431	0.4481
ALOXE3	26	chr17:7940314..7959231	18.92	0.4714	0.6775
ALPI	3	chr2:233029129..233032453	3.324	0.06281	0.06869
ALPK1	170	chr4:113439324..113582071	142.7	0.2826	0.3263
ALPK2	163	chr18:54299761..54447118	147.4	0.1894	0.2079
ALPK3	59	chr15:83162046..83216981	54.94	0.3582	0.3926
ALPL	101	chr1:21709521..21777161	67.64	0.7012	0.7623
ALPP	3	chr2:232951830..232952225	0.395	0.9236	0.9794
ALPPL2	1	chr2:232983124..232983124	0	0.2582	0.2582
ALS2	83	chr2:202273815..202353596	79.78	0.2224	0.3572
ALS2CL	33	chr3:46686511..46709445	22.93	0.5504	0.5917
ALS2CR11	88	chr2:202060894..202186608	125.7	0.3734	0.332
ALS2CR12	44	chr2:201861470..201930166	68.7	0.669	0.6633
ALS2CR13	38	chr2:203215908..203341490	125.6	0.8013	0.8141
ALS2CR2	9	chr2:202025510..202051047	25.54	0.2635	0.2539
ALS2CR4	9	chr2:202197354..202211492	14.14	0.3694	0.3159
ALS2CR8	18	chr2:203486148..203558753	72.61	0.519	0.5163
ALX1	17	chr12:84198838..84218692	19.85	0.2169	0.1817
ALX3	6	chr1:110406270..110410811	4.541	0.3836	0.469
ALX4	70	chr11:44243142..44288085	44.94	0.5631	0.5386
AMAC1	1	chr17:30544230..30544230	0	0.4123	0.4123
AMAC1L3	1	chr17:7325898..7325898	0	0.4887	0.4887
AMACR	38	chr5:34024292..34043857	19.57	0.8687	0.9322
AMBN	3	chr4:71493837..71504193	10.36	0.1148	0.1265
AMBP	12	chr9:115862471..115880025	17.55	0.8194	0.802
AMBRA1	34	chr11:46379262..46553250	174	0.6678	0.8627
AMD1	9	chr6:111307448..111319910	12.46	0.7788	0.7746
AMDHD1	43	chr12:94861295..94884834	23.54	0.7039	0.717
AMFR	31	chr16:54953111..55015988	62.88	0.3917	0.3973
AMH	1	chr19:2200477..2200477	0	0.4668	0.4668
AMHR2	5	chr12:52104183..52110410	6.227	0.7406	0.7232
AMICA1	41	chr11:117571314..117601013	29.7	0.2552	0.2233
AMIGO2	2	chr12:45757304..45757706	0.402	0.8547	0.8657
AMMECR1L	17	chr2:128336590..128358837	22.25	0.2892	0.3668
AMN	2	chr14:102461451..102462002	0.551	0.08918	0.08738
AMN1	21	chr12:31716238..31767933	51.7	0.2779	0.2812
AMOTL1	82	chr11:94141497..94246336	104.8	0.2286	0.2224
AMOTL2	14	chr3:135558212..135573590	15.38	0.6002	0.6147
AMPD1	12	chr1:115019250..115038588	19.34	0.1567	0.3312
AMPD2	7	chr1:109966180..109975298	9.118	0.2278	0.2023
AMPD3	80	chr11:10432530..10485077	52.55	0.3906	0.5081
AMPH	394	chr7:38390239..38635307	245.1	0.6087	0.7184
AMT	4	chr3:49430334..49434256	3.922	0.4471	0.4141
AMTN	13	chr4:71420617..71432653	12.04	0.65	0.7451
AMY2B	7	chr1:103904580..103914681	10.1	0.7295	0.6816
AMZ1	29	chr7:2686483..2721151	34.67	0.5427	0.5939
AMZ2	3	chr17:63756173..63764690	8.517	0.7092	0.738
ANAPC1	25	chr2:112297553..112358137	60.58	0.2884	0.2914
ANAPC10	24	chr4:146137007..146232715	95.71	0.8246	0.7505
ANAPC13	7	chr3:135680698..135686037	5.339	0.4426	0.4264
ANAPC2	1	chr9:139196848..139196848	0	0.7613	0.7613
ANAPC4	45	chr4:24988825..25028381	39.56	0.4592	0.4217
ANAPC5	26	chr12:120237460..120274310	36.85	0.4091	0.3963
ANG	18	chr14:20223139..20231893	8.754	0.527	0.542
ANGEL1	12	chr14:76323852..76344744	20.89	0.5425	0.551
ANGEL2	12	chr1:211234385..211253154	18.77	0.5861	0.6952
ANGPT1	347	chr8:108330984..108577647	246.7	0.205	0.2436
ANGPT2	203	chr8:6344643..6407982	63.34	0.1432	0.1621
ANGPT4	81	chr20:801435..844299	42.86	0.2445	0.2726
ANGPTL1	9	chr1:177086176..177104622	18.45	0.4458	0.4366
ANGPTL2	27	chr9:128889701..128923627	33.93	0.125	0.1093
ANGPTL3	1	chr1:62840887..62840887	0	0.5114	0.5114
ANGPTL4	4	chr19:8337581..8344716	7.135	0.8491	0.8122
ANGPTL5	20	chr11:101267688..101292322	24.63	0.4634	0.4866
ANGPTL6	3	chr19:10064171..10074154	9.983	0.3435	0.3297
ANK1	151	chr8:41634045..41773615	139.6	0.0176	0.04944
ANK2	625	chr4:113959159..114522984	563.8	0.5541	0.6644
ANK3	459	chr10:61458249..61816582	358.3	0.05136	0.04473
ANKAR	23	chr2:190250431..190319135	68.7	0.1769	0.1489
ANKDD1A	25	chr15:62991991..63030404	38.41	0.7483	0.7921
ANKFN1	286	chr17:51586738..51914296	327.6	0.6098	0.6812
ANKFY1	57	chr17:4014064..4113131	99.07	0.7369	0.7425
ANKH	153	chr5:14758665..14922709	164	0.7263	0.7038
ANKHD1	27	chr5:139763621..139895847	132.2	0.7671	0.8572
ANKHD1-EIF4EBP3	33	chr5:139763621..139908312	144.7	0.7591	0.8432
ANKIB1	42	chr7:91720653..91867238	146.6	0.7597	0.8905
ANKK1	21	chr11:112764542..112776038	11.5	0.3718	0.3548
ANKLE1	8	chr19:17253483..17257761	4.278	0.6767	0.6622
ANKLE2	23	chr12:131816662..131846951	30.29	0.4359	0.4253
ANKMY1	43	chr2:241070519..241143686	73.17	0.2481	0.3061
ANKMY2	73	chr7:16606140..16650772	44.63	0.7288	0.6706
ANKRA2	14	chr5:72883981..72897215	13.23	0.7347	0.7355
ANKRD1	7	chr10:92662544..92670909	8.365	0.7828	0.8084
ANKRD10	27	chr13:110329886..110364099	34.21	0.1345	0.1372
ANKRD11	124	chr16:87863319..88082815	219.5	0.4376	0.4142
ANKRD12	96	chr18:9128245..9274602	146.4	0.8104	0.864
ANKRD13A	11	chr12:108923825..108960978	37.15	0.3877	0.308
ANKRD13B	4	chr17:24946401..24959814	13.41	0.6238	0.8095
ANKRD13C	33	chr1:70497732..70591164	93.43	0.5691	0.5702
ANKRD13D	2	chr11:66822465..66825435	2.97	0.8289	0.8974
ANKRD16	35	chr10:5944924..5970585	25.66	0.7645	0.7559
ANKRD17	32	chr4:74159607..74339774	180.2	0.858	0.9275
ANKRD2	7	chr10:99324404..99333071	8.667	0.6541	0.7566
ANKRD22	37	chr10:90570124..90600676	30.55	0.3942	0.5126
ANKRD23	4	chr2:96870599..96872047	1.448	0.9412	0.9614
ANKRD24	20	chr19:4135512..4168207	32.7	0.1068	0.1128
ANKRD26	67	chr10:27333350..27429320	95.97	0.5209	0.5377
ANKRD27	95	chr19:37779881..37856599	76.72	0.3873	0.5117
ANKRD28	136	chr3:15684144..15875433	191.3	0.434	0.4004
ANKRD29	27	chr18:19434361..19496302	61.94	0.472	0.4289
ANKRD30A	27	chr10:37456382..37560631	104.2	0.5465	0.5454
ANKRD32	74	chr5:93981915..94055248	73.33	0.5571	0.5322
ANKRD33	5	chr12:50569015..50571353	2.338	0.31	0.2458
ANKRD34A	1	chr1:144182548..144182548	0	0.3282	0.3282
ANKRD34B	11	chr5:79891128..79899300	8.172	0.3626	0.3734
ANKRD35	11	chr1:144262279..144278803	16.52	0.02213	0.04968
ANKRD36B	5	chr2:97529635..97554862	25.23	0.7657	0.9136
ANKRD37	1	chr4:186557900..186557900	0	0.8951	0.8951
ANKRD39	2	chr2:96879557..96885547	5.99	0.3873	0.6096
ANKRD40	2	chr17:46133297..46137747	4.45	0.04444	0.051
ANKRD42	43	chr11:82583327..82637252	53.92	0.3091	0.3124
ANKRD43	1	chr5:132178970..132178970	0	0.3205	0.3205
ANKRD44	152	chr2:197567964..197769407	201.4	0.7118	0.7553
ANKRD45	13	chr1:171852397..171904141	51.74	0.477	0.4413
ANKRD46	32	chr8:101603044..101639528	36.48	0.07411	0.06509
ANKRD49	3	chr11:93867917..93869313	1.396	0.7667	0.7754
ANKRD5	24	chr20:9964021..9984434	20.41	0.5943	0.5449
ANKRD50	21	chr4:125808607..125845134	36.53	0.04153	0.04254
ANKRD52	4	chr12:54927153..54935044	7.891	0.3011	0.2536
ANKRD53	4	chr2:71060134..71065637	5.503	0.4687	0.4528
ANKRD54	1	chr22:36557767..36557767	0	0.04809	0.04809
ANKRD55	130	chr5:55433379..55564572	131.2	0.8072	0.7674
ANKRD56	2	chr4:78035253..78036898	1.645	0.8898	0.8567
ANKRD57	1	chr2:109730486..109730486	0	0.9597	0.9597
ANKRD6	152	chr6:90201825..90398328	196.5	0.6912	0.6939
ANKRD7	8	chr7:117653096..117665816	12.72	0.8454	0.8828
ANKRD9	1	chr14:102044752..102044752	0	0.5422	0.5422
ANKS1A	181	chr6:34968742..35166645	197.9	0.3139	0.3684
ANKS1B	1096	chr12:97653628..98900119	1246	0.4157	0.4934
ANKS3	15	chr16:4686830..4722284	35.45	0.8817	0.8987
ANKS4B	10	chr16:21155197..21170398	15.2	0.6679	0.5718
ANKS6	47	chr9:100536167..100597845	61.68	0.8083	0.7622
ANKZF1	3	chr2:219805147..219809031	3.884	0.6401	0.599
ANLN	57	chr7:36396594..36459181	62.59	0.877	0.885
ANP32A	27	chr15:66862088..66895051	32.96	0.3926	0.5609
ANP32B	7	chr9:99788417..99814467	26.05	0.07292	0.0552
ANP32C	2	chr4:165337703..165338102	0.399	0.8797	0.839
ANP32D	2	chr12:47152852..47153059	0.207	0.1082	0.1082
ANP32E	4	chr1:148459074..148470276	11.2	0.2233	0.1924
ANPEP	31	chr15:88129555..88153073	23.52	0.2001	0.1744
ANTXR1	235	chr2:69094763..69312655	217.9	0.5975	0.5435
ANTXR2	122	chr4:81046086..81213057	167	0.4116	0.4523
ANUBL1	18	chr10:45431956..45487853	55.9	0.8668	0.8917
ANXA1	25	chr9:74957914..74974147	16.23	0.8747	0.8483
ANXA10	72	chr4:169252304..169344872	92.57	0.6019	0.6466
ANXA11	68	chr10:81905116..81953124	48.01	0.4635	0.5231
ANXA13	90	chr8:124762591..124818791	56.2	0.5875	0.6116
ANXA2	60	chr15:58427520..58477287	49.77	0.3947	0.4564
ANXA3	60	chr4:79693064..79750577	57.51	0.8615	0.8905
ANXA4	67	chr2:69823422..69902038	78.62	0.7559	0.7903
ANXA5	38	chr4:122808733..122837138	28.41	0.8832	0.9035
ANXA6	110	chr5:150460713..150516120	55.41	0.3528	0.3888
ANXA7	16	chr10:74805452..74837652	32.2	0.8284	0.8152
ANXA9	10	chr1:149222206..149229902	7.696	0.6172	0.6692
AOAH	243	chr7:36519181..36730648	211.5	0.5418	0.6136
AOC3	1	chr17:38257872..38257872	0	0.1333	0.1333
AOF1	56	chr6:18265947..18331388	65.44	0.2097	0.2414
AOF2	18	chr1:23219712..23282125	62.41	0.3065	0.3077
AOX1	98	chr2:201161297..201244026	82.73	0.4593	0.4972
AP1B1	38	chr22:28055893..28112433	56.54	0.2932	0.2781
AP1G1	34	chr16:70322917..70394978	72.06	0.06021	0.07717
AP1G2	3	chr14:23101931..23102910	0.979	0.1314	0.1009
AP1GBP1	41	chr17:32953006..33041090	88.08	0.6512	0.635
AP1M1	34	chr19:16172070..16206822	34.75	0.4869	0.44
AP1M2	9	chr19:10544477..10558204	13.73	0.797	0.7165
AP1S1	7	chr7:100585331..100591150	5.819	0.2773	0.2704
AP1S3	88	chr2:224328425..224410549	82.12	0.4042	0.3815
AP2A1	20	chr19:54963131..55000705	37.57	0.7665	0.7764
AP2A2	53	chr11:917020..1001490	84.47	0.4319	0.5629
AP2B1	123	chr17:30939359..31076626	137.3	0.6779	0.7856
AP2M1	12	chr3:185375965..185383975	8.01	0.5088	0.4582
AP2S1	6	chr19:52033334..52038353	5.019	0.1959	0.1776
AP3B1	177	chr5:77339917..77625765	285.8	0.9263	0.9063
AP3B2	24	chr15:81125597..81167225	41.63	0.529	0.5205
AP3D1	26	chr19:2054186..2100694	46.51	0.8439	0.8725
AP3M1	24	chr10:75550260..75579640	29.38	0.7029	0.6995
AP3M2	12	chr8:42130496..42147694	17.2	0.6088	0.6304
AP3S1	39	chr5:115206294..115272645	66.35	0.6744	0.6643
AP3S2	44	chr15:88174877..88238430	63.55	0.463	0.6617
AP4B1	8	chr1:114240474..114249088	8.614	0.3211	0.3621
AP4E1	84	chr15:48990463..49083699	93.24	0.7075	0.7986
AP4M1	5	chr7:99539112..99542732	3.62	0.9435	0.9185
AP4S1	35	chr14:30565590..30631689	66.1	0.348	0.4481
APAF1	50	chr12:97566036..97648871	82.83	0.594	0.6945
APBA1	261	chr9:71235699..71471992	236.3	0.2638	0.3099
APBA2	190	chr15:27004354..27197530	193.2	0.6513	0.6234
APBA3	8	chr19:3701869..3712652	10.78	0.1359	0.2697
APBB1	13	chr11:6373535..6396264	22.73	0.5033	0.3704
APBB1IP	148	chr10:26767460..26895333	127.9	0.3041	0.3547
APBB2	349	chr4:40514757..40911173	396.4	0.7317	0.7025
APBB3	3	chr5:139920417..139921502	1.085	0.7216	0.7904
APC	100	chr5:112072269..112206694	134.4	0.6473	0.6486
APC2	13	chr19:1402254..1423007	20.75	0.09715	0.09171
APCDD1	43	chr18:10445680..10478450	32.77	0.6475	0.618
APCDD1L	56	chr20:56468469..56521118	52.65	0.7896	0.7922
APCS	1	chr1:157824882..157824882	0	0.2955	0.2955
APEH	4	chr3:49687301..49694733	7.432	0.2743	0.2988
APEX1	3	chr14:19994007..19994994	0.987	0.6555	0.619
APH1A	1	chr1:148507854..148507854	0	0.2902	0.2902
APH1B	23	chr15:61358174..61384910	26.74	0.5951	0.5749
API5	24	chr11:43290433..43321851	31.42	0.9595	0.9456
APIP	71	chr11:34860975..34894477	33.5	0.4219	0.4711
APITD1	15	chr1:10413468..10434643	21.18	0.06737	0.04798
APLNR	5	chr11:56758402..56761153	2.751	0.4956	0.5262
APLP1	11	chr19:41052930..41062192	9.262	0.8049	0.7786
APLP2	53	chr11:129449062..129516807	67.75	0.2423	0.2224
APOA1BP	3	chr1:154829554..154830616	1.062	0.1331	0.1331
APOA2	2	chr1:159458940..159459135	0.195	0.4351	0.3516
APOA4	1	chr11:116196844..116196844	0	0.9293	0.9293
APOA5	3	chr11:116165896..116167789	1.893	0.3865	0.3
APOB	33	chr2:21078786..21119023	40.24	0.1626	0.2159
APOB48R	1	chr16:28415145..28415145	0	0.3818	0.3818
APOBEC1	14	chr12:7694450..7709039	14.59	0.2134	0.2384
APOBEC2	16	chr6:41129928..41139081	9.153	0.8289	0.9279
APOBEC3A	1	chr22:37685055..37685055	0	0.2294	0.2294
APOBEC3B	4	chr22:37711772..37714298	2.526	0.4964	0.3855
APOBEC3C	5	chr22:37741811..37744645	2.834	0.1944	0.2005
APOBEC3D	3	chr22:37750039..37758865	8.826	0.5548	0.6061
APOBEC3F	12	chr22:37767356..37780624	13.27	0.6074	0.5999
APOBEC3G	8	chr22:37803793..37811133	7.34	0.5441	0.6639
APOBEC3H	10	chr22:37824030..37829848	5.818	0.1539	0.1603
APOBEC4	14	chr1:181883310..181889002	5.692	0.7634	0.8994
APOC1	1	chr19:50110326..50110326	0	0.6826	0.6826
APOC2	3	chr19:50141124..50144652	3.528	0.6518	0.6778
APOC3	1	chr11:116208850..116208850	0	0.3168	0.3168
APOC4	4	chr19:50139001..50140305	1.304	0.3913	0.4343
APOH	34	chr17:61638692..61655991	17.3	0.05092	0.06283
APOL1	22	chr22:34979520..34993279	13.76	0.1908	0.3293
APOL2	34	chr22:34952666..34965913	13.25	0.4926	0.4744
APOL3	45	chr22:34867446..34890419	22.97	0.5835	0.5412
APOL4	32	chr22:34915188..34930787	15.6	0.7584	0.7666
APOL5	11	chr22:34444209..34455210	11	0.9185	0.9038
APOL6	22	chr22:34376057..34394110	18.05	0.2156	0.207
APOLD1	8	chr12:12832280..12835405	3.125	0.468	0.4321
APOM	3	chr6:31731852..31733520	1.668	0.4167	0.415
APP	306	chr21:26176065..26463815	287.8	0.384	0.5279
APPBP2	7	chr17:55875936..55946815	70.88	0.1328	0.1623
APPL1	17	chr3:57238434..57282001	43.57	0.0007206	0.0008391
APPL2	87	chr12:104091261..104153369	62.11	0.3916	0.4343
APRT	3	chr16:87404167..87404930	0.763	0.517	0.4358
APTX	46	chr9:32965210..32991449	26.24	0.8745	0.8705
AQP1	9	chr7:30922976..30930670	7.694	0.627	0.7914
AQP10	3	chr1:152560299..152562700	2.401	0.6555	0.6234
AQP11	11	chr11:76978989..76995927	16.94	0.7414	0.8385
AQP2	8	chr12:48631243..48638660	7.417	0.6537	0.6112
AQP3	4	chr9:33432952..33437424	4.472	0.674	0.7097
AQP4	7	chr18:22689543..22699431	9.888	0.4413	0.4443
AQP7	4	chr9:33375439..33388606	13.17	0.08759	0.05042
AQP8	6	chr16:25141945..25147664	5.719	0.07293	0.09902
AQP9	105	chr15:56217750..56265359	47.61	0.3688	0.4072
AQR	79	chr15:32938189..33049244	111.1	0.4556	0.4291
ARC	1	chr8:143691186..143691186	0	0.1227	0.1227
ARCN1	20	chr11:117949154..117978595	29.44	0.1964	0.1913
ARD1B	3	chr4:80457717..80463427	5.71	0.7113	0.6704
ARF1	11	chr1:226339310..226350499	11.19	0.2766	0.2277
ARF3	19	chr12:47618279..47636123	17.84	0.7261	0.7222
ARF4	17	chr3:57534044..57557418	23.37	0.7268	0.6799
ARF5	1	chr7:127017512..127017512	0	0.5781	0.5781
ARFGAP1	2	chr20:61376633..61382277	5.644	0.08494	0.08501
ARFGAP2	5	chr11:47143000..47153558	10.56	0.5758	0.5553
ARFGAP3	68	chr22:41523098..41582279	59.18	0.8205	0.7358
ARFGEF1	25	chr8:68281349..68416796	135.4	0.272	0.323
ARFGEF2	79	chr20:46975007..47085745	110.7	0.6014	0.5603
ARFIP1	54	chr4:153920580..154049446	128.9	0.5799	0.6494
ARFIP2	2	chr11:6455791..6456885	1.094	0.7085	0.7204
ARFRP1	4	chr20:61804664..61809503	4.839	0.8116	0.7759
ARG1	9	chr6:131936837..131946412	9.575	0.6889	0.6346
ARG2	27	chr14:67156957..67188117	31.16	0.2531	0.3553
ARGFX	15	chr3:122771580..122789419	17.84	0.4389	0.4443
ARGLU1	5	chr13:105995120..106012677	17.56	0.4249	0.4567
ARHGAP1	7	chr11:46655700..46668430	12.73	0.9284	0.9256
ARHGAP10	233	chr4:148874101..149210964	336.9	0.7547	0.7598
ARHGAP11A	3	chr15:30713357..30714768	1.411	0.09645	0.08035
ARHGAP11B	1	chr15:28717792..28717792	0	0.8028	0.8028
ARHGAP12	83	chr10:32135255..32256772	121.5	0.6803	0.6503
ARHGAP15	574	chr2:143603423..144240705	637.3	0.6343	0.5894
ARHGAP17	47	chr16:24839299..24931339	92.04	0.04892	0.04642
ARHGAP18	156	chr6:129940844..130072908	132.1	0.2905	0.3224
ARHGAP19	68	chr10:98972739..99041812	69.07	0.5632	0.5987
ARHGAP20	131	chr11:109953550..110087520	134	0.07439	0.08688
ARHGAP21	58	chr10:24913375..25049592	136.2	0.5238	0.626
ARHGAP22	270	chr10:49324201..49480983	156.8	0.698	0.6508
ARHGAP24	532	chr4:86616901..87141745	524.8	0.8307	0.8376
ARHGAP25	175	chr2:68818582..68907061	88.48	0.3232	0.2907
ARHGAP26	557	chr5:142131126..142587164	456	0.3213	0.4242
ARHGAP27	13	chr17:40828104..40857225	29.12	0.8295	0.7964
ARHGAP28	84	chr18:6824651..6905639	80.99	0.6701	0.7038
ARHGAP29	46	chr1:94407551..94473797	66.25	0.1779	0.2477
ARHGAP30	13	chr1:159284180..159305391	21.21	0.1081	0.1382
ARHGAP5	7	chr14:31629675..31696556	66.88	0.4546	0.4558
ARHGAP8	200	chr22:43528011..43637314	109.3	0.4002	0.5264
ARHGAP9	6	chr12:56155743..56158987	3.244	0.8833	0.897
ARHGDIB	22	chr12:14986429..15005243	18.81	0.2005	0.1984
ARHGEF1	2	chr19:47079643..47081120	1.477	0.702	0.6123
ARHGEF10	229	chr8:1760048..1894037	134	0.4297	0.4175
ARHGEF10L	121	chr1:17740361..17896464	156.1	0.7762	0.7854
ARHGEF11	98	chr1:155171268..155281650	110.4	0.4735	0.5507
ARHGEF12	78	chr11:119714596..119865481	150.9	0.4791	0.563
ARHGEF15	15	chr17:8155040..8166512	11.47	0.2699	0.2846
ARHGEF16	22	chr1:3363827..3384899	21.07	0.8743	0.8486
ARHGEF17	26	chr11:72698732..72757627	58.9	0.9315	0.9372
ARHGEF18	105	chr19:7354832..7435415	80.58	0.07358	0.1615
ARHGEF19	15	chr1:16397240..16410339	13.1	0.7461	0.8647
ARHGEF2	11	chr1:154184504..154214499	30	0.1118	0.1169
ARHGEF3	325	chr3:56736690..57086991	350.3	0.5365	0.566
ARHGEF4	74	chr2:131390755..131518802	128	0.5378	0.6005
ARHGEF5	5	chr7:143705562..143707697	2.135	0.951	0.9415
ARHGEF7	150	chr13:110566553..110755870	189.3	0.6087	0.6157
ARID1A	17	chr1:26900808..26966244	65.44	0.7424	0.8277
ARID1B	378	chr6:157142857..157533168	390.3	0.1259	0.1425
ARID2	44	chr12:44420742..44581175	160.4	0.4135	0.4113
ARID3A	29	chr19:878971..917693	38.72	0.05154	0.05131
ARID3B	27	chr15:72626159..72676351	50.19	0.03942	0.04683
ARID3C	4	chr9:34612389..34617333	4.944	0.9472	0.9204
ARID4A	24	chr14:57841385..57909092	67.71	0.424	0.6097
ARID4B	99	chr1:233400173..233555807	155.6	0.6626	0.6903
ARID5A	7	chr2:96566864..96582094	15.23	0.2646	0.3729
ARID5B	142	chr10:63335253..63519796	184.5	0.1168	0.1499
ARIH1	35	chr15:70554832..70665826	111	0.2616	0.3283
ARIH2	17	chr3:48931866..48992212	60.35	0.2386	0.3546
ARL1	18	chr12:100311564..100325028	13.46	0.5426	0.5146
ARL10	3	chr5:175726138..175731551	5.413	0.9173	0.8887
ARL11	5	chr13:49101764..49105221	3.457	0.4132	0.4458
ARL13B	8	chr3:95197720..95241769	44.05	0.4591	0.6094
ARL15	539	chr5:53217488..53642052	424.6	0.7464	0.7297
ARL16	1	chr17:77261080..77261080	0	0.6152	0.6152
ARL2	3	chr11:64545574..64545770	0.196	0.1135	0.1323
ARL2BP	3	chr16:55840586..55844490	3.904	0.9286	0.8828
ARL3	15	chr10:104424184..104461965	37.78	0.8262	0.8122
ARL4A	3	chr7:12694351..12695794	1.443	0.3092	0.2082
ARL4C	3	chr2:235067018..235068726	1.708	0.5533	0.5809
ARL4D	1	chr17:38833981..38833981	0	0.8927	0.8927
ARL5A	18	chr2:152366095..152391977	25.88	0.5966	0.6181
ARL5B	18	chr10:18988847..19006873	18.03	0.4068	0.4427
ARL6	13	chr3:98967342..98999808	32.47	0.6135	0.691
ARL6IP1	6	chr16:18710891..18720031	9.14	0.2147	0.2844
ARL6IP2	35	chr2:38377991..38456015	78.02	0.2297	0.2142
ARL6IP5	11	chr3:69219909..69237033	17.12	0.5215	0.6369
ARL6IP6	33	chr2:153284072..153325666	41.59	0.5445	0.487
ARL8A	5	chr1:200373420..200378908	5.488	0.5135	0.5577
ARL8B	38	chr3:5139855..5193755	53.9	0.6005	0.6341
ARL9	6	chr4:57067333..57082463	15.13	0.445	0.6447
ARMC1	24	chr8:66678337..66708680	30.34	0.3922	0.4496
ARMC10	5	chr7:102504948..102526424	21.48	0.08364	0.08749
ARMC2	132	chr6:109277297..109401986	124.7	0.0635	0.07887
ARMC3	117	chr10:23257515..23364515	107	0.4517	0.4618
ARMC4	135	chr10:28141317..28326746	185.4	0.02541	0.03781
ARMC5	1	chr16:31383959..31383959	0	0.5095	0.5095
ARMC6	9	chr19:19006193..19028998	22.8	0.2022	0.2176
ARMC7	8	chr17:70619865..70636287	16.42	0.4063	0.461
ARMC8	22	chr3:139396461..139497879	101.4	0.3738	0.3484
ARMC9	86	chr2:231774895..231917185	142.3	0.137	0.1613
ARMET	1	chr3:51400714..51400714	0	0.07673	0.07673
ARMETL1	6	chr10:14901407..14916533	15.13	0.406	0.3578
ARMS2	7	chr10:124204241..124205584	1.343	0.7807	0.849
ARNT	26	chr1:149049421..149115727	66.31	0.1256	0.1222
ARNT2	173	chr15:78488824..78677315	188.5	0.7022	0.735
ARNTL	113	chr11:13258497..13364347	105.8	0.4715	0.4928
ARNTL2	112	chr12:27378735..27463611	84.88	0.3083	0.5167
ARPC1A	10	chr7:98767972..98799674	31.7	0.1781	0.1499
ARPC1B	10	chr7:98811234..98829880	18.65	0.05169	0.04994
ARPC2	16	chr2:218790364..218821334	30.97	0.004183	0.006373
ARPC4	5	chr3:9809905..9822673	12.77	0.3097	0.288
ARPC5	16	chr1:181862759..181871528	8.769	0.8409	0.9045
ARPC5L	5	chr9:126671888..126679516	7.628	0.9623	0.966
ARPM1	2	chr3:170968838..170968965	0.127	0.6081	0.6081
ARPP-19	21	chr15:50627377..50647845	20.47	0.7256	0.7058
ARPP-21	135	chr3:35658939..35807987	149	0.8103	0.8293
ARRB1	74	chr11:74654715..74739826	85.11	0.4139	0.4111
ARRB2	5	chr17:4561847..4569629	7.782	0.3237	0.3518
ARRDC1	3	chr9:139625297..139627509	2.212	0.1605	0.1594
ARRDC2	9	chr19:17978646..17985755	7.109	0.7632	0.9123
ARRDC3	7	chr5:90700781..90712239	11.46	0.8902	0.8688
ARRDC4	10	chr15:96306719..96317756	11.04	0.859	0.8862
ARRDC5	6	chr19:4841914..4851684	9.77	0.2513	0.2898
ARS2	11	chr7:100310762..100324046	13.28	0.4637	0.4855
ARSA	11	chr22:49410343..49413209	2.866	0.5774	0.5593
ARSB	243	chr5:78108795..78318005	209.2	0.6283	0.6666
ARSG	95	chr17:63768551..63924012	155.5	0.2117	0.278
ARSI	3	chr5:149656490..149660452	3.962	0.0001451	0.0001519
ARSJ	97	chr4:115041934..115118491	76.56	0.7194	0.8368
ARSK	23	chr5:94920160..94965533	45.37	0.05363	0.07048
ART1	5	chr11:3633400..3638426	5.026	0.4069	0.386
ART3	150	chr4:77152469..77252749	100.3	0.2451	0.3148
ART4	17	chr12:14873619..14885926	12.31	0.8578	0.856
ART5	4	chr11:3616344..3619777	3.433	0.8006	0.8059
ARTN	2	chr1:44172195..44173971	1.776	0.8932	0.9283
ARV1	7	chr1:229181834..229201490	19.66	0.3915	0.4697
ARVCF	62	chr22:18339366..18379760	40.39	0.6904	0.6723
AS3MT	25	chr10:104623514..104651474	27.96	0.871	0.849
ASAH1	55	chr8:17958250..17986484	28.23	0.2029	0.2016
ASAH2	29	chr10:51671309..51678146	6.837	0.3449	0.4028
ASAH2B	4	chr10:52169886..52173015	3.129	0.5755	0.7081
ASAH3	14	chr19:6257971..6284476	26.5	0.6963	0.6461
ASAH3L	45	chr9:19399206..19441807	42.6	0.5459	0.527
ASAM	129	chr11:122448705..122569976	121.3	0.1177	0.1376
ASB1	22	chr2:239001188..239024860	23.67	0.1796	0.2038
ASB10	9	chr7:150503979..150514825	10.85	0.4266	0.435
ASB13	41	chr10:5720848..5746028	25.18	0.6112	0.587
ASB14	7	chr3:57278724..57286580	7.856	0.03228	0.03333
ASB15	16	chr7:123037405..123063433	26.03	0.5263	0.4928
ASB16	5	chr17:39603872..39611956	8.084	0.1103	0.09799
ASB17	21	chr1:76158759..76170560	11.8	0.4783	0.4332
ASB18	58	chr2:236768287..236837475	69.19	0.3722	0.5111
ASB2	31	chr14:93470659..93493480	22.82	0.3234	0.3086
ASB3	97	chr2:53751029..53867048	116	0.759	0.7493
ASB4	64	chr7:94953898..95003210	49.31	0.644	0.6563
ASB5	72	chr4:177372614..177426315	53.7	0.5858	0.5495
ASB6	6	chr9:131436987..131443062	6.075	0.4419	0.7793
ASB7	33	chr15:98961518..99005819	44.3	0.3172	0.3268
ASB8	7	chr12:46828024..46837022	8.998	0.6423	0.6672
ASCC1	31	chr10:73526990..73645599	118.6	0.1064	0.1156
ASCC2	48	chr22:28514950..28564045	49.09	0.8464	0.8301
ASCC3	298	chr6:101064065..101433515	369.4	0.5988	0.7775
ASCC3L1	8	chr2:96307200..96330388	23.19	0.7184	0.6834
ASCL1	2	chr12:101875956..101876779	0.823	0.705	0.6572
ASCL3	9	chr11:8916121..8920980	4.859	0.828	0.9277
ASCL4	1	chr12:106692715..106692715	0	0.02328	0.02328
ASF1A	5	chr6:119265945..119267130	1.185	0.02136	0.01741
ASF1B	3	chr19:14094734..14107429	12.7	0.2869	0.4618
ASGR2	10	chr17:6945651..6958571	12.92	0.9309	0.9196
ASH1L	30	chr1:153577067..153793637	216.6	0.4061	0.4059
ASH2L	3	chr8:38096889..38099744	2.855	0.1079	0.08966
ASIP	3	chr20:32312380..32318238	5.858	0.8049	0.8412
ASL	10	chr7:65178620..65195657	17.04	0.9419	0.9372
ASNA1	2	chr19:12710966..12717055	6.089	0.8491	0.8253
ASNS	34	chr7:97319748..97339483	19.73	0.4009	0.434
ASNSD1	5	chr2:190234450..190239860	5.41	0.08228	0.07512
ASPA	41	chr17:3324493..3347986	23.49	0.6518	0.609
ASPH	217	chr8:62578628..62789516	210.9	0.3293	0.3004
ASPHD2	13	chr22:25157335..25170477	13.14	0.6232	0.5979
ASPM	53	chr1:195319996..195379696	59.7	0.8707	0.9029
ASPN	20	chr9:94258650..94283370	24.72	0.1343	0.126
ASPRV1	2	chr2:70041042..70042180	1.138	0.5823	0.5286
ASPSCR1	8	chr17:77542520..77564354	21.83	0.5471	0.5297
ASRGL1	38	chr11:61861409..61917305	55.9	0.1998	0.3
ASS1	52	chr9:132311998..132365974	53.98	0.4563	0.5348
ASTE1	13	chr3:132216751..132227074	10.32	0.004309	0.00526
ASTL	7	chr2:96153514..96167631	14.12	0.8018	0.794
ASTN1	283	chr1:175097601..175398690	301.1	0.412	0.4137
ASTN2	1321	chr9:118227660..119214257	986.6	0.6017	0.6035
ASXL1	26	chr20:30411942..30488824	76.88	0.9525	0.9329
ASXL2	84	chr2:25815828..25953731	137.9	0.5406	0.5949
ASXL3	159	chr18:29414326..29581294	167	0.5327	0.5212
ASZ1	39	chr7:116792460..116854276	61.82	0.5192	0.5399
ATAD1	35	chr10:89503098..89564534	61.44	0.1249	0.1174
ATAD2	10	chr8:124402081..124477027	74.95	0.7835	0.7286
ATAD2B	124	chr2:23826350..24002042	175.7	0.489	0.4156
ATAD3A	5	chr1:1440810..1455245	14.44	0.5079	0.5045
ATAD3B	2	chr1:1411394..1415563	4.169	0.2099	0.2068
ATAD4	4	chr17:43384431..43389104	4.673	0.2219	0.2073
ATAD5	25	chr17:26183455..26245353	61.9	0.5411	0.5433
ATCAY	21	chr19:3835722..3878771	43.05	0.5425	0.6251
ATE1	193	chr10:123493177..123675217	182	0.6932	0.743
ATF1	31	chr12:49455375..49500594	45.22	0.8696	0.7916
ATF2	73	chr2:175647850..175736403	88.55	0.9021	0.9337
ATF3	82	chr1:210805532..210860472	54.94	0.7581	0.7732
ATF5	7	chr19:55124592..55128792	4.2	0.3186	0.3666
ATF6	200	chr1:160003097..160195395	192.3	0.2663	0.2484
ATF7	66	chr12:52192699..52303914	111.2	0.4618	0.4342
ATF7IP	83	chr12:14411508..14541480	130	0.6177	0.6894
ATF7IP2	24	chr16:10431666..10484796	53.13	0.2075	0.1947
ATG10	99	chr5:81308399..81585799	277.4	0.7675	0.7611
ATG12	7	chr5:115194612..115204913	10.3	0.2755	0.3487
ATG16L1	56	chr2:233826187..233868852	42.66	0.4456	0.4977
ATG16L2	4	chr11:72203735..72216248	12.51	0.1494	0.1515
ATG2A	7	chr11:64419803..64440864	21.06	0.1665	0.1448
ATG2B	51	chr14:95817739..95899043	81.3	0.7368	0.7445
ATG3	43	chr3:113734465..113762400	27.93	0.3577	0.3507
ATG4B	7	chr2:242234289..242261457	27.17	0.9167	0.9224
ATG4C	75	chr1:63022563..63101639	79.08	0.2249	0.2
ATG4D	2	chr19:10517442..10520659	3.217	0.1076	0.08255
ATG5	98	chr6:106743595..106879466	135.9	0.01283	0.01574
ATG7	196	chr3:11292897..11571402	278.5	0.5058	0.5012
ATG9A	6	chr2:219793182..219801667	8.485	0.5376	0.5351
ATG9B	3	chr7:150340504..150351835	11.33	0.8202	0.7785
ATHL1	8	chr11:280158..285527	5.369	0.5949	0.5913
ATIC	42	chr2:215890073..215922369	32.3	0.7002	0.8271
ATL3	7	chr11:63155726..63195412	39.69	0.5688	0.5678
ATM	75	chr11:107599748..107744838	145.1	0.08656	0.08334
ATMIN	12	chr16:79628198..79638000	9.802	0.3243	0.2908
ATN1	4	chr12:6904084..6920260	16.18	0.4054	0.4107
ATOH7	1	chr10:69661859..69661859	0	0.5068	0.5068
ATOH8	21	chr2:85838074..85868632	30.56	0.2295	0.2521
ATOX1	1	chr5:151111094..151111094	0	0.2226	0.2226
ATP10A	287	chr15:23475632..23657326	181.7	0.623	0.6293
ATP10B	331	chr5:159922719..160210685	288	0.1897	0.3829
ATP10D	131	chr4:47186827..47288977	102.2	0.4822	0.4446
ATP11A	188	chr13:112394108..112588005	193.9	0.4237	0.4229
ATP11B	61	chr3:183996408..184121815	125.4	0.3173	0.3135
ATP12A	43	chr13:24156051..24183914	27.86	0.1327	0.1547
ATP13A1	11	chr19:19618682..19634923	16.24	0.7195	0.8606
ATP13A2	10	chr1:17185179..17209978	24.8	0.8455	0.7712
ATP13A3	26	chr3:195605710..195670120	64.41	0.3974	0.3686
ATP13A4	63	chr3:194604017..194750647	146.6	0.6657	0.7549
ATP13A5	80	chr3:194476456..194578771	102.3	0.1514	0.3042
ATP1A1	3	chr1:116719908..116734086	14.18	0.06547	0.2433
ATP1A2	19	chr1:158353592..158379365	25.77	0.5629	0.6483
ATP1A3	2	chr19:47162890..47169150	6.26	0.5293	0.5272
ATP1A4	61	chr1:158388112..158419501	31.39	0.7246	0.7855
ATP1B1	48	chr1:167345196..167368559	23.36	0.2617	0.2103
ATP1B2	5	chr17:7495497..7501467	5.97	0.02743	0.03247
ATP1B3	53	chr3:143079538..143127498	47.96	0.9747	0.9859
ATP2A1	8	chr16:28798966..28823028	24.06	0.5021	0.4855
ATP2A2	12	chr12:109207586..109268961	61.38	0.4103	0.3457
ATP2A3	20	chr17:3774251..3812148	37.9	0.4008	0.4948
ATP2B1	56	chr12:88510467..88573498	63.03	0.05104	0.07887
ATP2B2	277	chr3:10342604..10520676	178.1	0.8615	0.8496
ATP2B4	93	chr1:201862941..201979756	116.8	0.4022	0.4369
ATP2C1	60	chr3:132096884..132217031	120.1	0.0306	0.04142
ATP2C2	219	chr16:82960328..83055189	94.86	0.7621	0.7661
ATP4A	11	chr19:40734047..40740783	6.736	0.6696	0.7064
ATP4B	3	chr13:113356126..113360001	3.875	0.7916	0.7868
ATP5A1	16	chr18:41918113..41934698	16.59	0.33	0.2967
ATP5B	1	chr12:55319947..55319947	0	0.2331	0.2331
ATP5C1	22	chr10:7870681..7889694	19.01	0.748	0.8484
ATP5F1	12	chr1:111793368..111805645	12.28	0.5747	0.5674
ATP5G1	2	chr17:44325258..44325508	0.25	0.5588	0.5704
ATP5G2	6	chr12:52349768..52356712	6.944	0.4704	0.8115
ATP5G3	3	chr2:175751065..175754661	3.596	0.4889	0.469
ATP5H	8	chr17:70547098..70554362	7.264	0.138	0.1729
ATP5J	3	chr21:26019329..26028003	8.674	0.8095	0.974
ATP5J2	2	chr7:98895637..98898539	2.902	0.05631	0.07867
ATP5L	4	chr11:117778229..117785146	6.917	0.2133	0.2386
ATP5O	9	chr21:34198079..34208869	10.79	0.03991	0.05544
ATP5S	6	chr14:49854669..49862023	7.354	0.7578	0.7413
ATP5SL	6	chr19:46631137..46636825	5.688	0.1987	0.1743
ATP6V0A1	11	chr17:37864814..37927247	62.43	0.5574	0.5301
ATP6V0A2	34	chr12:122764358..122810225	45.87	0.7727	0.828
ATP6V0A4	94	chr7:138041670..138132397	90.73	0.3091	0.409
ATP6V0B	3	chr1:44215108..44216046	0.938	0.8184	0.8012
ATP6V0D1	13	chr16:66034073..66068599	34.53	0.5592	0.6419
ATP6V0D2	91	chr8:87180631..87235512	54.88	0.7331	0.7762
ATP6V0E1	25	chr5:172345159..172393849	48.69	0.06329	0.1327
ATP6V0E2	3	chr7:149201033..149208524	7.491	0.1974	0.3131
ATP6V1A	31	chr3:114950467..115012901	62.43	0.4774	0.4629
ATP6V1B1	30	chr2:71016594..71045285	28.69	0.132	0.1574
ATP6V1B2	21	chr8:20100632..20122923	22.29	0.1695	0.3011
ATP6V1C1	52	chr8:104102681..104153760	51.08	0.8139	0.7691
ATP6V1C2	37	chr2:10779639..10841975	62.34	0.3303	0.4656
ATP6V1D	17	chr14:66875006..66895912	20.91	0.4411	0.5548
ATP6V1E1	45	chr22:16455263..16491100	35.84	0.193	0.1931
ATP6V1E2	10	chr2:46592661..46600467	7.806	0.6244	0.6397
ATP6V1F	3	chr7:128290779..128291811	1.032	0.2868	0.2652
ATP6V1G1	7	chr9:116390751..116400618	9.867	0.2501	0.2321
ATP6V1G2	5	chr6:31620699..31621843	1.144	0.0001542	0.003494
ATP6V1G3	11	chr1:196759077..196773904	14.83	0.4262	0.3587
ATP6V1H	43	chr8:54791289..54917377	126.1	0.3788	0.3663
ATP7B	61	chr13:51405149..51483549	78.4	0.4064	0.5557
ATP8A1	242	chr4:42105703..42351100	245.4	0.472	0.4206
ATP8A2	675	chr13:24846641..25492700	646.1	0.8433	0.7732
ATP8B1	67	chr18:53464781..53547301	82.52	0.3143	0.343
ATP8B2	20	chr1:152570600..152590396	19.8	0.3338	0.4724
ATP8B3	24	chr19:1733798..1762603	28.8	0.7045	0.6346
ATP8B4	270	chr15:47938432..48198648	260.2	0.5935	0.6086
ATP9A	180	chr20:49646956..49817621	170.7	0.8416	0.861
ATP9B	283	chr18:74930940..75239160	308.2	0.6316	0.6878
ATPAF1	18	chr1:46872308..46904901	32.59	0.2257	0.2117
ATPAF2	7	chr17:17862886..17882089	19.2	0.8984	0.9593
ATPBD3	1	chr19:56297529..56297529	0	0.7187	0.7187
ATPBD4	141	chr15:33451590..33624589	173	0.6632	0.6589
ATPIF1	5	chr1:28435595..28436866	1.271	0.8684	0.8059
ATR	41	chr3:143651021..143778058	127	0.6302	0.6263
ATRIP	3	chr3:48467545..48480968	13.42	0.8539	0.8003
ATRN	206	chr20:3400447..3579558	179.1	0.1118	0.1377
ATRNL1	582	chr10:116846061..117697723	851.7	0.139	0.1781
ATXN1	579	chr6:16414181..16866404	452.2	0.4782	0.5165
ATXN10	177	chr22:44447405..44618754	171.3	0.7012	0.6785
ATXN2	31	chr12:110377920..110507450	129.5	0.6078	0.6037
ATXN2L	6	chr16:28745016..28754747	9.731	0.7083	0.6798
ATXN3	61	chr14:91594898..91641814	46.92	0.903	0.9389
ATXN7	57	chr3:63829485..63961210	131.7	0.2604	0.4211
ATXN7L1	257	chr7:105032990..105303191	270.2	0.2198	0.2349
ATXN7L2	6	chr1:109828512..109836682	8.17	0.8562	0.8603
ATXN7L3	1	chr17:39628112..39628112	0	0.08218	0.08218
AUH	107	chr9:93020664..93162896	142.2	0.3666	0.3849
AUP1	3	chr2:74609286..74610056	0.77	0.7066	0.6995
AURKA	21	chr20:54379190..54400472	21.28	0.4929	0.4578
AURKB	4	chr17:8049056..8053911	4.855	0.7154	0.7215
AURKC	5	chr19:62434284..62437884	3.6	0.1393	0.1383
AUTS2	881	chr7:68702573..69894131	1192	0.9394	0.9606
AVEN	218	chr15:31945821..32115113	169.3	0.5688	0.5685
AVIL	9	chr12:56479715..56495083	15.37	0.4385	0.4099
AVPI1	17	chr10:99427812..99436978	9.166	0.7232	0.734
AVPR1A	5	chr12:61826743..61831947	5.204	0.2805	0.3033
AXIN1	49	chr16:277679..341210	63.53	0.8739	0.8957
AXIN2	14	chr17:60955544..60985053	29.51	0.1229	0.1771
AXL	18	chr19:46419037..46459135	40.1	0.02774	0.03583
AXUD1	8	chr3:39158899..39167546	8.647	0.7291	0.7647
AZGP1	4	chr7:99404343..99408522	4.179	0.9617	0.9581
AZI1	36	chr17:76778244..76810409	32.16	0.07623	0.098
AZI2	10	chr3:28342960..28365355	22.39	0.3619	0.3378
AZIN1	40	chr8:103908179..103945359	37.18	0.3027	0.3092
AZU1	4	chr19:778975..781854	2.879	0.1303	0.1359
B2M	7	chr15:42792438..42797314	4.876	0.3815	0.4106
B3GALNT1	17	chr3:162285936..162303218	17.28	0.3478	0.3465
B3GALNT2	34	chr1:233687587..233733859	46.27	0.7018	0.749
B3GALT1	20	chr2:168383434..168433267	49.83	0.7452	0.7531
B3GALT2	7	chr1:191415160..191421135	5.975	0.6666	0.6159
B3GALT4	1	chr6:33354496..33354496	0	0.5381	0.5381
B3GALT5	8	chr21:39951701..39956085	4.384	0.7193	0.6934
B3GALTL	109	chr13:30675494..30804291	128.8	0.265	0.3408
B3GAT1	22	chr11:133754531..133781352	26.82	0.2401	0.285
B3GAT2	88	chr6:71629830..71722867	93.04	0.6889	0.6651
B3GAT3	1	chr11:62144838..62144838	0	0.5244	0.5244
B3GNT2	18	chr2:62279143..62304926	25.78	0.3053	0.3378
B3GNT3	11	chr19:17767839..17784414	16.57	0.7586	0.8193
B3GNT5	6	chr3:184455606..184470209	14.6	0.4326	0.3363
B3GNT6	8	chr11:76425038..76429896	4.858	0.3994	0.4162
B3GNT7	2	chr2:231970663..231971371	0.708	0.8213	0.8043
B3GNT8	4	chr19:46623924..46624452	0.528	0.1988	0.1996
B3GNTL1	100	chr17:78495039..78601771	106.7	0.6376	0.6106
B4GALNT1	8	chr12:56307092..56312426	5.334	0.3183	0.2839
B4GALNT2	23	chr17:44565428..44601978	36.55	0.4964	0.4941
B4GALNT3	109	chr12:441178..539571	98.39	0.2418	0.2435
B4GALNT4	5	chr11:361265..369097	7.832	0.7183	0.6737
B4GALT1	54	chr9:33101686..33156234	54.55	0.641	0.7151
B4GALT2	4	chr1:44219221..44229329	10.11	0.5438	0.6917
B4GALT3	5	chr1:159408056..159411749	3.693	0.3375	0.2583
B4GALT4	47	chr3:120413574..120440893	27.32	0.2783	0.2461
B4GALT5	59	chr20:47684154..47762591	78.44	0.4289	0.3894
B4GALT6	57	chr18:27457533..27518026	60.49	0.6162	0.6433
B4GALT7	5	chr5:176966125..176968570	2.445	0.0244	0.03578
B9D1	4	chr17:19187668..19206545	18.88	0.8684	0.9162
B9D2	5	chr19:46553514..46561308	7.794	0.5458	0.5376
BAALC	111	chr8:104223889..104307923	84.03	0.7327	0.768
BAAT	24	chr9:103162645..103186904	24.26	0.6617	0.6847
BACE1	17	chr11:116661762..116689124	27.36	0.5814	0.5696
BACE2	115	chr21:41464074..41569691	105.6	0.5596	0.4843
BACH1	36	chr21:29598187..29650734	52.55	0.1296	0.1814
BACH2	292	chr6:90694146..91062948	368.8	0.6269	0.6597
BAD	6	chr11:63796574..63805488	8.914	0.5613	0.5824
BAG1	8	chr9:33243605..33253674	10.07	0.593	0.6046
BAG2	6	chr6:57146328..57156417	10.09	0.6723	0.6654
BAG3	41	chr10:121401851..121427002	25.15	0.3806	0.3947
BAG4	7	chr8:38159097..38187481	28.38	0.1757	0.176
BAG5	4	chr14:103092697..103098023	5.326	0.4003	0.486
BAHCC1	18	chr17:76990593..77047701	57.11	0.2232	0.1848
BAHD1	7	chr15:38529630..38545629	16	0.833	0.7727
BAI1	26	chr8:143550870..143617515	66.64	0.4781	0.5607
BAI2	8	chr1:31968406..31993502	25.1	0.6033	0.6157
BAI3	766	chr6:69407020..70154309	747.3	0.2672	0.4023
BAIAP2	67	chr17:76623656..76705698	82.04	0.5834	0.5663
BAIAP2L1	70	chr7:97760787..97866402	105.6	0.8357	0.8597
BAIAP2L2	9	chr22:36816948..36832585	15.64	0.1665	0.1887
BAIAP3	8	chr16:1325452..1338603	13.15	0.6423	0.5449
BAK1	10	chr6:33649697..33655408	5.711	0.05094	0.06378
BAMBI	3	chr10:29007341..29010849	3.508	0.7154	0.6375
BANF1	1	chr11:65527234..65527234	0	0.5249	0.5249
BANF2	67	chr20:17628672..17664416	35.74	0.7018	0.6562
BANK1	227	chr4:102931565..103214286	282.7	0.3485	0.3898
BANP	85	chr16:86543637..86667923	124.3	0.8182	0.7879
BAP1	3	chr3:52410900..52417394	6.494	0.5491	0.5579
BARD1	109	chr2:215302096..215382469	80.37	0.4881	0.5686
BARHL1	2	chr9:134450973..134452454	1.481	0.2655	0.2241
BARHL2	3	chr1:90950235..90952109	1.874	0.8802	0.9171
BARX1	2	chr9:95754312..95755979	1.667	0.1393	0.1359
BARX2	84	chr11:128753271..128827028	73.76	0.5549	0.495
BASP1	39	chr5:17272093..17323442	51.35	0.5932	0.6261
BAT1	31	chr6:31606476..31618084	11.61	0.001909	0.1207
BAT2	25	chr6:31697655..31713178	15.52	1.77e-08	1.593e-05
BAT2D1	97	chr1:169722572..169827826	105.3	0.3022	0.3157
BAT3	20	chr6:31715090..31727631	12.54	2.331e-07	7.899e-05
BAT4	5	chr6:31737932..31740665	2.733	3.657e-06	7.669e-05
BAT5	11	chr6:31762778..31777475	14.7	0.005238	0.007655
BATF	25	chr14:75059039..75081226	22.19	0.2233	0.3153
BATF2	4	chr11:64514072..64518355	4.283	0.1503	0.145
BATF3	9	chr1:210929675..210937704	8.029	0.1156	0.09716
BAX	6	chr19:54150382..54156175	5.793	0.7179	0.7515
BAZ1A	90	chr14:34291993..34412589	120.6	0.1534	0.1636
BAZ1B	21	chr7:72494205..72572446	78.24	0.5389	0.6535
BAZ2A	6	chr12:55278897..55316293	37.4	0.1919	0.1706
BAZ2B	246	chr2:159886945..160176598	289.7	0.4597	0.5206
BBC3	1	chr19:52423669..52423669	0	0.07621	0.07621
BBOX1	83	chr11:27019551..27105823	86.27	0.6618	0.6508
BBS1	15	chr11:66037796..66056924	19.13	0.9783	0.9913
BBS10	1	chr12:75262673..75262673	0	0.566	0.566
BBS12	14	chr4:123877604..123885441	7.837	0.6053	0.5957
BBS2	19	chr16:55076598..55111619	35.02	0.0883	0.1163
BBS4	29	chr15:70767603..70817589	49.99	0.2806	0.2849
BBS5	23	chr2:170044270..170068643	24.37	0.595	0.6017
BBS7	31	chr4:122965775..123011051	45.28	0.8694	0.8833
BBS9	471	chr7:33136185..33611473	475.3	0.4926	0.6475
BBX	216	chr3:108727049..109006787	279.7	0.5613	0.5561
BCAM	7	chr19:50005555..50016356	10.8	0.795	0.7326
BCAN	14	chr1:154879556..154895661	16.11	0.3579	0.3489
BCAP29	20	chr7:107009961..107057803	47.84	0.5105	0.5368
BCAR1	17	chr16:73820525..73839465	18.94	0.9439	0.963
BCAR3	79	chr1:93801301..93918709	117.4	0.2836	0.2225
BCAS1	276	chr20:51993533..52120639	127.1	0.5608	0.5244
BCAS2	6	chr1:114912206..114925270	13.06	0.3306	0.2947
BCAS3	269	chr17:56181767..56824837	643.1	0.641	0.6099
BCAS4	59	chr20:48851837..48927016	75.18	0.7714	0.7377
BCAT1	187	chr12:24855650..24993459	137.8	0.1506	0.2767
BCAT2	8	chr19:53992417..54004812	12.39	0.3232	0.2799
BCCIP	15	chr10:127505059..127530311	25.25	0.5871	0.6466
BCDIN3D	6	chr12:48518436..48521256	2.82	0.8197	0.7829
BCHE	69	chr3:166973974..167037819	63.84	0.3513	0.3225
BCKDHA	23	chr19:46596005..46622236	26.23	0.1904	0.1994
BCKDHB	273	chr6:80873685..81112522	238.8	0.7476	0.7106
BCKDK	2	chr16:31029294..31030072	0.778	0.4153	0.4853
BCL10	22	chr1:85505529..85516040	10.51	0.6403	0.6096
BCL11A	67	chr2:60532730..60632982	100.3	0.4278	0.5914
BCL11B	118	chr14:98709023..98804986	95.96	0.4903	0.5163
BCL2	222	chr18:58941710..59136859	195.1	0.525	0.5674
BCL2A1	9	chr15:78041042..78050461	9.419	0.6934	0.6856
BCL2L1	42	chr20:29718434..29770860	52.43	0.3397	0.3308
BCL2L10	5	chr15:50189225..50192226	3.001	0.1616	0.1498
BCL2L11	31	chr2:111595886..111640101	44.22	0.6161	0.5854
BCL2L12	3	chr19:54860832..54868983	8.151	0.5724	0.5308
BCL2L13	76	chr22:16503036..16591983	88.95	0.1349	0.1365
BCL2L14	151	chr12:12115810..12253707	137.9	0.3919	0.4622
BCL2L15	10	chr1:114221012..114230984	9.972	0.3064	0.2896
BCL2L2	5	chr14:22846939..22849717	2.778	0.8913	0.8306
BCL3	2	chr19:49944944..49946008	1.064	0.5298	0.4748
BCL6	17	chr3:188923200..188944990	21.79	0.1949	0.1878
BCL6B	3	chr17:6869786..6872864	3.078	0.0676	0.08956
BCL7A	22	chr12:120945949..120979228	33.28	0.8421	0.8426
BCL7B	1	chr7:72609167..72609167	0	0.9233	0.9233
BCL7C	1	chr16:30811180..30811180	0	0.3924	0.3924
BCL9	81	chr1:145479986..145564259	84.27	0.7394	0.7091
BCL9L	1	chr11:118284891..118284891	0	0.06996	0.06996
BCLAF1	6	chr6:136625572..136651043	25.47	0.5648	0.575
BCMO1	45	chr16:79832769..79878799	46.03	0.09255	0.129
BCO2	34	chr11:111552271..111592600	40.33	0.5145	0.5185
BCR	123	chr22:21855082..21988007	132.9	0.1521	0.2058
BCS1L	4	chr2:219233251..219235956	2.705	0.6638	0.8489
BDH1	57	chr3:198721755..198784408	62.65	0.2692	0.2499
BDH2	25	chr4:104219947..104240230	20.28	0.8607	0.8206
BDKRB1	12	chr14:95792372..95799895	7.523	0.3302	0.3045
BDKRB2	59	chr14:95740892..95778983	38.09	0.3651	0.4044
BDNF	27	chr11:27633617..27692783	59.17	0.4212	0.4316
BDP1	85	chr5:70787574..70897815	110.2	0.8773	0.8894
BECN1	2	chr17:38217430..38225296	7.866	0.305	0.2628
BEGAIN	11	chr14:100074968..100101970	27	0.2895	0.3949
BEST1	16	chr11:61475963..61488553	12.59	0.9331	0.8995
BEST3	96	chr12:68333765..68378477	44.71	0.6987	0.7295
BET1	5	chr7:93459329..93471064	11.73	0.7571	0.8275
BET1L	10	chr11:193788..196767	2.979	0.4575	0.4444
BFAR	5	chr16:14639679..14667269	27.59	0.546	0.5977
BFSP1	60	chr20:17422690..17457014	34.32	0.5834	0.5992
BFSP2	62	chr3:134602316..134676102	73.79	0.3054	0.4404
BHLHB2	2	chr3:4999771..5001008	1.237	0.6551	0.6234
BHLHB3	1	chr12:26164355..26164355	0	0.7457	0.7457
BHLHB5	1	chr8:65657887..65657887	0	0.6269	0.6269
BHLHB8	1	chr7:97679554..97679554	0	0.3862	0.3862
BHMT	15	chr5:78444816..78462964	18.15	0.3469	0.4175
BHMT2	12	chr5:78402082..78418889	16.81	0.3417	0.3064
BICC1	222	chr10:59944612..60258559	313.9	0.1613	0.1989
BICD1	359	chr12:32152506..32421847	269.3	0.4761	0.5241
BICD2	38	chr9:94513540..94565378	51.84	0.222	0.2132
BID	36	chr22:16598210..16635988	37.78	0.6708	0.6719
BIK	21	chr22:41838166..41853899	15.73	0.7818	0.8289
BIN1	76	chr2:127523075..127578376	55.3	0.1462	0.2577
BIN2	25	chr12:49961133..50003513	42.38	0.6968	0.6203
BIN3	51	chr8:22533963..22581925	47.96	0.09046	0.1619
BIRC2	12	chr11:101725073..101753138	28.07	0.1136	0.1061
BIRC3	6	chr11:101695376..101713600	18.22	0.1227	0.1137
BIRC5	23	chr17:73721962..73733023	11.06	0.5805	0.6495
BIRC6	76	chr2:32439149..32689168	250	0.1743	0.2295
BIRC7	6	chr20:61337899..61341667	3.768	0.1444	0.1387
BIRC8	3	chr19:58484854..58485723	0.869	0.5686	0.5422
BIVM	32	chr13:102252370..102291826	39.46	0.4339	0.4448
BLCAP	6	chr20:35581911..35587876	5.965	0.953	0.9499
BLK	105	chr8:11389321..11459454	70.13	0.3851	0.3506
BLM	65	chr15:89075579..89159206	83.63	0.1953	0.2334
BLMH	24	chr17:25600202..25641782	41.58	0.6389	0.596
BLNK	100	chr10:97943276..98017517	74.24	0.4026	0.4084
BLOC1S1	1	chr12:54397591..54397591	0	0.8178	0.8178
BLOC1S2	2	chr10:102028675..102035646	6.971	0.6084	0.7608
BLOC1S3	1	chr19:50375288..50375288	0	0.6555	0.6555
BLVRA	26	chr7:43768508..43813128	44.62	0.3473	0.3072
BLVRB	4	chr19:45650488..45661043	10.55	0.2711	0.2467
BLZF1	31	chr1:167604000..167631103	27.1	0.5413	0.6345
BMF	14	chr15:38168110..38182151	14.04	0.6113	0.5878
BMP1	28	chr8:22081589..22125331	43.74	0.5154	0.4999
BMP10	8	chr2:68946816..68951582	4.766	0.2525	0.383
BMP2	7	chr20:6699316..6708431	9.115	0.7691	0.7753
BMP2K	69	chr4:79918959..80051730	132.8	0.9089	0.9412
BMP3	27	chr4:82172769..82196714	23.95	0.9657	0.9752
BMP4	3	chr14:53487272..53492803	5.531	0.6827	0.7568
BMP5	108	chr6:55728210..55847512	119.3	0.6736	0.751
BMP6	196	chr6:7673427..7826930	153.5	0.4737	0.5329
BMP7	133	chr20:55177312..55269435	92.12	0.1374	0.272
BMP8A	18	chr1:39731672..39766019	34.35	0.5116	0.5795
BMP8B	10	chr1:39998208..40023966	25.76	0.3314	0.2471
BMPER	211	chr7:33912585..34160627	248	0.5748	0.5896
BMPR1A	123	chr10:88508435..88673102	164.7	0.3291	0.3998
BMPR1B	455	chr4:95899888..96298150	398.3	0.0459	0.06685
BMPR2	50	chr2:202954549..203140049	185.5	0.8696	0.8225
BMS1	50	chr10:42598540..42646633	48.09	0.2535	0.2926
BNC1	11	chr15:81718795..81741704	22.91	0.2173	0.1905
BNC2	609	chr9:16400956..16860421	459.5	0.6782	0.6526
BNIP1	17	chr5:172504557..172523943	19.39	0.2797	0.2357
BNIP2	51	chr15:57742816..57768807	25.99	0.5898	0.6899
BNIP3	7	chr10:133631439..133642662	11.22	0.4182	0.4575
BNIP3L	19	chr8:26296563..26325853	29.29	0.2796	0.343
BNIPL	7	chr1:149278167..149285804	7.637	0.1795	0.3126
BOC	104	chr3:114414679..114487111	72.43	0.1896	0.2335
BOK	9	chr2:242149335..242160220	10.88	0.5808	0.5784
BOLA1	1	chr1:148138529..148138529	0	0.1197	0.1197
BOLA3	13	chr2:74216498..74228149	11.65	0.819	0.7991
BOLL	19	chr2:198308975..198355353	46.38	0.4277	0.4256
BOP1	9	chr8:145472486..145484561	12.07	0.732	0.7034
BPGM	47	chr7:133984680..134012988	28.31	0.6115	0.6235
BPHL	30	chr6:3082044..3097918	15.87	0.8179	0.7702
BPI	43	chr20:36365965..36396639	30.67	0.4243	0.4135
BPIL1	9	chr20:31060133..31075099	14.97	0.7744	0.8017
BPIL2	66	chr22:31141952..31182722	40.77	0.5044	0.5331
BPIL3	24	chr20:31083161..31094975	11.81	0.3059	0.3484
BPNT1	9	chr1:218299420..218329682	30.26	0.814	0.786
BPTF	45	chr17:63255710..63408144	152.4	0.7429	0.743
BRAF	80	chr7:140081546..140268824	187.3	0.5739	0.5212
BRAP	13	chr12:110565674..110607667	41.99	0.6507	0.6393
BRCA1	46	chr17:38449934..38530713	80.78	0.6183	0.6088
BRCA2	98	chr13:31787792..31871439	83.65	0.1014	0.234
BRD1	38	chr22:48555161..48600025	44.86	0.4931	0.4366
BRD2	22	chr6:33044419..33056782	12.36	0.2632	0.2225
BRD3	37	chr9:135887919..135921778	33.86	0.4163	0.4752
BRD4	9	chr19:15213372..15248928	35.56	0.8968	0.9324
BRD7	23	chr16:48913242..48957773	44.53	0.3607	0.3207
BRD8	9	chr5:137503686..137539700	36.01	0.7039	0.6894
BRD9	12	chr5:918411..945204	26.79	0.7927	0.8163
BRDT	42	chr1:92187637..92250718	63.08	0.1079	0.187
BRE	290	chr2:27967415..28413931	446.5	0.4011	0.4446
BRF1	41	chr14:104746746..104830054	83.31	0.08429	0.1206
BRF2	1	chr8:37825425..37825425	0	0.9764	0.9764
BRI3	3	chr7:97750177..97753838	3.661	0.648	0.6202
BRI3BP	21	chr12:124048860..124076057	27.2	0.3292	0.3252
BRIP1	98	chr17:57114956..57295415	180.5	0.6882	0.6917
BRMS1	6	chr11:65862393..65867827	5.434	0.2839	0.2913
BRMS1L	16	chr14:35366822..35408995	42.17	0.5417	0.6524
BRP44	4	chr1:166154040..166169703	15.66	0.3518	0.3754
BRP44L	14	chr6:166698669..166716423	17.75	0.7142	0.9341
BRPF1	6	chr3:9750160..9763168	13.01	0.4311	0.395
BRPF3	16	chr6:36273191..36306555	33.36	0.7919	0.7501
BRSK1	13	chr19:60490377..60511657	21.28	0.3813	0.3857
BRSK2	43	chr11:1369424..1439753	70.33	0.4474	0.3761
BRUNOL4	366	chr18:33083884..33399120	315.2	0.5307	0.6366
BRUNOL5	48	chr19:3178102..3246428	68.33	0.1412	0.1149
BRUNOL6	6	chr15:70365126..70385668	20.54	0.3155	0.3019
BRWD1	111	chr21:39479848..39606259	126.4	0.2536	0.4744
BRWD2	61	chr10:122600777..122658791	58.01	0.3877	0.4803
BSCL2	7	chr11:62216570..62228933	12.36	0.8478	0.8542
BSDC1	2	chr1:32604130..32613780	9.65	0.08262	0.07111
BSG	10	chr19:523317..533775	10.46	0.8761	0.8529
BSN	49	chr3:49572017..49683506	111.5	0.1508	0.1627
BSND	9	chr1:55237331..55246913	9.582	0.7113	0.7783
BSPH1	19	chr19:53163234..53186257	23.02	0.1064	0.1338
BSPRY	36	chr9:115152284..115173174	20.89	0.1902	0.2157
BST1	54	chr4:15314137..15342552	28.41	0.3945	0.3623
BST2	3	chr19:17374981..17375440	0.459	0.2813	0.2822
BSX	5	chr11:122354184..122356773	2.589	0.4056	0.3709
BTAF1	67	chr10:93674126..93779247	105.1	0.4345	0.5264
BTBD1	21	chr15:81476777..81523909	47.13	0.2613	0.2494
BTBD10	70	chr11:13366374..13440166	73.79	0.2369	0.2711
BTBD11	344	chr12:106241560..106577349	335.8	0.05423	0.1125
BTBD12	12	chr16:3572336..3596483	24.15	0.3654	0.3589
BTBD14A	57	chr9:138044661..138125513	80.85	0.9686	0.9765
BTBD14B	8	chr19:13092995..13111340	18.34	0.01598	0.02711
BTBD16	120	chr10:124021208..124087417	66.21	0.8152	0.7815
BTBD2	11	chr19:1937455..1965037	27.58	0.8925	0.8882
BTBD3	25	chr20:11821317..11855058	33.74	0.3515	0.3236
BTBD6	1	chr14:104788324..104788324	0	0.02724	0.02724
BTBD7	98	chr14:92774877..92866538	91.66	0.2227	0.2589
BTBD8	68	chr1:92319013..92384595	65.58	0.3759	0.427
BTBD9	415	chr6:38245792..38714589	468.8	0.5955	0.5817
BTC	48	chr4:75892387..75937795	45.41	0.4434	0.4575
BTD	14	chr3:15619079..15661780	42.7	0.7247	0.6546
BTF3	11	chr5:72831125..72836353	5.228	0.6013	0.653
BTF3L4	10	chr1:52295114..52323832	28.72	0.5327	0.4559
BTG2	2	chr1:201542318..201543676	1.358	0.3458	0.7773
BTG3	5	chr21:17890191..17902139	11.95	0.8149	0.8116
BTG4	35	chr11:110843643..110887775	44.13	0.5929	0.6176
BTLA	18	chr3:113665545..113699339	33.79	0.2805	0.2651
BTN1A1	7	chr6:26609756..26618543	8.787	0.6125	0.6084
BTN2A1	20	chr6:26566244..26576639	10.39	0.000251	0.003007
BTN2A2	19	chr6:26491365..26502299	10.93	0.005236	0.02014
BTN2A3	23	chr6:26531069..26539264	8.195	0.05888	0.08241
BTN3A1	26	chr6:26511015..26522462	11.45	0.04349	0.05222
BTN3A2	39	chr6:26473574..26486128	12.55	4.208e-05	0.0003766
BTN3A3	15	chr6:26549033..26559532	10.5	0.02426	0.06269
BTNL2	35	chr6:32470908..32482618	11.71	1.132e-10	1.428e-06
BTNL3	6	chr5:180363501..180366057	2.556	0.9703	0.9734
BTNL8	17	chr5:180259177..180307129	47.95	0.9029	0.9085
BTNL9	16	chr5:180400088..180420866	20.78	0.5587	0.5312
BTRC	118	chr10:103107643..103306824	199.2	0.8002	0.8327
BUB1B	28	chr15:38240599..38297348	56.75	0.7561	0.7002
BUB3	7	chr10:124903986..124913074	9.088	0.165	0.186
BUD13	36	chr11:116124283..116147347	23.06	0.4523	0.3791
BUD31	7	chr7:98846331..98854260	7.929	0.08198	0.065
BVES	48	chr6:105651496..105686833	35.34	0.5628	0.4981
BXDC1	59	chr6:111410435..111450087	39.65	0.6765	0.6561
BXDC2	6	chr5:34951816..34960614	8.798	0.5152	0.6402
BXDC5	28	chr1:84717528..84735588	18.06	0.5597	0.6735
BYSL	6	chr6:41998813..42008384	9.571	0.5783	0.6418
BZRAP1	27	chr17:53735470..53760857	25.39	0.1918	0.2078
BZRPL1	2	chr6:41118346..41119244	0.898	0.9587	0.9587
BZW1	4	chr2:201386036..201394367	8.331	0.6835	0.6694
BZW2	72	chr7:16653465..16712114	58.65	0.2015	0.2184
C10orf10	1	chr10:44793323..44793323	0	0.8215	0.8215
C10orf104	2	chr10:73658270..73659190	0.92	0.04486	0.04005
C10orf107	133	chr10:63093039..63195307	102.3	0.08841	0.1034
C10orf109	46	chr10:1560086..1588718	28.63	0.7212	0.6726
C10orf11	800	chr10:77212564..77985340	772.8	0.33	0.2999
C10orf111	2	chr10:15177912..15178621	0.709	0.4513	0.828
C10orf113	6	chr10:21454898..21469934	15.04	0.3913	0.408
C10orf114	1	chr10:21823640..21823640	0	0.7351	0.7351
C10orf116	4	chr10:88719359..88720292	0.933	0.1684	0.1362
C10orf118	31	chr10:115876853..115923895	47.04	0.5355	0.5437
C10orf119	41	chr10:121579392..121621533	42.14	0.1431	0.1751
C10orf12	3	chr10:98732011..98732740	0.729	0.4439	0.3711
C10orf120	3	chr10:124447442..124449129	1.687	0.2869	0.3459
C10orf122	15	chr10:127335597..127360902	25.3	0.4581	0.4138
C10orf128	42	chr10:50034546..50064293	29.75	0.4052	0.4178
C10orf129	45	chr10:96944288..96975691	31.4	0.6269	0.5963
C10orf132	8	chr10:99601583..99617319	15.74	0.3605	0.31
C10orf137	23	chr10:127399039..127434640	35.6	0.6431	0.6206
C10orf140	2	chr10:21846838..21851493	4.655	0.9181	0.9115
C10orf141	48	chr10:128823982..128881619	57.64	0.4606	0.4188
C10orf18	54	chr10:5766827..5846260	79.43	0.1413	0.1702
C10orf2	4	chr10:102737353..102744023	6.67	0.2386	0.2333
C10orf25	1	chr10:44816126..44816126	0	0.2706	0.2706
C10orf26	79	chr10:104494524..104565860	71.34	0.7163	0.679
C10orf27	29	chr10:72201703..72213919	12.22	0.05486	0.09468
C10orf28	57	chr10:99885236..99994431	109.2	0.1819	0.4071
C10orf30	86	chr10:13520795..13584870	64.08	0.6459	0.6666
C10orf32	6	chr10:104604340..104613568	9.228	0.7357	0.6875
C10orf33	84	chr10:100134772..100164711	29.94	0.2798	0.2945
C10orf35	6	chr10:71061627..71063031	1.404	0.1743	0.2406
C10orf4	54	chr10:95418997..95450363	31.37	0.4685	0.4145
C10orf46	61	chr10:120432872..120502829	69.96	0.5557	0.5854
C10orf47	39	chr10:11909252..11952437	43.19	0.3252	0.3221
C10orf49	16	chr10:13304286..13315649	11.36	0.8138	0.7619
C10orf53	31	chr10:50559216..50586937	27.72	0.5335	0.5261
C10orf54	35	chr10:73177651..73201075	23.42	0.5972	0.675
C10orf55	1	chr10:75341881..75341881	0	0.4699	0.4699
C10orf57	11	chr10:81828636..81842039	13.4	0.07328	0.07614
C10orf58	20	chr10:82159578..82182693	23.11	0.9161	0.9164
C10orf59	291	chr10:90024019..90332817	308.8	0.5773	0.5575
C10orf62	2	chr10:99340007..99340118	0.111	0.9144	0.9226
C10orf63	10	chr10:25311276..25340550	29.27	0.2185	0.283
C10orf65	19	chr10:99335396..99362117	26.72	0.6445	0.64
C10orf67	14	chr10:23645722..23673572	27.85	0.4468	0.3681
C10orf68	229	chr10:32896752..33211361	314.6	0.7215	0.7197
C10orf71	39	chr10:50177368..50204868	27.5	0.4716	0.4689
C10orf72	160	chr10:49892433..49991924	99.49	0.2728	0.2699
C10orf76	68	chr10:103595408..103797807	202.4	0.456	0.6396
C10orf78	7	chr10:105872045..105876096	4.051	0.6514	0.6314
C10orf79	95	chr10:105884596..105981093	96.5	0.7789	0.7865
C10orf81	42	chr10:115502320..115532176	29.86	0.8173	0.8277
C10orf82	9	chr10:118413562..118419113	5.551	0.01734	0.0468
C10orf84	25	chr10:120059107..120090115	31.01	0.8077	0.7799
C10orf88	11	chr10:124682576..124702951	20.38	0.756	0.7684
C10orf90	98	chr10:128104315..128199787	95.47	0.6308	0.6555
C10orf91	2	chr10:134111800..134111801	0.001	0.5067	0.4666
C10orf92	38	chr10:134472398..134519674	47.28	0.7429	0.7091
C10orf93	8	chr10:134597180..134604287	7.107	0.06416	0.08431
C10orf95	1	chr10:104201048..104201048	0	0.9995	0.9995
C10orf96	40	chr10:118074647..118129524	54.88	0.4471	0.5347
C10orf97	37	chr10:15861784..15942309	80.53	0.4257	0.4792
C10orf99	7	chr10:85923899..85934835	10.94	0.02727	0.05888
C11orf1	3	chr11:111255640..111259784	4.144	0.3666	0.3592
C11orf10	3	chr11:61314379..61316657	2.278	0.6066	0.6013
C11orf16	10	chr11:8899246..8907806	8.56	0.7179	0.9417
C11orf17	11	chr11:8889640..8897279	7.639	0.4118	0.6514
C11orf2	5	chr11:64621435..64630838	9.403	0.1582	0.112
C11orf24	3	chr11:67786591..67794461	7.87	0.3321	0.3612
C11orf30	53	chr11:75839037..75939776	100.7	0.7483	0.7044
C11orf31	1	chr11:57266870..57266870	0	0.1542	0.1542
C11orf35	2	chr11:548884..549016	0.132	0.7291	0.7419
C11orf38	8	chr11:125151433..125153713	2.28	0.8347	0.7738
C11orf40	17	chr11:4549628..4554556	4.928	0.8073	0.8342
C11orf41	111	chr11:33520699..33652025	131.3	0.217	0.2784
C11orf42	4	chr11:6183659..6188307	4.648	0.5596	0.5916
C11orf45	6	chr11:128275086..128278623	3.537	0.09949	0.1863
C11orf46	15	chr11:30301337..30312283	10.95	0.1506	0.1488
C11orf47	35	chr11:6475306..6498156	22.85	0.912	0.9331
C11orf48	9	chr11:62186911..62195422	8.511	0.5587	0.5502
C11orf49	95	chr11:46914875..47142256	227.4	0.3332	0.3925
C11orf51	2	chr11:71500049..71500781	0.732	0.1262	0.1262
C11orf52	3	chr11:111296905..111300358	3.453	0.3644	0.3614
C11orf53	21	chr11:110638215..110662046	23.83	0.314	0.2804
C11orf54	15	chr11:93114475..93135831	21.36	0.1755	0.1905
C11orf57	1	chr11:111460712..111460712	0	0.7397	0.7397
C11orf58	16	chr11:16716820..16732438	15.62	0.1689	0.1531
C11orf59	5	chr11:71487148..71491395	4.247	0.2342	0.2759
C11orf60	8	chr11:117921283..117940966	19.68	0.2005	0.2014
C11orf61	17	chr11:124148903..124173515	24.61	0.7513	0.7142
C11orf63	83	chr11:122262330..122335484	73.15	0.5233	0.4673
C11orf65	30	chr11:107760209..107842117	81.91	0.1307	0.1226
C11orf66	8	chr11:61005352..61013999	8.647	0.9635	0.9719
C11orf67	20	chr11:77211300..77261024	49.72	0.7011	0.7131
C11orf70	31	chr11:101423537..101456245	32.71	0.4834	0.527
C11orf71	7	chr11:113768097..113775814	7.717	0.4519	0.5173
C11orf73	35	chr11:85691009..85734054	43.05	0.6953	0.6924
C11orf74	105	chr11:36572688..36637341	64.65	0.5359	0.567
C11orf75	79	chr11:92851412..92913377	61.97	0.3639	0.4275
C11orf79	6	chr11:60959488..60970496	11.01	0.6844	0.6859
C11orf80	14	chr11:66272625..66367221	94.6	0.59	0.6432
C11orf82	28	chr11:82290490..82323152	32.66	0.2759	0.2831
C11orf9	24	chr11:61277244..61309777	32.53	0.4272	0.5164
C12orf11	27	chr12:26949830..26981817	31.99	0.6823	0.644
C12orf23	9	chr12:105874506..105891569	17.06	0.6622	0.6967
C12orf24	4	chr12:109391263..109408254	16.99	0.5259	0.4192
C12orf25	7	chr12:48269645..48280033	10.39	0.2179	0.2161
C12orf26	96	chr12:81277370..81394329	117	0.5863	0.5404
C12orf29	3	chr12:86954597..86964807	10.21	0.4686	0.4032
C12orf30	16	chr12:110949276..111022121	72.84	0.637	0.6645
C12orf31	7	chr12:64804211..64810722	6.511	0.1144	0.09205
C12orf32	10	chr12:2857541..2866435	8.894	0.5247	0.3907
C12orf34	32	chr12:108657357..108687558	30.2	0.8563	0.8404
C12orf35	61	chr12:32004680..32036267	31.59	0.524	0.5298
C12orf36	11	chr12:13417174..13420903	3.729	0.3867	0.3974
C12orf39	5	chr12:21571630..21575296	3.666	0.7697	0.7729
C12orf4	26	chr12:4467239..4515709	48.47	0.5403	0.5148
C12orf40	59	chr12:38308296..38401621	93.33	0.5235	0.5839
C12orf41	20	chr12:47334773..47362078	27.3	0.5131	0.4889
C12orf42	200	chr12:102221112..102413061	191.9	0.91	0.9139
C12orf43	10	chr12:119925823..119938640	12.82	0.5472	0.6101
C12orf44	11	chr12:50751040..50757426	6.386	0.3417	0.2749
C12orf45	7	chr12:103904282..103912311	8.029	0.203	0.212
C12orf48	22	chr12:101038314..101112054	73.74	0.8429	0.8227
C12orf49	19	chr12:115638656..115659649	20.99	0.1216	0.1409
C12orf5	28	chr12:4303650..4338182	34.53	0.572	0.5515
C12orf50	44	chr12:86900733..86946087	45.35	0.5455	0.5351
C12orf51	38	chr12:111082704..111225092	142.4	0.6471	0.6501
C12orf52	1	chr12:112114332..112114332	0	0.4782	0.4782
C12orf54	29	chr12:47163460..47175504	12.04	0.4792	0.6369
C12orf56	101	chr12:62947641..63065283	117.6	0.5773	0.5264
C12orf57	2	chr12:6924169..6924611	0.442	0.9015	0.8556
C12orf59	14	chr12:10223558..10235654	12.1	0.6861	0.8247
C12orf60	15	chr12:14848199..14867820	19.62	0.7843	0.7725
C12orf61	1	chr12:61282328..61282328	0	0.01842	0.01842
C12orf62	6	chr12:48792236..48799954	7.718	0.546	0.5086
C12orf63	168	chr12:95566813..95682257	115.4	0.3831	0.363
C12orf65	19	chr12:122284832..122308046	23.21	0.8689	0.8738
C12orf66	11	chr12:62874832..62900441	25.61	0.4572	0.4586
C12orf67	19	chr12:24611638..24623653	12.02	0.6463	0.6557
C13orf1	11	chr13:49385994..49407785	21.79	0.3187	0.3366
C13orf15	20	chr13:40931698..40942363	10.66	0.5938	0.5736
C13orf16	28	chr13:110771099..110793749	22.65	0.4864	0.4745
C13orf18	32	chr13:45814328..45859044	44.72	0.8015	0.8876
C13orf23	33	chr13:38482373..38509211	26.84	0.0356	0.04233
C13orf26	41	chr13:30405727..30442238	36.51	0.1917	0.2181
C13orf27	5	chr13:102216567..102223245	6.678	0.8759	0.8975
C13orf28	63	chr13:112079844..112135171	55.33	0.5719	0.7033
C13orf3	31	chr13:20626134..20648264	22.13	0.4195	0.4151
C13orf30	18	chr13:42254313..42262859	8.546	0.7131	0.6747
C13orf31	17	chr13:43352374..43365210	12.84	0.7881	0.7529
C13orf33	12	chr13:30380194..30397621	17.43	0.111	0.1309
C13orf34	15	chr13:72200262..72227359	27.1	0.2289	0.2612
C13orf35	21	chr13:112349790..112386009	36.22	0.4289	0.4436
C13orf36	25	chr13:36148048..36169163	21.11	0.5206	0.4995
C13orf37	8	chr13:72182412..72199805	17.39	0.1202	0.2046
C13orf39	29	chr13:102136231..102144660	8.429	0.5197	0.4906
C14orf1	2	chr14:75191417..75194133	2.716	0.381	0.3705
C14orf100	30	chr14:59021031..59041364	20.33	0.4199	0.487
C14orf101	74	chr14:56116359..56185375	69.02	0.2767	0.3244
C14orf102	27	chr14:89814425..89865458	51.03	0.6788	0.6788
C14orf104	9	chr14:49162221..49171432	9.211	0.254	0.2416
C14orf105	13	chr14:57007877..57029797	21.92	0.8927	0.9083
C14orf106	19	chr14:44743010..44790353	47.34	0.1862	0.1769
C14orf108	11	chr14:56805707..56825219	19.51	0.6089	0.7051
C14orf109	1	chr14:92721745..92721745	0	0.579	0.579
C14orf115	5	chr14:73884992..73894118	9.126	0.5035	0.4048
C14orf118	76	chr14:75688512..75738109	49.6	0.9091	0.9004
C14orf119	9	chr14:22634852..22638216	3.364	0.225	0.2924
C14orf124	10	chr14:23978912..23981009	2.097	0.3376	0.3376
C14orf126	9	chr14:30985424..30995680	10.26	0.8975	0.8717
C14orf129	8	chr14:95915845..95921824	5.979	0.4743	0.3983
C14orf133	20	chr14:76963029..76993536	30.51	0.6543	0.6019
C14orf135	41	chr14:59629414..59670230	40.82	0.3033	0.3199
C14orf138	9	chr14:49645161..49649885	4.724	0.7288	0.72
C14orf143	149	chr14:89333253..89490051	156.8	0.3262	0.3465
C14orf145	409	chr14:80033917..80475599	441.7	0.3338	0.321
C14orf147	13	chr14:33974633..34000434	25.8	0.7823	0.8609
C14orf148	10	chr14:76930296..76958793	28.5	0.6374	0.6048
C14orf149	20	chr14:59009480..59020443	10.96	0.5445	0.6563
C14orf151	8	chr14:104232507..104241048	8.541	0.05994	0.1796
C14orf152	7	chr14:93455553..93461452	5.899	0.35	0.3127
C14orf153	9	chr14:103099545..103124325	24.78	0.379	0.6028
C14orf156	14	chr14:77245079..77253459	8.38	0.2719	0.3347
C14orf159	58	chr14:90650796..90761224	110.4	0.07757	0.1506
C14orf166	13	chr14:51527527..51539397	11.87	0.1489	0.1806
C14orf166B	52	chr14:76362745..76403716	40.97	0.7598	0.8036
C14orf169	2	chr14:73028128..73028565	0.437	0.3855	0.3515
C14orf172	8	chr14:103065958..103072847	6.889	0.611	0.6555
C14orf174	14	chr14:76913567..76926074	12.51	0.6373	0.6328
C14orf177	6	chr14:98247896..98252524	4.628	0.6473	0.5419
C14orf178	11	chr14:77297385..77304965	7.58	0.3892	0.5328
C14orf179	81	chr14:75523872..75619505	95.63	0.8015	0.8113
C14orf180	3	chr14:104117773..104126404	8.631	0.4415	0.5812
C14orf181	2	chr14:68331225..68332194	0.969	0.7491	0.7288
C14orf2	4	chr14:103448605..103453788	5.183	0.8943	0.9429
C14orf21	10	chr14:23839503..23843227	3.724	0.6719	0.6413
C14orf28	1	chr14:44437978..44437978	0	0.7239	0.7239
C14orf37	163	chr14:57540752..57686969	146.2	0.1927	0.1878
C14orf39	43	chr14:59973510..60022289	48.78	0.9056	0.8909
C14orf4	1	chr14:76562644..76562644	0	0.2991	0.2991
C14orf43	68	chr14:73252643..73322746	70.1	0.4123	0.357
C14orf45	14	chr14:73559488..73601238	41.75	0.8609	0.8202
C14orf48	15	chr14:93534185..93544103	9.918	0.7575	0.802
C14orf49	141	chr14:94953674..95010425	56.75	0.2981	0.3021
C14orf50	31	chr14:64086455..64124611	38.16	0.5615	0.5487
C14orf68	3	chr14:99862235..99866231	3.996	0.7846	0.888
C14orf73	5	chr14:102636538..102644823	8.285	0.5113	0.7108
C14orf79	10	chr14:104524458..104532112	7.654	0.3451	0.3659
C14orf80	3	chr14:105030912..105033704	2.792	0.1688	0.5684
C14orf83	49	chr14:67007230..67049784	42.55	0.8165	0.8547
C14orf93	12	chr14:22526155..22546426	20.27	0.3532	0.4216
C14orf94	5	chr14:22486491..22494881	8.39	0.462	0.5018
C15orf15	14	chr15:53262687..53276357	13.67	0.6234	0.6621
C15orf17	4	chr15:72980057..72983229	3.172	0.7043	0.72
C15orf2	7	chr15:22472742..22478866	6.124	0.2612	0.2486
C15orf23	15	chr15:38462447..38473142	10.7	0.843	0.8236
C15orf24	14	chr15:32164893..32180506	15.61	0.7157	0.8979
C15orf26	6	chr15:79214362..79224705	10.34	0.2318	0.3134
C15orf27	144	chr15:74146110..74284272	138.2	0.4448	0.4523
C15orf29	32	chr15:32220639..32288879	68.24	0.471	0.4156
C15orf32	38	chr15:90816282..90845343	29.06	0.6883	0.7524
C15orf33	182	chr15:47408902..47700238	291.3	0.7294	0.7189
C15orf37	3	chr15:78002656..78003380	0.724	0.8504	0.8473
C15orf38	7	chr15:88245643..88255761	10.12	0.4397	0.5364
C15orf39	1	chr15:73285797..73285797	0	0.5844	0.5844
C15orf40	3	chr15:81469398..81471291	1.893	0.206	0.168
C15orf41	258	chr15:34659249..34889246	230	0.6157	0.6583
C15orf42	52	chr15:87920618..87971937	51.32	0.6859	0.725
C15orf43	9	chr15:43037184..43055474	18.29	0.5822	0.6239
C15orf44	20	chr15:63658431..63690451	32.02	0.0513	0.04674
C15orf48	1	chr15:43511275..43511275	0	0.1087	0.1087
C15orf52	6	chr15:38411116..38420430	9.314	0.8728	0.8364
C15orf53	11	chr15:36776107..36778999	2.892	0.8986	0.9
C15orf54	9	chr15:37330211..37333406	3.195	0.3439	0.4076
C15orf55	10	chr15:32425490..32436923	11.43	0.7229	0.6465
C15orf56	2	chr15:38330232..38330515	0.283	0.1493	0.1187
C15orf57	18	chr15:38632594..38644281	11.69	0.7443	0.6825
C15orf58	6	chr15:88579335..88586064	6.729	0.8962	0.923
C15orf59	6	chr15:71821849..71829550	7.701	0.9493	0.9213
C16orf33	4	chr16:45320..47275	1.955	0.5423	0.6325
C16orf35	26	chr16:76888..127429	50.54	0.6253	0.5812
C16orf42	1	chr16:1340694..1340694	0	0.2031	0.2031
C16orf45	49	chr16:15436812..15588143	151.3	0.3608	0.3708
C16orf46	21	chr16:79644989..79667852	22.86	0.4299	0.4539
C16orf48	1	chr16:66257449..66257449	0	0.9866	0.9866
C16orf5	22	chr16:4500930..4528395	27.46	0.1747	0.1963
C16orf53	4	chr16:29736211..29741215	5.004	0.5018	0.4912
C16orf54	1	chr16:29662184..29662184	0	0.07971	0.07971
C16orf55	16	chr16:88252256..88264964	12.71	0.6123	0.6039
C16orf57	9	chr16:56592930..56611600	18.67	0.6344	0.6614
C16orf58	7	chr16:31411252..31425849	14.6	0.2557	0.2448
C16orf59	1	chr16:2452524..2452524	0	0.4538	0.4538
C16orf61	42	chr16:79567671..79595569	27.9	0.5653	0.5273
C16orf62	135	chr16:19474695..19618970	144.3	0.6921	0.7513
C16orf63	22	chr16:15867194..15889759	22.57	0.4145	0.3783
C16orf65	1	chr16:21905052..21905052	0	0.7015	0.7015
C16orf68	12	chr16:8623608..8646611	23	0.1575	0.1805
C16orf7	3	chr16:88301897..88314356	12.46	0.7557	0.7876
C16orf70	11	chr16:65701796..65739500	37.7	0.4006	0.4132
C16orf71	19	chr16:4726173..4739042	12.87	0.6704	0.6651
C16orf72	23	chr16:9094236..9120920	26.68	0.7101	0.7307
C16orf73	72	chr16:1824502..1850374	25.87	0.6823	0.7476
C16orf74	45	chr16:84298758..84340739	41.98	0.5323	0.626
C16orf75	6	chr16:11347180..11353053	5.873	0.4772	0.5179
C16orf78	24	chr16:47968066..47990325	22.26	0.2391	0.2199
C16orf80	7	chr16:56705214..56720597	15.38	0.5042	0.4908
C16orf84	20	chr16:87301239..87308541	7.302	0.2164	0.2142
C16orf85	9	chr16:87147696..87163569	15.87	0.2669	0.2478
C16orf87	7	chr16:45396855..45414090	17.23	0.8732	0.9182
C16orf88	10	chr16:19626226..19636517	10.29	0.6167	0.6016
C17orf28	11	chr17:70458656..70479749	21.09	0.556	0.5754
C17orf39	18	chr17:17885074..17910954	25.88	0.9104	0.9278
C17orf42	2	chr17:26250354..26253550	3.196	0.5455	0.5455
C17orf45	4	chr17:16283538..16285600	2.062	0.4415	0.4116
C17orf46	10	chr17:40687798..40694724	6.926	0.4116	0.488
C17orf47	4	chr17:53974580..53976358	1.778	0.4929	0.5002
C17orf48	12	chr17:10545024..10555398	10.37	0.1455	0.1451
C17orf49	2	chr17:6859817..6860981	1.164	0.05406	0.04696
C17orf51	2	chr17:21377174..21392875	15.7	0.9153	0.9197
C17orf53	11	chr17:39575299..39595087	19.79	0.1373	0.1344
C17orf55	2	chr17:76893405..76893612	0.207	0.5381	0.4992
C17orf56	3	chr17:76816924..76826673	9.749	0.1754	0.338
C17orf57	52	chr17:42758056..42870166	112.1	0.4241	0.3664
C17orf58	1	chr17:63418511..63418511	0	0.9524	0.9524
C17orf59	1	chr17:8033419..8033419	0	0.3038	0.3038
C17orf60	1	chr17:59892196..59892196	0	0.6267	0.6267
C17orf61	1	chr17:7248011..7248011	0	0.6592	0.6592
C17orf62	6	chr17:77993875..77998841	4.966	0.3978	0.3715
C17orf63	30	chr17:24109691..24192099	82.41	0.5692	0.624
C17orf64	6	chr17:55855046..55863400	8.354	0.004115	0.003644
C17orf65	6	chr17:39609537..39617114	7.577	0.126	0.1332
C17orf66	6	chr17:31206454..31217201	10.75	0.4682	0.5056
C17orf67	21	chr17:52224472..52247712	23.24	0.6432	0.6029
C17orf68	9	chr17:8071592..8091448	19.86	0.8316	0.7798
C17orf70	7	chr17:77118981..77128811	9.83	0.8005	0.7744
C17orf71	3	chr17:54642236..54645983	3.747	0.5704	0.7108
C17orf74	1	chr17:7270356..7270356	0	0.2339	0.2339
C17orf75	4	chr17:27683119..27689788	6.669	0.6906	0.7118
C17orf76	49	chr17:16286906..16330223	43.32	0.558	0.563
C17orf77	15	chr17:70092709..70101862	9.153	0.9293	0.9244
C17orf78	5	chr17:32807737..32818519	10.78	0.4246	0.305
C17orf79	4	chr17:27205319..27209678	4.359	0.349	0.3333
C17orf80	22	chr17:68740818..68756297	15.48	0.7916	0.8287
C17orf81	4	chr17:7096910..7103175	6.265	0.2174	0.2226
C17orf85	26	chr17:3662260..3692108	29.85	0.2872	0.467
C17orf87	16	chr17:5055160..5077771	22.61	0.1712	0.1872
C17orf89	1	chr17:76828157..76828157	0	0.5745	0.5745
C17orf91	2	chr17:1564358..1565113	0.755	0.2718	0.2357
C17orf92	1	chr17:44154811..44154811	0	0.1882	0.1882
C18orf1	389	chr18:13209641..13641570	431.9	0.3335	0.3684
C18orf10	28	chr18:32630563..32662421	31.86	0.5655	0.5346
C18orf19	44	chr18:13654222..13715433	61.21	0.009944	0.01223
C18orf21	3	chr18:31806596..31811464	4.868	0.8843	0.8847
C18orf22	11	chr18:75895798..75906937	11.14	0.6756	0.7453
C18orf24	29	chr18:46155469..46172637	17.17	0.4354	0.3968
C18orf25	46	chr18:42016180..42099267	83.09	0.7341	0.8323
C18orf26	3	chr18:50410901..50416306	5.405	0.2933	0.3851
C18orf34	367	chr18:28777286..29274528	497.2	0.6701	0.7478
C18orf37	27	chr18:31302399..31331090	28.69	0.3298	0.3236
C18orf45	86	chr18:19133215..19271834	138.6	0.4329	0.4767
C18orf51	33	chr18:70253977..70273591	19.61	0.5516	0.5619
C18orf54	36	chr18:50139319..50162065	22.75	0.2901	0.2459
C18orf55	13	chr18:69966945..69976941	9.996	0.8589	0.9673
C18orf56	6	chr18:639759..648064	8.305	0.7231	0.8375
C18orf62	31	chr18:71251116..71268323	17.21	0.4148	0.3788
C18orf8	13	chr18:19339353..19363464	24.11	0.2383	0.226
C19orf10	10	chr19:4608957..4620675	11.72	0.53	0.6674
C19orf12	16	chr19:34881640..34897288	15.65	0.6627	0.6972
C19orf15	12	chr19:43519800..43553202	33.4	0.06025	0.1197
C19orf18	14	chr19:63162333..63177640	15.31	0.8157	0.8453
C19orf2	34	chr19:35126129..35196656	70.53	0.8415	0.8818
C19orf20	8	chr19:459626..465858	6.232	0.7347	0.6413
C19orf21	12	chr19:702553..708606	6.053	0.78	0.7352
C19orf22	8	chr19:848571..861742	13.17	0.5553	0.6479
C19orf24	2	chr19:1228275..1229861	1.586	0.009052	0.06633
C19orf25	2	chr19:1426391..1427432	1.041	0.7089	0.7154
C19orf26	2	chr19:1183723..1184597	0.874	0.4142	0.4572
C19orf28	17	chr19:3490488..3505783	15.29	0.07667	0.06114
C19orf29	11	chr19:3562428..3577771	15.34	0.5378	0.4953
C19orf33	2	chr19:43486735..43486999	0.264	0.1506	0.1465
C19orf34	1	chr19:1903841..1903841	0	0.6025	0.6025
C19orf35	2	chr19:2226471..2232997	6.526	0.6033	0.8419
C19orf36	5	chr19:2048832..2050362	1.53	0.5036	0.5252
C19orf40	8	chr19:38155085..38159460	4.375	0.5938	0.6036
C19orf41	2	chr19:55349316..55354538	5.222	0.5176	0.45
C19orf42	13	chr19:16617976..16631401	13.43	0.07651	0.07636
C19orf44	14	chr19:16468233..16492776	24.54	0.4407	0.5735
C19orf45	7	chr19:7473757..7479287	5.53	0.7547	0.7022
C19orf46	3	chr19:41187961..41191013	3.052	0.2571	0.2375
C19orf47	19	chr19:45521171..45545216	24.05	0.5509	0.629
C19orf48	10	chr19:55993042..55999645	6.603	0.2174	0.174
C19orf50	3	chr19:18535057..18540866	5.809	0.5578	0.5582
C19orf51	4	chr19:60363186..60365466	2.28	0.5677	0.7736
C19orf53	8	chr19:13746309..13750445	4.136	0.4585	0.4604
C19orf54	6	chr19:45941348..45947608	6.26	0.4478	0.6571
C19orf55	9	chr19:40942099..40951334	9.235	0.4725	0.6054
C19orf56	1	chr19:12640170..12640170	0	0.5628	0.5628
C19orf57	15	chr19:13854457..13877774	23.32	0.3728	0.3717
C19orf59	1	chr19:7648802..7648802	0	0.4428	0.4428
C19orf6	10	chr19:961903..971083	9.18	0.1763	0.3857
C19orf60	3	chr19:18561047..18564077	3.03	0.7541	0.8688
C19orf61	17	chr19:48927357..48950917	23.56	0.6184	0.5729
C19orf62	4	chr19:17243505..17250704	7.199	0.7761	0.77
C19orf63	5	chr19:55672729..55677904	5.175	0.1303	0.2005
C19orf66	3	chr19:10059441..10064171	4.73	0.5385	0.469
C1D	11	chr2:68123762..68141956	18.19	0.5693	0.5215
C1GALT1	65	chr7:7193078..7250094	57.02	0.3179	0.2825
C1QA	3	chr1:22836058..22837590	1.532	0.3076	0.4195
C1QB	14	chr1:22852486..22860545	8.059	0.3983	0.4726
C1QBP	5	chr17:5277515..5282598	5.083	0.8116	0.7795
C1QC	8	chr1:22843415..22846884	3.469	0.2688	0.2351
C1QL1	8	chr17:40392717..40400206	7.489	0.7966	0.8578
C1QL2	1	chr2:119630571..119630571	0	0.4291	0.4291
C1QL3	6	chr10:16595808..16599387	3.579	0.09964	0.09347
C1QL4	1	chr12:48015727..48015727	0	0.119	0.119
C1QTNF1	13	chr17:74533828..74557103	23.27	0.9589	0.9701
C1QTNF2	34	chr5:159708319..159728760	20.44	0.7078	0.7172
C1QTNF3	41	chr5:34054261..34078514	24.25	0.1942	0.1887
C1QTNF4	1	chr11:47571151..47571151	0	0.1127	0.1127
C1QTNF5	1	chr11:118715189..118715189	0	0.3257	0.3257
C1QTNF6	18	chr22:35907091..35913042	5.951	0.1924	0.3241
C1QTNF7	132	chr4:14951749..15055109	103.4	0.1538	0.1238
C1QTNF8	1	chr16:1086229..1086229	0	0.9712	0.9712
C1QTNF9	9	chr13:23783133..23791694	8.561	0.751	0.8125
C1R	3	chr12:7133440..7134924	1.484	0.5918	0.6368
C1RL	16	chr12:7138502..7149727	11.22	0.1604	0.1644
C1S	13	chr12:7039922..7048280	8.358	0.6562	0.6357
C1orf100	54	chr1:242582713..242616608	33.9	0.1181	0.2325
C1orf101	162	chr1:242695973..242869328	173.4	0.2081	0.2196
C1orf102	33	chr1:36656533..36688140	31.61	0.4852	0.5026
C1orf103	7	chr1:111294382..111307117	12.73	0.4967	0.4503
C1orf104	1	chr1:153558055..153558055	0	0.4761	0.4761
C1orf105	56	chr1:170657274..170704531	47.26	0.4592	0.5677
C1orf106	17	chr1:199127626..199148563	20.94	0.006556	0.02304
C1orf107	40	chr1:208068166..208095077	26.91	0.7083	0.7803
C1orf109	10	chr1:37920193..37928777	8.584	0.8576	0.814
C1orf110	42	chr1:161091882..161104766	12.88	0.3588	0.316
C1orf111	8	chr1:160610398..160611918	1.52	0.3573	0.515
C1orf112	69	chr1:168031192..168088112	56.92	0.8258	0.8595
C1orf113	3	chr1:36557857..36562133	4.276	0.9976	0.9951
C1orf114	35	chr1:167631103..167663244	32.14	0.6465	0.7075
C1orf115	11	chr1:218931347..218937943	6.596	0.409	0.3559
C1orf116	4	chr1:205258559..205267172	8.613	0.8981	0.8717
C1orf123	6	chr1:53452466..53457113	4.647	0.9349	0.9139
C1orf124	6	chr1:229543412..229555976	12.56	0.7466	0.7962
C1orf125	236	chr1:177601761..177788705	186.9	0.2175	0.3172
C1orf127	24	chr1:10929156..10946283	17.13	0.1572	0.1322
C1orf128	2	chr1:23978120..23986716	8.596	0.3566	0.371
C1orf129	69	chr1:169174118..169233437	59.32	0.4895	0.5021
C1orf130	35	chr1:24757047..24805529	48.48	0.6138	0.6022
C1orf131	14	chr1:229426554..229443429	16.88	0.6563	0.7697
C1orf135	18	chr1:26035694..26057931	22.24	0.9303	0.9154
C1orf14	11	chr1:181136923..181187335	50.41	0.5685	0.6026
C1orf141	36	chr1:67333544..67366407	32.86	0.5929	0.5864
C1orf142	29	chr1:225989541..226034730	45.19	0.6637	0.6304
C1orf144	13	chr1:16567361..16595855	28.49	0.4582	0.6586
C1orf146	6	chr1:92462524..92483655	21.13	0.0961	0.09815
C1orf149	17	chr1:37731038..37751360	20.32	0.1531	0.1915
C1orf150	10	chr1:245782310..245796848	14.54	0.2645	0.1983
C1orf151	22	chr1:19797249..19826601	29.35	0.8115	0.8153
C1orf156	2	chr1:168028313..168029431	1.118	0.1909	0.1367
C1orf157	7	chr1:202268320..202275487	7.167	0.4751	0.443
C1orf158	20	chr1:12728783..12743662	14.88	0.6714	0.677
C1orf159	24	chr1:1007060..1039813	32.75	0.5083	0.4331
C1orf161	15	chr1:116457015..116478191	21.18	0.04773	0.0695
C1orf162	3	chr1:111820180..111822552	2.372	0.3871	0.3766
C1orf163	7	chr1:52925632..52934744	9.112	0.112	0.1014
C1orf165	48	chr1:48968647..49014008	45.36	0.774	0.7472
C1orf168	96	chr1:56959595..57057227	97.63	0.6664	0.6967
C1orf172	4	chr1:27151108..27157782	6.674	0.4293	0.5158
C1orf173	73	chr1:74807828..74911401	103.6	0.1343	0.1477
C1orf174	17	chr1:3796195..3805710	9.515	0.3608	0.2823
C1orf175	76	chr1:54881566..54945230	63.66	0.7935	0.8322
C1orf176	8	chr1:40747386..40753817	6.431	0.2863	0.27
C1orf177	47	chr1:55048218..55080281	32.06	0.5309	0.5496
C1orf182	3	chr1:154575996..154581251	5.255	0.5557	0.5281
C1orf183	23	chr1:112074549..112099005	24.46	0.8906	0.8844
C1orf187	16	chr1:11676755..11702086	25.33	0.6278	0.6607
C1orf190	23	chr1:46442846..46507379	64.53	0.7506	0.8253
C1orf192	8	chr1:159601359..159604133	2.774	0.4464	0.5164
C1orf194	3	chr1:109450317..109452724	2.407	0.7157	0.7379
C1orf198	35	chr1:229040952..229069837	28.89	0.6608	0.6215
C1orf2	4	chr1:153484989..153490925	5.936	0.5355	0.5375
C1orf201	36	chr1:24556703..24599822	43.12	0.7833	0.8436
C1orf21	148	chr1:182625558..182864622	239.1	0.4252	0.4726
C1orf210	2	chr1:43520638..43522342	1.704	0.7945	0.8026
C1orf212	3	chr1:35093829..35095982	2.153	0.4415	0.5435
C1orf213	3	chr1:23568739..23570707	1.968	0.8204	0.7776
C1orf216	2	chr1:35953559..35954726	1.167	0.3523	0.4576
C1orf220	11	chr1:176778564..176784631	6.067	0.7269	0.7448
C1orf222	1	chr1:1845958..1845958	0	0.8352	0.8352
C1orf25	18	chr1:183354257..183391666	37.41	0.6949	0.7153
C1orf26	44	chr1:183393489..183523684	130.2	0.8536	0.943
C1orf27	30	chr1:184611904..184656926	45.02	0.5996	0.548
C1orf31	9	chr1:232576885..232583850	6.965	0.04374	0.05425
C1orf32	19	chr1:165155988..165208210	52.22	0.6243	0.6552
C1orf38	11	chr1:28075230..28085744	10.51	0.9359	0.9046
C1orf43	8	chr1:152446303..152458415	12.11	0.3246	0.4606
C1orf49	9	chr1:176749505..176758303	8.798	0.3069	0.3674
C1orf50	4	chr1:43006830..43013585	6.755	0.7244	0.6493
C1orf51	3	chr1:148522211..148526024	3.813	0.4041	0.399
C1orf52	7	chr1:85492198..85497169	4.971	0.8756	0.8685
C1orf53	1	chr1:196141572..196141572	0	0.07596	0.07596
C1orf54	7	chr1:148512176..148519608	7.432	0.2887	0.2489
C1orf55	4	chr1:224238098..224251061	12.96	0.3313	0.3972
C1orf57	17	chr1:231153505..231180450	26.95	0.442	0.4462
C1orf58	2	chr1:220966996..220970921	3.925	0.7089	0.6791
C1orf59	3	chr1:108994779..108999630	4.851	0.7266	0.7128
C1orf61	16	chr1:154640880..154664605	23.73	0.02397	0.03498
C1orf62	69	chr1:109160481..109201233	40.75	0.3357	0.4169
C1orf63	1	chr1:25442668..25442668	0	0.4199	0.4199
C1orf64	4	chr1:16204425..16205158	0.733	0.4879	0.4832
C1orf65	5	chr1:221633890..221634431	0.541	0.5547	0.5438
C1orf66	5	chr1:154964970..154972883	7.913	0.8832	0.8195
C1orf67	18	chr1:223191116..223221209	30.09	0.1306	0.1125
C1orf69	3	chr1:226425556..226431228	5.672	0.5957	0.5341
C1orf70	2	chr1:1462736..1464167	1.431	0.8544	0.7903
C1orf71	67	chr1:244796713..244896916	100.2	0.8024	0.8562
C1orf74	2	chr1:208022471..208023165	0.694	0.7736	0.7191
C1orf77	6	chr1:151878757..151884397	5.64	0.5183	0.4817
C1orf83	16	chr1:54294895..54335744	40.85	0.07571	0.08371
C1orf84	10	chr1:43628165..43644654	16.49	0.3807	0.4085
C1orf85	4	chr1:154529277..154530624	1.347	0.273	0.2701
C1orf86	1	chr1:2110978..2110978	0	0.8732	0.8732
C1orf87	73	chr1:60229475..60309648	80.17	0.4313	0.3879
C1orf88	9	chr1:111690980..111697010	6.03	0.6799	0.7098
C1orf89	1	chr1:16431425..16431425	0	0.8091	0.8091
C1orf9	27	chr1:170771212..170847160	75.95	0.6687	0.6954
C1orf91	2	chr1:32458737..32459181	0.444	0.5939	0.5853
C1orf92	10	chr1:155158234..155168905	10.67	0.6699	0.669
C1orf93	1	chr1:2511290..2511290	0	0.4311	0.4311
C1orf94	69	chr1:34405246..34457050	51.8	0.342	0.2749
C1orf95	69	chr1:224803789..224858711	54.92	0.8501	0.8348
C1orf96	19	chr1:227525079..227542233	17.15	0.7159	0.8846
C2	12	chr6:32003952..32019988	16.04	0.0009264	0.001923
C20orf10	5	chr20:43438045..43440015	1.97	0.5546	0.5982
C20orf103	31	chr20:9443287..9458263	14.98	0.698	0.8023
C20orf107	3	chr20:54542024..54544778	2.754	0.5542	0.579
C20orf108	13	chr20:54368649..54375312	6.663	0.1477	0.1331
C20orf11	9	chr20:61041653..61050111	8.458	0.8665	0.8537
C20orf111	21	chr20:42258901..42272126	13.22	0.7108	0.663
C20orf112	12	chr20:30497235..30529842	32.61	0.8769	0.8623
C20orf114	19	chr20:31335465..31361215	25.75	0.8669	0.8796
C20orf116	17	chr20:3119337..3133123	13.79	0.3729	0.3806
C20orf117	20	chr20:34841054..34920573	79.52	0.2043	0.1659
C20orf118	10	chr20:34939137..34953360	14.22	0.3389	0.3339
C20orf12	97	chr20:18314623..18395096	80.47	0.2786	0.408
C20orf132	38	chr20:35163364..35239281	75.92	0.8564	0.825
C20orf135	1	chr20:61964471..61964471	0	0.8862	0.8862
C20orf142	1	chr20:42370517..42370517	0	0.2632	0.2632
C20orf151	14	chr20:60419414..60435246	15.83	0.8252	0.9122
C20orf152	24	chr20:34020418..34080543	60.12	0.6628	0.7507
C20orf160	8	chr20:30063152..30083007	19.86	0.6346	0.7061
C20orf166	13	chr20:60562767..60576985	14.22	0.6782	0.7048
C20orf177	2	chr20:57949874..57950070	0.196	0.1246	0.1223
C20orf185	30	chr20:31107172..31124204	17.03	0.3203	0.3721
C20orf186	33	chr20:31134870..31160200	25.33	0.1364	0.1337
C20orf19	71	chr20:21056350..21172071	115.7	0.459	0.4584
C20orf194	142	chr20:3179134..3334482	155.3	0.08928	0.1052
C20orf195	1	chr20:61657961..61657961	0	0.8331	0.8331
C20orf196	147	chr20:5679803..5791812	112	0.6145	0.604
C20orf197	19	chr20:58066115..58081082	14.97	0.8008	0.7763
C20orf20	2	chr20:60899589..60901948	2.359	0.3173	0.3226
C20orf200	4	chr20:60553932..60557354	3.422	0.727	0.683
C20orf24	2	chr20:34670015..34670739	0.724	0.2788	0.2729
C20orf26	427	chr20:19981242..20289191	307.9	0.2236	0.269
C20orf27	6	chr20:3683436..3694863	11.43	0.5312	0.5168
C20orf29	4	chr20:3750550..3751596	1.046	0.636	0.6229
C20orf3	44	chr20:24892166..24921363	29.2	0.2481	0.2413
C20orf30	4	chr20:5029049..5037494	8.445	0.2954	0.3454
C20orf39	167	chr20:24400407..24593639	193.2	0.2303	0.2966
C20orf4	4	chr20:34292023..34306507	14.48	0.399	0.3492
C20orf43	48	chr20:54478571..54527308	48.74	0.01128	0.01758
C20orf46	2	chr20:1110370..1110615	0.245	0.2951	0.2375
C20orf52	2	chr20:33751664..33752268	0.604	0.5814	0.5148
C20orf54	27	chr20:688833..696974	8.141	0.4188	0.4093
C20orf59	19	chr20:61056151..61069919	13.77	0.7387	0.8227
C20orf7	32	chr20:13714447..13744900	30.45	0.6536	0.7216
C20orf70	4	chr20:31221644..31232316	10.67	0.7621	0.7768
C20orf71	6	chr20:31269125..31278009	8.884	0.6504	0.593
C20orf72	8	chr20:17899779..17919553	19.77	0.635	0.6063
C20orf74	68	chr20:20321813..20623763	301.9	0.5327	0.5011
C20orf77	47	chr20:36095436..36151473	56.04	0.2378	0.2075
C20orf79	2	chr20:18742714..18742754	0.04	0.3842	0.3865
C20orf82	119	chr20:13152306..13228675	76.37	0.2811	0.3249
C20orf85	7	chr20:56160811..56169165	8.354	0.8025	0.8307
C20orf94	212	chr20:10364440..10551750	187.3	0.74	0.8231
C20orf96	23	chr20:200165..218775	18.61	0.04204	0.03441
C21orf123	4	chr21:45664332..45666871	2.539	0.9012	0.9318
C21orf2	5	chr21:44574774..44582333	7.559	0.005791	0.005305
C21orf29	291	chr21:44752483..44955024	202.5	0.2062	0.2733
C21orf33	15	chr21:44378024..44389901	11.88	0.0834	0.07537
C21orf34	374	chr21:16364888..16893244	528.4	0.1259	0.1523
C21orf45	8	chr21:32563023..32570835	7.812	0.5751	0.5153
C21orf56	22	chr21:46406530..46426577	20.05	0.7997	0.7865
C21orf57	10	chr21:46532465..46540980	8.515	0.5283	0.4816
C21orf58	8	chr21:46546167..46565333	19.17	0.7265	0.7524
C21orf59	4	chr21:32896193..32904872	8.679	0.6829	0.8547
C21orf62	20	chr21:33085302..33107158	21.86	0.8021	0.7985
C21orf63	63	chr21:32708354..32808857	100.5	0.6695	0.7572
C21orf66	16	chr21:33029450..33063866	34.42	0.6817	0.6163
C21orf7	106	chr21:29376075..29469554	93.48	0.1938	0.3723
C21orf70	26	chr21:45186718..45219871	33.15	0.4744	0.5211
C21orf91	18	chr21:18083386..18112298	28.91	0.4471	0.427
C22orf13	17	chr22:23266970..23280691	13.72	0.4595	0.4802
C22orf15	1	chr22:22436448..22436448	0	0.5107	0.5107
C22orf23	1	chr22:36671080..36671080	0	0.1578	0.1578
C22orf24	14	chr22:30660565..30669782	9.217	0.7342	0.6589
C22orf25	43	chr22:18390730..18432782	42.05	0.6468	0.722
C22orf26	4	chr22:44825761..44827483	1.722	0.286	0.2919
C22orf28	36	chr22:31113904..31137769	23.86	0.426	0.5116
C22orf29	14	chr22:18213781..18222310	8.529	0.6313	0.6385
C22orf30	15	chr22:30405899..30438475	32.58	0.8486	0.8298
C22orf31	5	chr22:27786699..27787622	0.923	0.6812	0.5536
C22orf32	1	chr22:40805649..40805649	0	0.6272	0.6272
C22orf33	19	chr22:35717203..35733248	16.05	0.3364	0.3726
C22orf36	1	chr22:23316473..23316473	0	0.3492	0.3492
C22orf39	5	chr22:17811038..17814215	3.177	0.7736	0.7542
C22orf40	7	chr22:45021492..45023812	2.32	0.6185	0.5708
C22orf9	67	chr22:43967041..44013880	46.84	0.6029	0.5715
C2CD2	119	chr21:42178504..42245625	67.12	0.4229	0.5397
C2CD2L	7	chr11:118484236..118492182	7.946	0.4082	0.4404
C2CD3	83	chr11:73423937..73559228	135.3	0.6481	0.5964
C2orf13	67	chr2:68559156..68660089	100.9	0.1952	0.217
C2orf15	4	chr2:99125667..99131316	5.649	0.3135	0.3126
C2orf16	5	chr2:27654907..27656309	1.402	0.1589	0.1642
C2orf18	4	chr2:26844011..26856525	12.51	0.4538	0.4695
C2orf21	14	chr2:210348347..210367679	19.33	0.1093	0.1064
C2orf24	8	chr2:219745341..219749335	3.994	0.1457	0.1349
C2orf25	11	chr2:150134608..150151935	17.33	0.2065	0.2155
C2orf27	14	chr2:132197051..132230109	33.06	0.2757	0.3218
C2orf28	2	chr2:27292214..27293255	1.041	0.4049	0.3463
C2orf29	12	chr2:101237294..101251454	14.16	0.9133	0.9191
C2orf3	41	chr2:75743280..75791759	48.48	0.6519	0.6428
C2orf30	22	chr2:53868907..53896306	27.4	0.5506	0.4839
C2orf34	377	chr2:44443570..44853213	409.6	0.4575	0.4245
C2orf37	38	chr2:171999862..172049573	49.71	0.9286	0.9501
C2orf39	35	chr2:26481027..26532898	51.87	0.6053	0.6519
C2orf40	11	chr2:106049054..106060280	11.23	0.1725	0.1581
C2orf42	13	chr2:70231157..70269701	38.54	0.6091	0.6543
C2orf43	126	chr2:20748454..20885839	137.4	0.3884	0.3683
C2orf44	12	chr2:24105921..24122365	16.44	0.8024	0.7942
C2orf47	9	chr2:200528600..200536347	7.747	0.5762	0.5574
C2orf48	62	chr2:10198965..10269303	70.34	0.0365	0.09051
C2orf49	6	chr2:105323405..105328135	4.73	0.8393	0.8017
C2orf50	3	chr2:11191264..11198552	7.288	0.3448	0.3224
C2orf51	2	chr2:88606597..88607713	1.116	0.6946	0.6893
C2orf52	6	chr2:232081540..232086837	5.297	0.8475	0.857
C2orf53	3	chr2:27213391..27215451	2.06	0.1002	0.1785
C2orf54	11	chr2:241474723..241484216	9.493	0.0245	0.02948
C2orf55	117	chr2:98783865..98915923	132.1	0.274	0.4055
C2orf56	24	chr2:37313174..37328618	15.44	0.5545	0.7142
C2orf57	1	chr2:232166101..232166101	0	0.8087	0.8087
C2orf60	21	chr2:200502029..200528600	26.57	0.338	0.3483
C2orf61	24	chr2:47212142..47235846	23.7	0.03764	0.105
[truncated: 14,533 more rows]

## Sheet: posplinkstr
SET	NSNP	POS	KB	P1	P2
AGER	5	chr6:32257794..32259972	2.178	6.525e-12	1.088e-06
BTNL2	35	chr6:32470908..32482618	11.71	1.132e-10	1.428e-06
C6orf10	213	chr6:32368537..32447625	79.09	3.419e-13	1.882e-09
C6orf136	1	chr6:30726885..30726885	0	7.073e-08	7.087e-08
C6orf27	4	chr6:31841629..31850569	8.94	1.899e-10	6.218e-07
C6orf48	4	chr6:31912625..31915519	2.894	1.306e-10	1e-08
CFB	15	chr6:32022003..32027809	5.806	2.899e-09	1.202e-06
EGFL8	1	chr6:32242488..32242488	0	1.899e-08	1.904e-08
EHMT2	10	chr6:31956199..31972526	16.33	7.716e-13	1.807e-09
HLA-DQA1	1	chr6:32717784..32717784	0	3.276e-09	3.286e-09
HLA-DRA	37	chr6:32515687..32520787	5.1	5e-12	8.773e-10
MSH5	19	chr6:31816126..31837338	21.21	7.668e-15	3.78e-10
PBX2	4	chr6:32262263..32265617	3.354	5.28e-09	3.538e-07
PRRT1	1	chr6:32225949..32225949	0	2.203e-08	2.208e-08
RNF5	6	chr6:32254470..32256381	1.911	1.04e-10	9.357e-08
SKIV2L	17	chr6:32035321..32045016	9.695	6.708e-09	6.393e-07
SLC44A4	19	chr6:31942176..31954213	12.04	1.626e-07	2.817e-06
STK19	7	chr6:32048876..32055439	6.563	1.913e-16	2.236e-13

## Sheet: posvegas
Chr	Gene	nSNPs	nSims	Start	Stop	Test	Pvalue	TopSNP	TopSNP-pvalue		16532	3.02444e-06
6	ATP6V1G2	11	1000000	31512227	31514625	116.001	9.99999e-07	rs9267488	1.31e-13
6	ATP6V1G2-DDX39B	20	1000000	31497995	31514625	159.412	9.99999e-07	rs9267488	1.31e-13
6	CFB	18	1000000	31913720	31919861	198.65	9.99999e-07	rs1270942	9.466e-16
6	CLIC1	4	1000000	31698357	31705095	128.293	9.99999e-07	rs3101018	5.973e-15
6	EHMT2	16	1000000	31847535	31865484	202.649	9.99999e-07	rs652888	2.528e-13
6	HLA-DQA1	22	1000000	32605182	32611429	371.65	9.99999e-07	rs28383413	6.448e-10
6	MB21D1	29	1000000	74134855	74162043	204.933	9.99999e-07	rs141133909	2.502e-06
6	MSH5	34	1000000	31707724	31730455	902.004	9.99999e-07	rs3117573	5.215e-15
6	MSH5-SAPCD1	36	1000000	31707724	31732624	914.624	9.99999e-07	rs3117573	5.215e-15
6	SLC44A4	44	1000000	31830969	31846823	650.016	9.99999e-07	rs501942	5.312e-16
6	STK19_1	10	1000000	31938951	31949223	110.196	9.99999e-07	rs386480	6.568e-10
6	TNXB_2	85	1000000	32008931	32077151	871.923	9.99999e-07	rs1150757	3.326e-16
6	SLC17A5	334	1000000	74303101	74363737	3931.04	2e-06	rs113744128	3.289e-06
6	HIST1H4L	4	1000000	27840925	27841289	79.7459	6.99999e-06	rs45509595	7.408e-07
6	HLA-DQB1	23	1000000	32627240	32634466	187.52	7.99999e-06	rs2854275	6.203e-13
6	HIST1H1B	12	1000000	27834569	27835359	175.842	1.2e-05	rs13199772	2.98e-06
6	HIST1H2BL	6	1000000	27775256	27775709	110.109	2.1e-05	rs17751184	2.998e-06
6	BTN3A2	89	1000000	26365386	26378548	974.877	2.2e-05	rs12174639	1.467e-05
6	HIST1H2AL	9	1000000	27833106	27833576	99.168	2.3e-05	rs13199772	2.98e-06
6	MTO1	78	1000000	74171453	74211179	638.673	2.3e-05	rs2017272	1.151e-06
6	BTN2A1	66	1000000	26458131	26476849	438.55	3.6e-05	rs35627490	8.479e-06
6	OR2B2	9	1000000	27878962	27880174	89.4786	4.5e-05	rs13218875	7.496e-07
6	LOC285819	29	1000000	26472171	26482737	253.223	4.6e-05	rs34104395	9.531e-06
6	ZNF192P1	41	1000000	28129538	28137373	470.474	5.29999e-05	rs13201308	7.547e-07
6	ZSCAN16	14	1000000	28092386	28097856	189.706	5.39999e-05	rs34130214	4.083e-06
6	NCR3	15	1000000	31556659	31560762	108.743	5.49999e-05	rs3130063	6.078e-14
6	ZSCAN16-AS1	41	1000000	28089572	28105094	388.241	6.29999e-05	rs35345226	7.547e-07
6	PSORS1C1	149	1000000	31082607	31107869	857.729	6.39999e-05	rs3130985	2.686e-11
6	ZKSCAN8	47	1000000	28109687	28127250	490.287	7.49999e-05	rs13205911	7.547e-07
6	DDX39B	7	1000000	31497995	31510252	51.1961	7.79999e-05	rs3130630	6.144e-05
6	C2	41	1000000	31865561	31913451	290.884	8.29999e-05	rs497309	8.908e-16
6	MICB	130	1000000	31462657	31478901	817.873	9.29999e-05	rs3095233	5.81e-14
6	EEF1A1	20	1000000	74225472	74230755	237.462	9.39999e-05	rs4708060	1.793e-05
6	ZKSCAN4	15	1000000	28212489	28220002	116.986	0.000101	rs17720293	8.972e-07
6	ZSCAN9	25	1000000	28193028	28201264	183.988	0.000118	rs35656932	3.877e-06
6	LOC100131289	10	1000000	27729522	27730966	127.695	0.000127	rs17750747	3.252e-06
6	ZSCAN12P1	24	1000000	28058584	28063493	217.7	0.000132	rs13197574	7.547e-07
14	SERPINA2	19	1000000	94829974	94833039	117.941	0.000143	rs4905192	4.199e-05
6	ZFP57	17	1000000	29640168	29644931	115.992	0.000148	rs3129063	2.718e-05
6	ZKSCAN3	64	1000000	28317690	28336954	367.68	0.000175	rs13214023	1.083e-06
6	C6orf15	24	1000000	31078999	31080332	166.17	0.000181	rs2233980	2.434e-11
5	ARSI	18	1000000	149675908	149682525	127.539	0.000197	rs6579785	9.049e-05
6	LTA	8	1000000	31539875	31542100	61.6028	0.000202	rs1041981	4.622e-05
6	NFKBIL1	32	1000000	31514627	31526606	159.379	0.000241	rs3094594	6.787e-05
20	LOC100130264	90	1000000	19222945	19265240	394.765	0.000326	rs2295074	9.389e-05
4	QDPR	103	1000000	17488015	17513857	506.128	0.00036	rs12511229	1.148e-05
6	CYP21A2_2	4	1000000	32006092	32009447	26.5471	0.00036	rs6449	0.00115
7	LOC101927378	76	1000000	84161791	84213634	507.508	0.000367	rs4434564	0.0002901
3	HESX1	6	1000000	57231943	57234280	73.0849	0.00037	rs4325895	0.0001948
2	GLS	108	1000000	191745546	191830270	596.608	0.000379	rs13414648	0.0001563
6	LINC01012	37	1000000	27661813	27678001	201.006	0.000399	rs12179134	3.058e-07
6	CDSN	35	1000000	31082864	31088252	260.706	0.000402	rs3130985	2.686e-11
6	ZNF165	29	1000000	28048481	28057340	233.539	0.00042	rs1321505	9.118e-07
6	HIST1H3J	6	1000000	27858092	27858570	72.3131	0.000467	rs200968	0.0004604
6	OR12D3	2	1000000	29341199	29343068	23.9265	0.00049	rs143857272	0.0003918
6	LST1	7	1000000	31553955	31556686	37.2178	0.000496	rs2256965	0.0005038
11	EIF3F	35	1000000	8008866	8017719	171.459	0.000498	rs7941107	0.0001299
6	HLA-B	64	1000000	31321648	31324989	230.587	0.000517999	rs2523607	1.184e-11
6	NELFE	8	1000000	31919863	31926864	52.9556	0.000589999	rs522162	0.001205
6	PSORS1C2	16	1000000	31105310	31107127	70.141	0.000611999	rs3132557	0.0008183
17	LOC339166	674	1000000	5675553	5834016	1590.06	0.000638999	rs8078708	0.0002097
3	APPL1	63	1000000	57261764	57307498	363.37	0.000787999	rs9835315	0.0001329
8	ANK1	575	1000000	41510743	41754280	1672.09	0.000823999	rs13263917	6.97e-05
11	HRASLS2	14	1000000	63320241	63330855	76.6056	0.000845999	rs1973811	0.0001585
6	LOC102060414	20	1000000	31902250	31909501	154.043	0.000867999	rs2293751	0.0007133
6	SAPCD1	3	1000000	31730772	31732624	25.4423	0.000872999	rs707937	0.0008506
7	LINC00525	51	1000000	47801073	47806370	429.267	0.000880999	rs10807948	0.0006615
9	TJP2	418	100000	71736179	71870124	1760.79	0.00099999	rs117108766	2.375e-05
13	CDC16	90	100000	115000361	115038150	542.361	0.00102999	rs17291515	0.0003152
12	CDKN1B	8	100000	12870203	12875316	51.8161	0.00105999	rs34328	0.001578
20	DOK5	408	100000	53092265	53267710	1650.97	0.00108999	rs6014076	0.000146
6	TAP2	112	100000	32789609	32806600	424.851	0.00110999	rs60045856	1.061e-07
22	TST	47	100000	37406899	37416224	236.97	0.00112999	rs9622533	7.68e-05
4	LINC00989	159	100000	80413746	80497614	1042.79	0.00116999	rs1371996	0.0006822
16	RBBP6	75	100000	24550907	24584183	426.007	0.00133999	rs13335066	0.0006137
6	PGBD1	59	100000	28249313	28270326	270.834	0.00138999	rs13207345	3.046e-06
6	HSPA1A	2	100000	31783290	31785719	20.0294	0.00156998	rs1043618	0.0009565
18	GATA6-AS1	7	100000	19746858	19748929	62.81	0.00157998	rs112085523	0.001498
9	RLN1	18	100000	5334931	5339873	118.42	0.00168998	rs4742081	0.001436
13	COG6	340	100000	40229763	40365802	1600.29	0.00170998	rs9548881	0.001202
19	PLEKHG2	38	100000	39903749	39919055	170.877	0.00184998	rs3848627	0.0004224
19	PCAT19	86	100000	41960073	42006554	361.994	0.00185998	rs75870800	0.0008954
1	CAPN2	206	100000	223889294	223963720	1154.07	0.00186998	rs3767716	0.0001538
6	VARS	2	100000	31745296	31763712	12.668	0.00212998	rs140091914	0.0101
19	CDC37	22	100000	10501808	10514271	112.497	0.00216998	rs150445689	0.003083
9	FAM95C	7	100000	38540563	38545369	32.266	0.00218998	rs150181181	0.000857
9	PKN3	13	100000	131464801	131483199	45.7257	0.00221998	rs9697210	0.00237
6	HCG4B	3	100000	29892368	29894992	20.4196	0.00223998	rs2517775	0.001471
2	RUFY4	118	100000	218899656	218955304	605.208	0.00224998	rs10175708	0.001081
2	C2orf48	247	100000	10281980	10350942	771.222	0.00237998	rs10205991	8.786e-05
6	TCP10	28	100000	167786576	167797998	186.764	0.00240998	rs4612142	0.00235
2	STAT1	94	100000	191833761	191878976	320.505	0.00242998	rs2280234	0.0001035
11	MYBPC3	47	100000	47352956	47374253	185.849	0.00257997	rs11570072	8.007e-05
2	CXCR2P1	7	100000	218923877	218926013	41.2315	0.00257997	rs3181381	0.001418
11	MED19	15	100000	57471186	57479673	74.0133	0.00259997	rs544446	0.002898
6	C6orf10	14	100000	32260474	32339689	64.288	0.00269997	rs116667074	4.053e-13
19	PIAS4	97	100000	4007748	4038067	477.252	0.00277997	rs2379623	0.001286
5	LOC100289673	21	100000	109218882	109221200	118.313	0.00280997	rs13360461	0.00188
19	TTYH1	72	100000	54926604	54947899	255.091	0.00286997	rs57551831	0.001516
11	MMP20	217	100000	102447565	102496063	963.617	0.00298997	rs1784418	3.746e-05
22	MPST	33	100000	37415682	37425863	126.472	0.00307997	rs7288429	9.021e-05
11	RAPSN	38	100000	47459307	47470730	191.03	0.00308997	rs7130107	0.0001136
14	GPHN	447	100000	66974124	67648525	1666.77	0.00308997	rs111401435	7.919e-05
7	CPA4	89	100000	129932973	129964020	352.363	0.00331997	rs147756338	2.92e-05
14	LOC101927620	19	100000	53620071	53624246	129.205	0.00332997	rs972171	0.003004
6	PSMB9	23	100000	32821937	32827628	117.811	0.00335997	rs9276815	0.000267
19	CLEC11A	10	100000	51226604	51228981	48.7579	0.00349997	rs722036	0.0001487
6	GUSBP2	93	100000	26839265	26924333	422.308	0.00371996	rs77666565	1.184e-05
6	ZNF322	69	100000	26634610	26659980	333.509	0.00375996	rs13201782	3.555e-05
2	HAT1	138	100000	172778934	172848600	452.775	0.00383996	rs6726050	0.002068
11	POLA2	36	100000	65029431	65065088	202.097	0.00390996	rs3782093	0.001906
2	SLC25A12	227	100000	172639914	172750816	764.416	0.00396996	rs62182392	0.002526
19	ZNF257	176	100000	22235265	22273903	1027.39	0.00397996	rs117123893	0.0006808
22	LOC101927722	59	100000	47857047	47882860	286.124	0.00405996	rs6007668	0.001601
1	BRINP2	186	100000	177140632	177251558	583.831	0.00406996	rs10798505	0.001207
2	ERMN	7	100000	158175124	158184146	28.9244	0.00408996	rs140386737	0.003067
3	ASTE1	29	100000	130732716	130745698	179.115	0.00420996	rs66501279	0.004054
11	CDC42EP2	11	100000	65082288	65089900	47.5324	0.00425996	rs4149813	0.00389
6	C6orf203	87	100000	107349375	107372790	359.418	0.00426996	rs311203	0.001021
21	PFKL	102	100000	45719916	45747264	435.782	0.00427996	rs9983978	0.000708
1	LDLRAD1	39	100000	54472970	54483859	205.189	0.00437996	rs7540270	0.001515
17	ATP1B2	15	100000	7554253	7561089	65.2938	0.00439996	rs1641516	0.004787
17	ITGA3	60	100000	48133339	48167849	274.501	0.00442996	rs878071	0.002644
9	GADD45G	3	100000	92219926	92221469	17.9205	0.00448996	rs3138503	0.003044
6	VGLL2	25	100000	117586720	117594728	137.247	0.00453995	rs210974	0.005441
10	TBATA	70	100000	72530994	72545157	197.167	0.00457995	rs10823619	0.0005334
1	RASAL2-AS1	8	100000	178060642	178063128	38.7535	0.00465995	rs73049352	0.0006996
7	DYNC1I1	722	100000	95401817	95739634	1648.03	0.00475995	rs1988397	0.001417
10	STAMBPL1	75	100000	90639943	90683259	291.646	0.00478995	rs1968028	0.0007404
11	MADD	127	100000	47290926	47351582	525.699	0.00489995	rs56168519	0.0006607
6	LINC00240	121	100000	26924771	26991753	507.871	0.00512995	rs34816374	9.421e-06
11	CASP5	65	100000	104864966	104893895	230.987	0.00514995	rs3181317	0.0002452
6	ZNF311	3	100000	28962593	28973037	12.8953	0.00518995	rs114357009	0.0003552
19	CYP2A6	26	100000	41349442	41356352	96.6514	0.00521995	rs1809811	0.003202
2	SCG2	3	100000	224461657	224467217	12.7002	0.00523995	rs36043001	0.001178
11	SLC22A20	64	100000	64981310	65010228	251.272	0.00527995	rs56657874	0.002219
17	PITPNA	136	100000	1421282	1466110	526.053	0.00527995	rs117326035	0.0008074
6	HDAC2	68	100000	114257319	114292359	231.985	0.00559994	rs72948641	0.001198
18	ANKRD30B	123	100000	14748238	14852737	504.3	0.00570994	rs9797421	0.001865
8	WISP1	121	100000	134203281	134243932	335.84	0.00570994	rs117263638	0.003785
3	SEC22A	241	100000	122920773	122992982	1414.61	0.00575994	rs4077111	0.002288
13	DNAJC15	189	100000	43597361	43683306	931.367	0.00577994	rs1359182	0.002434
13	KCTD12	15	100000	77454303	77460540	53.0525	0.00580994	rs7324963	0.0004575
14	DDHD1	176	100000	53503457	53620046	804.798	0.00582994	rs12880404	0.003257
15	MIR3175	4	100000	93447628	93447705	29.8513	0.00590994	rs4146837	0.003466
7	POR	117	100000	75544419	75616173	333.619	0.00594994	rs72557911	0.0003606
19	CCDC61	97	100000	46498718	46521874	306.361	0.00596994	rs11672503	0.003013
12	PRDM4	77	100000	108126642	108154914	366.491	0.00597994	rs76964322	0.00261
14	INF2	104	100000	105155942	105185947	350.771	0.00618994	rs56121689	0.005689
3	MRAS	118	100000	138066489	138124377	515.948	0.00619994	rs4678416	0.0002773
10	MIR202HG	9	100000	135059982	135061389	29.6198	0.00620994	rs137858937	0.006821
10	LRRC20	286	100000	72058725	72142406	814.908	0.00621994	rs4747010	4.381e-05
9	ZMYND19	19	100000	140476530	140484937	107.903	0.00637994	rs150784463	0.0001896
6	MYLK4	389	100000	2663862	2751154	1079.81	0.00640994	rs7765053	0.0004533
19	NOVA2	48	100000	46442770	46476657	189.573	0.00647994	rs11672647	0.001552
16	NQO1	37	100000	69743303	69760571	135.326	0.00648994	rs12921017	0.007495
17	TBC1D3P5	61	100000	25745030	25758649	309.424	0.00648994	rs11870233	0.003836
3	TAGLN3	83	100000	111717585	111732735	247.142	0.00654993	rs11929538	0.0003203
14	ESRRB	397	100000	76837689	76968180	923.919	0.00673993	rs1077429	0.00317
10	PGAM1	13	100000	99186026	99193198	49.6442	0.00689993	rs77309868	0.01413
2	KLHL30	54	100000	239047362	239061547	176.091	0.00689993	rs935411	4.469e-07
5	PRKAA1	63	100000	40759480	40798297	234.853	0.00703993	rs4957350	0.00347
7	CD36	192	100000	80231503	80308593	821.094	0.00710993	rs3211839	0.001646
21	KRTAP10-10	7	100000	46057272	46058372	30.3758	0.00721993	rs9306108	0.002422
2	ARPC2	68	100000	219081816	219119071	281.242	0.00731993	rs12990082	0.003375
12	LOC101929162	58	100000	108130331	108153745	249.424	0.00732993	rs12829738	0.004228
7	DTX2P1-UPK3BP1-PMS2P11	17	100000	76610138	76653076	57.8546	0.00740993	rs2690682	0.001917
14	EIF2S1	58	100000	67827033	67853233	221.754	0.00741993	rs45479091	0.002375
19	IL12RB1	119	100000	18169804	18209626	419.894	0.00753992	rs388567	0.001428
8	BIN3-IT1	5	100000	22497883	22499722	29.234	0.00754992	rs12334545	0.00425
1	KIAA1614	69	100000	180882312	180915239	198.946	0.00755992	rs3795504	0.001362
18	FAM210A	143	100000	13663345	13726591	488.581	0.00757992	rs9960364	0.007716
5	TTC33	86	100000	40711677	40756072	319.685	0.00760992	rs1363847	0.002162
6	COL11A2	77	100000	33130468	33160245	274.344	0.00766992	rs28711386	0.000936
17	METTL23	5	100000	74722911	74729962	28.1398	0.00772992	rs2005827	0.005803
5	RIOK2	62	100000	96496570	96519005	220.037	0.00772992	rs316185	0.001179
1	NR1I3	26	100000	161199455	161208000	100.038	0.00794992	rs3003596	0.002561
5	ARHGAP26-AS1	24	100000	142239169	142248475	105.7	0.00830992	rs35136598	0.002272
19	NACC1	35	100000	13229101	13251961	119.985	0.00831992	rs2024133	0.004763
3	ASB14	34	100000	57302378	57326710	129.563	0.00831992	rs11130579	0.0008207
19	CYP2A7	39	100000	41381343	41388657	131.105	0.00833992	rs111304976	0.00158
1	TP53BP2	124	100000	223967594	224033674	472.552	0.00837992	rs1003061	0.002658
3	OPA1	247	100000	193310932	193415600	970.042	0.00839992	rs414237	0.000373
2	PNKD	174	100000	219135114	219211516	723.997	0.00848992	rs7567403	0.002966
20	PRNT	51	100000	4711927	4721314	226.336	0.00849992	rs1999665	0.008798
5	PTGER4	23	100000	40680031	40693837	103.266	0.00857991	rs10064175	0.004815
6	ZBTB22	6	100000	33282181	33285719	36.516	0.00857991	rs3130100	0.005324
2	LOC102724058	118	10000	166813927	166892910	431.45	0.00889911	rs16851356	6.739e-05
19	RYR1	372	100000	38924339	39078204	949.363	0.00890991	rs2960327	0.002534
13	ZAR1L	35	10000	32877907	32886091	179.368	0.0089991	rs206112	0.005793
17	GSDMA	50	10000	38119225	38134019	188.944	0.00909909	rs4794821	0.001197
2	STRN	275	10000	37064840	37193615	994.81	0.00909909	rs6544047	0.003366
13	LINC00411	25	100000	101591774	101596618	101.985	0.00913991	rs9513825	0.003445
5	LOC101929380	208	10000	86415964	86543835	566.732	0.00919908	rs30420	0.002676
17	C17orf64	19	100000	58499864	58508787	93.9355	0.00922991	rs11655643	0.004577
10	LINC00700	45	10000	2047666	2056542	159.359	0.00929907	rs7081668	0.00158
11	C1QTNF4	6	10000	47611215	47615961	19.5039	0.00929907	rs146583392	0.00281
9	ZNF510	6	10000	99518146	99540328	17.329	0.00929907	rs34483649	0.01811
6	GJB7	119	100000	87992696	88038996	481.89	0.00933991	rs6921673	0.002056
1	C1orf106	62	10000	200860626	200884864	187.135	0.00939906	rs7522462	0.00206
6	ESR1	510	10000	152011630	152424408	1004.2	0.00939906	rs77714417	6.084e-05
13	ERCC5	69	10000	103498190	103528351	267.723	0.00949905	rs4150326	0.001334
13	NAA16	156	10000	41885340	41951166	629.734	0.00949905	rs4249879	0.004317
3	CD96	186	10000	111260925	111371206	499.299	0.00949905	rs4682051	0.002974
8	RPL23AP53	56	10000	158344	182318	187.066	0.00949905	rs28699605	0.0001073
9	PHYHD1	35	10000	131683173	131704320	187.149	0.00949905	rs10988156	1.248e-05
10	EXOSC1	27	10000	99195665	99205768	96.2344	0.00959904	rs4919098	0.001361
2	CYTIP	57	10000	158271130	158300604	172.811	0.00959904	rs10497185	0.002779
6	ZSCAN23	31	10000	28400431	28411279	129.553	0.00959904	rs7766356	3.037e-05
8	PROSC	11	10000	37620100	37637286	31.8208	0.00959904	rs150564841	7.048e-05
16	CETP	79	100000	56995834	57017756	226.623	0.0096499	rs289716	0.0002762
14	SUPT16H	73	10000	21819630	21852425	298.936	0.00969903	rs10132333	0.001161
1	GFI1	21	10000	92940317	92952433	98.5338	0.00969903	rs4484938	0.006243
2	TMBIM1	60	10000	219138916	219157280	331.01	0.00969903	rs1399132	0.003865
6	TPBG	13	10000	83072922	83077133	77.3804	0.00969903	rs770894	0.008113
12	TMCC3	290	10000	94960899	95044324	732.169	0.00979902	rs17022912	0.0002061
14	SRP54	175	10000	35452103	35498773	610.27	0.00979902	rs28384418	0.0006152
3	RPL32	32	10000	12876443	12883081	160.817	0.00979902	rs58996323	0.003907
6	DEFB114	19	10000	49928004	49931818	81.0159	0.00979902	rs1538193	0.00437
17	USP32	143	10000	58254690	58469586	603.953	0.00989901	rs11652788	0.002588
11	NR1H3	46	10000	47269850	47290584	181.65	0.009999	rs11039157	0.0006659
17	NLK	58	10000	26369687	26523404	138.974	0.009999	rs17792426	0.005405
6	HSPA1L	10	10000	31777395	31782835	28.821	0.010099	rs2075799	0.003062
8	SDR16C5	37	10000	57212569	57233241	121.107	0.010099	rs72656065	0.01027
22	IGLL1	29	10000	23915312	23922495	84.0218	0.010199	rs8141940	0.001806
17	LRRC59	36	100000	48458593	48474914	144.211	0.0102499	rs8073315	0.01155
9	DPH7	26	10000	140449360	140473387	125.421	0.010299	rs2149561	0.0016
19	POP4	31	10000	30097169	30108162	120.372	0.010399	rs2303754	0.002513
19	ZSCAN1	44	10000	58545433	58565999	175.959	0.010399	rs620297	0.001172
1	LOC101928163	19	10000	23848421	23854911	88.2427	0.010399	rs2742973	0.00424
19	MRPL4	19	10000	10362639	10370736	73.5442	0.010499	rs1059849	0.0009066
2	GAL3ST2	60	10000	242716239	242743702	195.363	0.010499	rs62193063	0.001651
22	SLC7A4	13	10000	21383006	21386847	50.6765	0.0105989	rs2072550	0.004048
3	CMTM8	423	10000	32280170	32411813	832.672	0.0105989	rs113730457	8.533e-05
10	C10orf82	17	10000	118423206	118429481	62.8642	0.0106989	rs3010455	0.004949
18	PHLPP1	374	10000	60382671	60647676	1170.93	0.0106989	rs484571	0.002083
18	LOC101927150	2	10000	6256742	6260933	12.6975	0.0108989	rs528801	0.009566
4	DEFB131	23	10000	9446259	9452240	101.47	0.0108989	rs6856153	0.009301
11	ZDHHC5	46	10000	57435473	57468659	163.465	0.0109989	rs515939	0.0008376
19	MIR6801	4	10000	52725272	52725351	25.5532	0.0109989	rs7259175	0.01144
5	LINC01021	35	10000	27472398	27496508	169.611	0.0109989	rs10942255	0.009274
6	HLA-F-AS1	47	10000	29694377	29716826	172.073	0.0109989	rs885947	2.053e-05
7	LOC100506585	46	10000	157647276	157658782	127.359	0.0109989	rs77872050	0.001946
17	RPH3AL	627	10000	62179	202633	1055.39	0.0110989	rs112669084	0.00227
1	LOC101927683	54	10000	232862999	232878461	187.919	0.0112989	rs10910604	0.003521
15	LOC101927332	32	10000	98626207	98631982	101.213	0.0113989	rs2170105	0.0003241
1	ENO1-AS1	6	10000	8938893	8939943	31.9195	0.0113989	rs2038904	0.00909
1	PIAS3	7	10000	145575987	145586546	30.6982	0.0113989	rs4970857	0.008663
1	ZSWIM5	261	10000	45482075	45672250	813.915	0.0113989	rs1226747	0.003155
10	C10orf99	32	10000	85933553	85945050	103.733	0.0115988	rs10788332	0.006936
14	ACTN1-AS1	17	10000	69446398	69454180	60.373	0.0116988	rs4902684	0.00245
11	KRTAP5-7	8	10000	71238312	71239210	50.0276	0.0117988	rs7130829	0.01089
21	COL18A1-AS2	10	10000	46827300	46829980	37.2528	0.0117988	rs62216283	0.01511
17	LRRC3C	17	10000	38097726	38100987	58.0648	0.0119988	rs4065986	0.001696
2	LOC100506124	44	10000	166713985	166728451	143.807	0.0119988	rs2288702	0.001694
7	GPR141	3	10000	37779995	37780913	19.071	0.0119988	rs61729279	0.01106
2	ECEL1	28	10000	233344536	233352569	77.1957	0.0120988	rs116043760	0.004785
6	TAPBP	21	10000	33267471	33282164	89.9002	0.0120988	rs35404844	0.002508
1	ANKRD35	51	10000	145549208	145568526	206.53	0.0121988	rs11802774	0.008049
1	LRRC8C	141	10000	90098643	90185094	613.605	0.0121988	rs6674491	0.01005
9	NUP188	61	10000	131709971	131769375	270.91	0.0122988	rs72758898	0.0004286
7	DNAJB9	12	10000	108210188	108215294	49.104	0.0123988	rs2041003	0.006591
11	CELF1	89	10000	47487488	47574792	238.063	0.0124988	rs10838721	0.0001138
17	LOC284080	21	10000	48127712	48133103	82.0884	0.0124988	rs4793634	0.002942
1	OR6K2	2	10000	158669467	158670442	12.2166	0.0124988	rs41273535	0.01344
21	AIRE	38	10000	45705720	45718102	104.33	0.0124988	rs933150	0.002803
8	PHF20L1	106	10000	133787603	133861052	394.271	0.0124988	rs10092556	0.009828
14	GCH1	135	10000	55308723	55369542	453.989	0.0125987	rs67468157	0.00115
15	WDR73	30	10000	85186011	85197521	109.167	0.0125987	rs7237	0.01759
3	DYNC1LI1	62	10000	32567462	32612366	200.616	0.0125987	rs342723	0.00494
8	NPM2	30	10000	21881620	21894408	93.68	0.0125987	rs117191475	0.007434
14	MYH7	65	10000	23881946	23904870	194.64	0.0126987	rs7159367	0.006618
6	ARMC2	272	10000	109169618	109295675	749.913	0.0127987	rs2806373	0.001684
9	LINC00961	11	10000	35909479	35911617	46.23	0.0127987	rs55838270	0.006808
17	EIF4A1	16	10000	7476023	7482324	54.7318	0.0128987	rs60920983	0.006469
20	PCK1	28	10000	56136136	56141513	85.9194	0.0128987	rs1023049	0.002911
2	LOC400940	16	10000	6122109	6128364	58.4595	0.0128987	rs72781945	0.004062
4	UGT2B10_2	21	10000	69870294	69886115	68.9392	0.0128987	rs115696858	0.008116
9	RMRP	6	10000	35657747	35658015	36.0011	0.0128987	rs7024732	0.01404
7	TPI1P2	7	10000	128695276	128697293	26.0337	0.0129987	rs117473643	0.005211
2	AGXT	40	10000	241808161	241818536	132.199	0.0130987	rs11681134	0.009199
2	NAB1	82	10000	191513847	191557492	264.931	0.0130987	rs2192008	0.001519
6	ZDHHC14	935	10000	157802556	158094977	1861.36	0.0130987	rs35269893	0.0001964
15	SH2D7	32	10000	78384926	78396393	105.356	0.0131987	rs62009268	0.001721
17	LINC00671	24	10000	41026690	41050751	60.9345	0.0132987	rs183130246	0.002941
3	MIR6083	5	10000	124093178	124093284	32.0088	0.0132987	rs12486057	0.009786
6	NKAPL	12	10000	28227074	28228736	38.8223	0.0132987	rs1679709	0.0003448
22	AIFM3	59	10000	21319417	21335649	154.644	0.0133987	rs5761567	0.0008423
16	ACSM3	55	10000	20775311	20808479	236.782	0.0134987	rs35311242	0.00317
2	ACMSD	88	10000	135596185	135659602	430.147	0.0134987	rs2053726	0.009249
3	CCR4	6	10000	32993065	32996403	30.4282	0.0134987	rs9872264	0.01864
11	TMX2	36	10000	57479994	57508445	144.141	0.0136986	rs518804	0.002896
2	LCT	102	10000	136545414	136594750	366.066	0.0136986	rs2278544	0.005372
3	RASA2	145	10000	141205925	141331197	498.196	0.0137986	rs80255756	0.004586
19	SAMD4B	102	10000	39833107	39875537	331.089	0.0138986	rs57411196	0.006695
14	YY1	85	10000	100705101	100745371	310.371	0.0139986	rs76295298	0.003164
12	WSCD2	293	10000	108523510	108644313	799.536	0.0140986	rs79609305	0.0001145
1	KIF21B	134	10000	200938513	200992828	425.249	0.0140986	rs11589573	0.001432
7	EPHA1-AS1	310	10000	143104905	143220540	802.847	0.0140986	rs2966720	0.001255
5	PPP2R2B-IT1	10	10000	146293769	146299069	45.9092	0.0141986	rs319166	0.01599
18	LINC00668	27	10000	6925472	6929868	114.421	0.0142986	rs4797270	0.002975
6	ARMC2-AS1	56	10000	109229342	109245306	199.287	0.0142986	rs117009710	0.00311
17	GSDMB	54	10000	38060847	38074903	235.213	0.0144986	rs870829	0.002927
21	C21orf88	51	10000	40969074	40984749	139.622	0.0144986	rs7276418	0.002691
3	LOC100507537	11	10000	155008020	155011489	46.2844	0.0144986	rs62279101	0.009286
3	TF	97	10000	133464976	133497850	310.685	0.0144986	rs4355280	0.0006186
6	ASF1A	39	10000	119215240	119230335	141.207	0.0144986	rs9489537	0.002289
16	LOC102723510	25	10000	25111884	25122876	86.1069	0.0145985	rs59104394	0.006991
1	ENO1	27	10000	8921058	8939151	110.77	0.0145985	rs2038904	0.00909
6	BTN3A3	30	10000	26440699	26453643	100.546	0.0145985	rs35942482	5.383e-05
12	NOC4L	11	10000	132628992	132636986	31.9368	0.0146985	rs10794454	4.299e-05
2	LOC101928371	49	10000	88838237	88875128	139.009	0.0147985	rs4449134	0.000297
17	TSEN54	48	10000	73512608	73520820	173.512	0.0148985	rs55786842	0.005341
6	ATG5	242	10000	106632351	106773695	780.774	0.0148985	rs1951485	0.001222
6	BTN3A1	57	10000	26402464	26415444	238.715	0.0148985	rs9379873	2.4e-05
6	C6orf163	59	10000	88054570	88075181	249.334	0.0149985	rs1188817	0.007122
3	FLJ42393	12	10000	187896330	187898596	50.7648	0.0150985	rs2127519	0.006064
6	LOC100130476	75	10000	138144806	138189370	214.433	0.0150985	rs7754667	0.001153
1	SNORA66	3	10000	93306275	93306408	12.8522	0.0151985	rs10874744	0.02167
9	ZER1	41	10000	131492066	131534213	134.056	0.0151985	rs3750329	0.002146
22	P2RX6	47	10000	21369441	21382302	110.782	0.0152985	rs112414733	5.828e-05
8	FAM84B	7	10000	127564682	127570711	27.8584	0.0152985	rs75557922	0.008706
18	CTDP1	279	10000	77439800	77514510	803.801	0.0153985	rs11662106	0.002627
1	FLJ27354	14	10000	90090407	90098453	76.263	0.0153985	rs10922679	0.01204
9	SWI5	15	10000	131038424	131051268	80.0561	0.0153985	rs2416981	0.008592
11	AGBL2	90	10000	47681142	47736928	291.886	0.0154985	rs79408863	7.817e-05
11	FNBP4	83	10000	47738068	47788993	283.892	0.0154985	rs12225433	0.0001044
5	ATP6V0E1	79	10000	172410762	172461900	209.775	0.0154985	rs80094367	0.0008569
5	PFDN1	85	10000	139624634	139682689	348.743	0.0154985	rs10477348	0.003995
6	FAM184A	501	10000	119280993	119470358	1139.17	0.0154985	rs73533310	0.0002785
9	LOC286367	15	10000	107536632	107540045	48.5041	0.0154985	rs2482431	0.004704
2	STAT4	206	10000	191894301	192016322	545.189	0.0155984	rs3024886	7.972e-05
5	LOC100268168	14	10000	172381785	172386371	51.4759	0.0155984	rs75773604	0.002714
9	LOC100506100	13	10000	131486740	131495522	43.7798	0.0155984	rs113224652	0.007425
2	CCNT2-AS1	73	10000	135624202	135676176	334.601	0.0156984	rs766271	0.008266
17	RSAD1	13	10000	48556189	48563336	54.1472	0.0157984	rs7210579	0.006108
12	PWP1	69	10000	108079589	108106257	222.32	0.0158984	rs7980305	0.003277
19	TBCB	25	10000	36605887	36616849	81.8979	0.0158984	rs10419924	0.004516
1	SPRR2E	2	10000	153065610	153067004	11.4434	0.0158984	rs3843258	0.01624
21	KRTAP10-11	7	10000	46066330	46067566	30.3292	0.0158984	rs2329837	0.01012
5	GABRB2	566	10000	160715435	160975130	1364.02	0.0158984	rs75775096	0.0008101
17	CD68	8	10000	7482804	7485429	27.781	0.0159984	rs9896688	0.007464
17	LPO	43	10000	56315786	56345879	131.956	0.0159984	rs8178289	0.001051
14	SERPINA1	60	10000	94843083	94857029	154.919	0.0161984	rs2749531	0.0006232
19	MYPOP	42	10000	46393280	46405862	127.879	0.0162984	rs10422138	0.00564
20	SS18L1	160	10000	60718821	60757566	574.468	0.0163984	rs6062101	0.002641
13	PSPC1	151	10000	20248891	20357159	492.298	0.0164984	rs148117664	0.008592
7	POU6F2	533	10000	39017608	39504390	1012.57	0.0164984	rs2024103	0.0003077
22	KIAA1644	244	10000	44639556	44708731	496.66	0.0167983	rs5764664	0.00907
2	TTC21B	130	10000	166729871	166810348	408.568	0.0167983	rs79929704	1.447e-05
6	MCM9	343	10000	119134611	119256327	1011.81	0.0167983	rs12206826	0.00224
14	RAB2B	51	10000	21927178	21945132	190.544	0.0168983	rs7158389	1.194e-06
16	ERI2	36	10000	20791514	20817795	111.678	0.0168983	rs35122562	0.003214
3	ROBO2	799	10000	77089293	77699114	1389.87	0.0169983	rs13073489	0.0002121
19	S1PR2	19	10000	10332108	10341948	62.2791	0.0170983	rs4804496	0.009137
6	ABT1	19	10000	26597170	26600277	62.9772	0.0170983	rs45527431	3.158e-05
14	PRKD1	619	10000	30045686	30396899	1504.47	0.0171983	rs74243232	5.7e-06
12	MON2	303	10000	62860596	62991363	823.815	0.0172983	rs149440462	0.0002132
4	TMEM33	76	10000	41937136	41962824	273.313	0.0172983	rs41265679	0.01173
5	LOC100506548	5	10000	40825364	40829244	24.2207	0.0172983	rs457776	0.02157
5	SGCD	519	10000	155753766	156194798	1125.41	0.0172983	rs17053613	0.0001105
17	CA10	613	10000	49707673	50237377	1174.02	0.0173983	rs2319638	0.0008148
12	LOC100506159	39	10000	10089177	10096094	117.044	0.0174983	rs550234	0.002937
1	OTUD7B	61	10000	149912228	149982686	210.934	0.0174983	rs6660842	0.01062
1	PTPRC	196	10000	198608097	198726605	492.132	0.0174983	rs17610618	0.0002291
3	PARP15	199	10000	122296448	122355536	550.622	0.0174983	rs34992033	0.001936
6	GTF2H5	62	10000	158589378	158620376	224.409	0.0174983	rs9355553	0.006373
6	LTV1	36	10000	144164507	144184943	125.568	0.0174983	rs1810524	0.002033
11	RNH1	55	10000	494511	507283	184.331	0.0177982	rs7930593	0.007896
19	ZNF160	164	10000	53569866	53606687	389.003	0.0177982	rs140517275	0.005692
10	HSPA12A	216	10000	118430702	118502085	637.501	0.0178982	rs141023517	0.006676
17	SENP3-EIF4A1	34	10000	7465308	7482324	99.2327	0.0178982	rs60920983	0.006469
2	LOC101928243	24	10000	136742745	136765112	106.939	0.0178982	rs309122	0.00569
16	NOD2	62	10000	50731049	50766987	210.992	0.0179982	rs8057341	0.002157
22	ADRBK2	350	10000	25960860	26125258	1125.63	0.0179982	rs16980542	0.002692
5	LSM11	38	10000	157170754	157183746	140.983	0.0179982	rs13162531	0.0148
11	SCGB2A2	11	10000	62037626	62040629	43.7198	0.0180982	rs72919475	0.01164
21	UBE2G2	114	10000	46188494	46221751	301.078	0.0180982	rs235268	0.01133
6	DEFB133	18	10000	49913813	49917157	62.3684	0.0180982	rs7760672	0.003684
18	SERPINB7	134	10000	61420280	61472610	351.737	0.0181982	rs1618922	0.001852
19	PAF1	11	10000	39876269	39881835	40.0328	0.0181982	rs117151141	0.004878
6	GPR6	7	10000	110299458	110301923	31.8522	0.0181982	rs7759173	0.01644
[truncated: 20,893 more rows]

## Sheet: posvegasstr
Chr	Gene	nSNPs	nSims	Start	Stop	Test	Pvalue	TopSNP	TopSNP-pvalue
[truncated: 13 more rows]

[truncated: 1 more sheets: pos str p shared genes]
