# Supplementary material for: Multi-Level Analyses of Genome-Wide Association Study to Reveal Significant Risk Genes and Pathways in Neuromyelitis Optica Spectrum Disorder
Source: Front Genet. 2021 Jul 21;12:690537. doi: 10.3389/fgene.2021.690537 (PMC8335167; doi:10.3389/fgene.2021.690537)
Supplement: Supplementary file 2 [file Data_Sheet_2.xlsx]

## Sheet: negshare05
SET	NSNP	POS	KB	P1	P2	Chr	Gene	nSNPs	nSims	Start	Stop	Test	Pvalue	TopSNP	TopSNP-pvalue		305
CEACAM4	10	chr19:46817929..46824888	6.959	0.005121	0.03613	19	CEACAM4	31	1000000	42125343	42133442	235.304	4.3e-05	rs8109402	4.99e-05
SYT9	376	chr11:7232814..7446395	213.6	0.003593	0.02569	11	SYT9	743	1000000	7273180	7490276	2452.24	4.7e-05	rs10769792	3.45e-05
RGS1	9	chr1:190811722..190815166	3.444	2.782e-05	0.001563	1	RGS1	25	1000000	192544856	192549159	200.642	0.000215	rs9427560	0.0002464
SGIP1	374	chr1:66772691..66982406	209.7	0.001013	0.002918	1	SGIP1	654	1000000	66999824	67210768	3130.28	0.000461	rs623421	6.04e-05
WDR86	23	chr7:150709151..150736999	27.85	0.002	0.008985	7	WDR86	101	1000000	151078206	151107791	370.229	0.000598999	rs7798377	0.0001466
ZNF652	39	chr17:44728416..44791811	63.4	0.001163	0.005543	17	ZNF652	148	1000000	47366567	47439835	790.155	0.000783999	rs2906100	0.0004358
CAPG	11	chr2:85475570..85489706	14.14	0.001923	0.009872	2	CAPG	77	1000000	85621870	85641197	351.746	0.000850999	rs2229668	0.0001139
RAD51AP2	7	chr2:17557392..17562159	4.767	0.001297	0.003099	2	RAD51AP2	36	1000000	17691985	17699706	306.642	0.000930999	rs17314548	0.0002854
HSD11B1	28	chr1:207927291..207973298	46.01	0.001262	0.005835	1	HSD11B1	76	1000000	209859524	209908295	517.294	0.000975999	rs11487866	0.000294
VASP	12	chr19:50704855..50721994	17.14	0.01677	0.02245	19	VASP	42	100000	46010687	46030240	188.175	0.00104999	rs56216986	0.001264
ST6GALNAC1	13	chr17:72132893..72151125	18.23	0.006873	0.01902	17	ST6GALNAC1	61	100000	74620837	74639920	346.864	0.00124999	rs35948039	5.76e-05
NUFIP1	23	chr13:44413395..44459524	46.13	0.001235	0.01376	13	NUFIP1	53	100000	45513383	45563613	214.768	0.00187998	rs1175391	5.95e-05
AGTPBP1	115	chr9:87354033..87545005	191	0.0001119	0.000611	9	AGTPBP1	413	100000	88161453	88356944	1911.09	0.00195998	rs77444615	1.3e-05
SSFA2	16	chr2:182469362..182502779	33.42	0.001752	0.003418	2	SSFA2	48	100000	182756442	182795464	350.844	0.00204998	rs76534285	0.001651
PRPS1L1	2	chr7:18033094..18033607	0.513	0.02025	0.03784	7	PRPS1L1	4	100000	18066399	18067486	28.8296	0.00219998	rs6946544	0.001251
ADAMTSL3	334	chr15:82115445..82498855	383.4	0.01417	0.03355	15	ADAMTSL3	859	100000	84322837	84708593	2651.09	0.00225998	rs11855183	6.03e-05
PIGX	12	chr3:197926529..197946898	20.37	0.002622	0.003838	3	PIGX	75	100000	196439244	196462876	434.604	0.00227998	rs6772328	0.002266
PTPLAD1	24	chr15:63611672..63657183	45.51	0.002039	0.005597	15	PTPLAD1	89	100000	65822826	65870693	535.069	0.00230998	rs1655844	0.001728
TM9SF2	53	chr13:98953078..99012364	59.29	0.005085	0.03258	13	TM9SF2	102	100000	100153627	100216302	429.651	0.00249998	rs6491511	0.0002292
DLX3	3	chr17:45422438..45425224	2.786	0.007806	0.008618	17	DLX3	27	100000	48067368	48072588	141.673	0.00268997	rs11079883	0.001188
WT1	65	chr11:32366048..32412429	46.38	0.001564	0.002659	11	WT1	159	100000	32409321	32457081	706.421	0.00275997	rs7115190	0.0004474
PGRMC2	5	chr4:129414746..129427709	12.96	0.003181	0.003674	4	PGRMC2	19	100000	129190391	129209984	106.826	0.00279997	rs430431	0.001584
CDH12	877	chr5:21787807..22888741	1101	0.009503	0.01881	5	CDH12	977	100000	21750972	22853731	2159.31	0.00279997	rs72744809	0.0002704
DPP8	33	chr15:63526736..63593309	66.57	0.004259	0.01299	15	DPP8	141	100000	65737997	65810035	674.965	0.00304997	rs352456	0.001754
TRAF3IP3	32	chr1:207996202..208020329	24.13	0.002029	0.00363	1	TRAF3IP3	61	100000	209929376	209955668	326.79	0.00329997	rs11119338	0.001135
ZFP90	34	chr16:67131446..67158356	26.91	0.004161	0.008789	16	ZFP90	103	100000	68573660	68601039	630.58	0.00331997	rs7195979	0.003034
SYCE1	54	chr10:135217645..135231917	14.27	0.002049	0.001929	10	SYCE1	100	100000	135367403	135382876	712.127	0.00353996	rs56365383	0.002409
NCLN	22	chr19:3137085..3160483	23.4	0.01442	0.03289	19	NCLN	90	100000	3185874	3209573	472.262	0.00356996	rs556075	0.001181
NLRC5	109	chr16:55581439..55674906	93.47	0.01534	0.02751	16	NLRC5	209	100000	57050985	57117436	525.053	0.00358996	rs150366	0.002276
PSKH2	16	chr8:87129959..87146646	16.69	0.01122	0.009507	8	PSKH2	44	100000	87060690	87081851	224.714	0.00377996	rs11990833	0.0005216
MAN2A2	20	chr15:89248690..89265836	17.15	0.005811	0.005616	15	MAN2A2	49	100000	91447419	91465815	218.891	0.00379996	rs2677744	0.001027
MARK3	85	chr14:102921917..103039662	117.7	0.008078	0.01274	14	MARK3	252	100000	103851700	103970166	1273.21	0.00380996	rs8013101	0.000835
GBP5	7	chr1:89499180..89507902	8.722	0.003793	0.004496	1	GBP5	21	100000	89724633	89738544	122.876	0.00388996	rs11587221	0.00247
RAX2	4	chr19:3720253..3720899	0.646	0.001968	0.001959	19	RAX2	16	100000	3769088	3772219	82.3358	0.00399996	rs917547	0.001709
PI15	27	chr8:75900373..75929707	29.33	0.007145	0.01647	8	PI15	59	100000	75736771	75767264	277.71	0.00400996	rs17292445	0.00378
YTHDC2	110	chr5:112877377..112958851	81.47	0.006285	0.01313	5	YTHDC2	248	100000	112849390	112930984	1264	0.00406996	rs72794116	0.0001797
ROPN1	13	chr3:125173901..125190738	16.84	0.01723	0.02927	3	ROPN1	25	100000	123687878	123710199	100.271	0.00407996	rs13100953	0.001909
TROAP	3	chr12:48009848..48011222	1.374	0.003708	0.003688	12	TROAP	11	100000	49716970	49725514	68.3015	0.00432996	rs10400435	0.002231
CKB	2	chr14:103056008..103056893	0.885	0.004191	0.004978	14	CKB	9	100000	103985994	103989196	55.883	0.00440996	rs55723020	0.001378
TRERF1	167	chr6:42304105..42521278	217.2	0.01429	0.04358	6	TRERF1	474	100000	42192668	42419783	1277.86	0.00461995	rs73428826	0.0003699
YWHAZ	22	chr8:102002409..102031086	28.68	0.005119	0.005614	8	YWHAZ	69	100000	101930803	101965623	342.857	0.00466995	rs17365661	0.002953
AMN1	19	chr12:31716238..31767933	51.7	0.01423	0.04958	12	AMN1	72	100000	31824070	31882108	264.22	0.00471995	rs74338016	0.0007685
NRTN	2	chr19:5774903..5778097	3.194	0.007203	0.04691	19	NRTN	17	100000	5823817	5828335	61.6007	0.00482995	rs59637174	0.0006967
ABHD2	113	chr15:87434944..87545480	110.5	0.024	0.02936	15	ABHD2	212	100000	89631380	89745591	699.153	0.00500995	rs2238313	2.27e-05
CGN	11	chr1:149755406..149777449	22.04	0.007025	0.008514	1	CGN	33	100000	151483861	151511167	131.93	0.00500995	rs6675984	0.004667
TRIM67	59	chr1:229368512..229423182	54.67	0.004209	0.01131	1	TRIM67	158	100000	231298673	231357314	473.149	0.00500995	rs11122251	0.0004198
LSM3	8	chr3:14197575..14213747	16.17	0.006333	0.006396	3	LSM3	20	100000	14220227	14239869	112.916	0.00502995	rs2607772	0.0017
CENPA	16	chr2:26862982..26869855	6.873	0.005625	0.006763	2	CENPA	31	100000	27008881	27017455	179.473	0.00515995	rs3806517	0.003695
XPC	32	chr3:14161758..14195099	33.34	0.01198	0.01425	3	XPC	56	100000	14186647	14220172	230.977	0.00530995	rs2607770	0.0006575
INTS5	1	chr11:62177128..62177128	0	0.0005056	0.0005057	11	INTS5	5	100000	62414319	62420774	30.1252	0.00557994	rs11600264	0.0005056
RPS3	4	chr11:74788237..74794135	5.898	0.002457	0.001819	11	RPS3	31	100000	75110534	75133345	133.994	0.00563994	rs12272818	0.005083
CAPSL	59	chr5:35940371..35974169	33.8	0.01258	0.02327	5	CAPSL	110	100000	35904397	35938881	416.79	0.00572994	rs696734	0.0003005
IFI6	3	chr1:27869059..27870981	1.922	0.005699	0.004289	1	IFI6	13	100000	27992571	27998724	76.8454	0.00600994	rs11247655	0.002551
FAM92B	11	chr16:83690277..83702406	12.13	0.01299	0.01439	16	FAM92B	72	100000	85131964	85146114	269.989	0.00608994	rs11864524	0.003951
CDH3	45	chr16:67236247..67289958	53.71	0.01905	0.03199	16	CDH3	130	100000	68678150	68732957	530.513	0.00637994	rs11645854	0.0006678
TMEM67	5	chr8:94851156..94877341	26.18	0.01737	0.03955	8	TMEM67	42	100000	94767071	94831460	175.908	0.00644994	rs3097418	0.002973
RAB4B	15	chr19:45976238..45994546	18.31	0.001397	0.002421	19	RAB4B	59	100000	41284123	41302849	190.666	0.00646993	rs12973666	0.0002517
NIPA2	31	chr15:20558425..20585443	27.02	0.01124	0.03756	15	NIPA2	119	100000	23004683	23034427	470.943	0.00651994	rs17806422	0.0002497
FN1	110	chr2:215933588..216008727	75.14	0.01619	0.03248	2	FN1	204	100000	216225178	216300791	704.853	0.00653994	rs6725958	0.001354
C1RL	16	chr12:7138502..7149727	11.22	0.0122	0.02484	12	C1RL	41	100000	7247145	7261869	146.079	0.00661993	rs12370543	0.0008725
F11	34	chr4:187424129..187447647	23.52	0.01955	0.03427	4	F11	66	100000	187187117	187210835	208.49	0.00661993	rs4253416	0.001769
MTL5	25	chr11:68232587..68271815	39.23	0.009831	0.01038	11	MTL5	70	100000	68474907	68518988	327.524	0.00685993	rs36118833	0.0001889
NFU1	21	chr2:69478082..69516809	38.73	0.005881	0.006581	2	NFU1	90	100000	69623244	69664760	455.211	0.00693993	rs6546520	0.0007899
PLEKHG6	5	chr12:6291435..6298377	6.942	0.01843	0.01812	12	PLEKHG6	34	100000	6419601	6437672	136.532	0.00699993	rs10849441	0.002312
GFPT1	33	chr2:69406025..69467430	61.41	0.01219	0.01253	2	GFPT1	111	100000	69546900	69614386	596.828	0.00760992	rs13410401	0.0008961
NUB1	46	chr7:150671327..150706241	34.91	0.01008	0.01963	7	NUB1	125	100000	151038846	151075548	375.529	0.00781992	rs450947	0.001742
GNGT1	9	chr7:93374762..93377463	2.701	0.01196	0.02853	7	GNGT1	15	100000	93535819	93540485	65.9149	0.00782992	rs180267	0.002924
PABPC4L	5	chr4:135338896..135341051	2.155	0.006911	0.006927	4	PABPC4L	16	100000	135117488	135122903	86.7721	0.00809992	rs2421217	0.006149
CORO7	34	chr16:4344621..4402620	58	0.01994	0.03091	16	CORO7	132	100000	4404542	4466962	449.597	0.00826992	rs740375	0.001004
GNG11	7	chr7:93389364..93393247	3.883	0.004449	0.00416	7	GNG11	18	100000	93551015	93555826	58.5704	0.00841992	rs4262	0.0008718
CYP4V2	24	chr4:187351473..187370570	19.1	0.01134	0.01074	4	CYP4V2	83	100000	187112673	187134617	285.858	0.00862991	rs62350517	0.0009614
CDH1	85	chr16:67330182..67420815	90.63	0.01221	0.0137	16	CDH1	217	100000	68771194	68869444	841.341	0.00863991	rs2011779	0.0001253
MFSD8	3	chr4:129062930..129070925	7.995	0.01612	0.04409	4	MFSD8	19	100000	128838959	128887139	57.0276	0.00865991	rs78380822	0.001272
CDR2L	6	chr17:70496373..70513013	16.64	0.0006673	0.0003891	17	CDR2L	20	100000	72983726	73001892	67.2665	0.00888991	rs3744203	0.00369
CNTROB	12	chr17:7776384..7793612	17.23	0.007894	0.007934	17	CNTROB	49	10000	7835441	7853237	269	0.00889911	rs9911390	0.004621
ANKRD54	1	chr22:36557767..36557767	0	0.00261	0.00261	22	ANKRD54	10	10000	38226861	38240353	34.4764	0.0089991	rs3091367	0.00261
CCNH	9	chr5:86726257..86741490	15.23	0.01092	0.02522	5	CCNH	27	100000	86690078	86708850	140.529	0.00907991	rs10942503	0.000801
HMHA1	13	chr19:1021991..1037043	15.05	0.02412	0.02607	19	HMHA1	69	10000	1065921	1087830	212.981	0.00929907	rs2074453	0.0004745
KCNAB3	2	chr17:7770653..7771335	0.682	0.0114	0.01128	17	KCNAB3	18	100000	7825176	7832753	68.8785	0.00934991	rs9891006	0.000427
RAB10	59	chr2:26113521..26212819	99.3	0.01065	0.01091	2	RAB10	156	10000	26256728	26360323	820.734	0.00959904	rs35596741	1.75e-05
RABIF	9	chr1:201115306..201121111	5.805	0.02646	0.04214	1	RABIF	28	100000	202847409	202858385	111.929	0.0096699	rs1042990	0.007964
PZP	74	chr12:9193580..9251747	58.17	0.02041	0.02743	12	PZP	139	10000	9301435	9360966	414.766	0.00969903	rs10771381	0.0003428
TMCO2	1	chr1:40488888..40488888	0	0.0201	0.0201	1	TMCO2	5	10000	40713572	40717365	23.1205	0.00969903	rs6600322	0.02009
CGB1	1	chr19:54231905..54231905	0	0.01572	0.01572	19	CGB1	3	10000	49538825	49540191	11.7351	0.009999	rs35371968	0.01515
YWHAB	15	chr20:42949570..42968515	18.95	0.01319	0.01322	20	YWHAB	40	10000	43514239	43537175	200.065	0.009999	rs117690200	0.005863
ZFYVE28	139	chr4:2244033..2384466	140.4	0.03449	0.0489	4	ZFYVE28	497	10000	2271323	2420370	1295.83	0.010199	rs654726	0.0003882
STC2	12	chr5:172676300..172686970	10.67	0.01586	0.03525	5	STC2	24	10000	172741725	172756506	86.7812	0.010199	rs4868257	0.005688
ADC	6	chr1:33320355..33357657	37.3	0.01392	0.01421	1	ADC	39	10000	33546713	33585995	187.5	0.010299	rs638130	0.006241
LSR	17	chr19:40433296..40449090	15.79	0.01679	0.02574	19	LSR	55	10000	35739558	35758867	173.483	0.010399	rs75388480	0.0003241
FANCI	46	chr15:87590000..87660998	71	0.009524	0.01571	15	FANCI	125	10000	89787193	89860362	585.525	0.0104989	rs3743380	0.003366
OR4K13	2	chr14:19571884..19571960	0.076	0.0167	0.01392	14	OR4K13	10	10000	20502002	20502917	50.3785	0.0105989	rs2775261	0.01861
TRAPPC3	5	chr1:36375752..36386291	10.54	0.005035	0.005024	1	TRAPPC3	29	10000	36602169	36621654	151.597	0.0107989	rs4381151	0.004106
MARK2	24	chr11:63364623..63432643	68.02	0.02105	0.04226	11	MARK2	95	10000	63606399	63678492	384.543	0.0110989	rs10897454	0.00328
SEPP1	9	chr5:42836481..42845896	9.415	0.02227	0.03172	5	SEPP1	25	10000	42799981	42812024	112.284	0.0110989	rs230820	0.002419
TMEM82	3	chr1:15942231..15943736	1.505	0.005077	0.00195	1	TMEM82	12	10000	16068986	16074292	53.8256	0.0113989	rs11581426	0.009124
CDK8	128	chr13:25729419..25874332	144.9	0.008833	0.01293	13	CDK8	240	10000	26828755	26978569	979.976	0.0114988	rs2769314	0.002401
MED26	24	chr19:16554605..16599369	44.76	0.02275	0.02466	19	MED26	88	10000	16685717	16739015	341.04	0.0114988	rs73516943	0.003667
EXOSC3	7	chr9:37770558..37772967	2.409	0.01358	0.01873	9	EXOSC3	24	10000	37779710	37785089	92.2311	0.0114988	rs45539136	0.002505
MS4A6A	12	chr11:59695883..59706993	11.11	0.01324	0.01916	11	MS4A6A	30	10000	59939079	59952139	130.44	0.0116988	rs667897	0.005175
MPP3	18	chr17:39233692..39256510	22.82	0.008522	0.01278	17	MPP3	47	10000	41878166	41910547	240.844	0.0116988	rs58080788	0.008009
C4orf29	4	chr4:129120852..129167325	46.47	0.01899	0.03406	4	C4orf29	29	10000	128886460	128952455	98.6873	0.0118988	rs150729434	0.001287
KLRG1	20	chr12:9033564..9054570	21.01	0.01854	0.03142	12	KLRG1	40	10000	9142220	9163340	194.92	0.0119988	rs7953214	0.0008511
INHBB	1	chr2:120822473..120822473	0	0.003425	0.003425	2	INHBB	5	10000	121103718	121109383	19.3086	0.0119988	rs11902591	0.003425
PRSS23	3	chr11:86192720..86198400	5.68	0.01628	0.02169	11	PRSS23	33	10000	86511490	86522273	141.41	0.0121988	rs11604191	0.002281
ADI1	24	chr2:3481042..3502328	21.29	0.01402	0.01386	2	ADI1	71	10000	3501689	3523350	297.58	0.0123988	rs9677924	0.0035
CTSH	21	chr15:77001270..77024302	23.03	0.01005	0.01028	15	CTSH	68	10000	79214091	79237420	251.607	0.0124987	rs7496812	0.001465
KCNK15	2	chr20:42811284..42811684	0.4	0.01415	0.01415	20	KCNK15	17	10000	43374487	43380954	59.5579	0.0124987	rs6031782	0.009319
NENF	16	chr1:210673367..210685962	12.6	0.01761	0.01376	1	NENF	46	10000	212606228	212619721	165.145	0.0126987	rs12058471	0.00336
WDR91	36	chr7:134520741..134546072	25.33	0.01326	0.01538	7	WDR91	87	10000	134868589	134896316	444.331	0.0126987	rs292580	0.00911
USF2	3	chr19:40459706..40460789	1.083	0.02534	0.04715	19	USF2	33	10000	35759895	35770718	161.342	0.0127987	rs12981457	0.003481
KRT24	4	chr17:36107932..36110972	3.04	0.01509	0.01569	17	KRT24	7	10000	38854242	38860002	37.7899	0.0128987	rs874889	0.01067
AAK1	93	chr2:69539790..69721375	181.6	0.03197	0.04704	2	AAK1	193	10000	69685126	69870977	617.977	0.0129987	rs9309428	0.001409
PPP1R1B	4	chr17:35038516..35046139	7.623	0.02051	0.01625	17	PPP1R1B	27	10000	37783176	37792878	101.031	0.0138986	rs33938012	0.001664
CNPY3	11	chr6:43005052..43014362	9.31	0.01486	0.01312	6	CNPY3	22	10000	42896859	42907008	75.5893	0.0138986	rs2234185	0.01072
ITLN2	6	chr1:159184526..159191050	6.524	0.03998	0.04496	1	ITLN2	26	10000	160914815	160924589	97.4654	0.0140986	rs41266941	0.004036
CLK4	13	chr5:177964394..177985203	20.81	0.03342	0.03557	5	CLK4	41	10000	178029664	178054054	147.52	0.0142986	rs10035557	0.009554
MRPL13	27	chr8:121477376..121523733	46.36	0.02413	0.03345	8	MRPL13	63	10000	121408082	121457647	230.988	0.0144986	rs7829269	0.003465
SUDS3	35	chr12:117299221..117340196	40.98	0.02146	0.04321	12	SUDS3	98	10000	118814357	118855840	388.348	0.0148985	rs885349	0.001718
TRIM62	25	chr1:33384477..33418558	34.08	0.013	0.01312	1	TRIM62	65	10000	33611002	33647671	341.926	0.0149985	rs635614	0.005129
RANBP2	18	chr2:108710170..108760670	50.5	0.03004	0.03103	2	RANBP2	66	10000	109335936	109402267	287.879	0.0149985	rs139469649	0.00977
RCOR2	3	chr11:63436621..63439445	2.824	0.01791	0.01787	11	RCOR2	12	10000	63678692	63684316	63.1844	0.0150985	rs1486936	0.01334
MAK	38	chr6:10870983..10937305	66.32	0.01808	0.02588	6	MAK	102	10000	10762955	10838788	354.454	0.0151985	rs150038358	0.000393
TP53INP1	16	chr8:96007598..96029687	22.09	0.02415	0.02026	8	TP53INP1	42	10000	95938199	95961615	160.868	0.0154985	rs2879813	0.01212
COL8A2	2	chr1:36338171..36338204	0.033	9.27e-05	4.315e-05	1	COL8A2	15	10000	36560843	36565850	58.3404	0.0155984	rs274753	0.001356
DCD	6	chr12:53324971..53327704	2.733	0.00529	0.00641	12	DCD	10	10000	55038374	55042149	29.8324	0.0158984	rs7301225	0.001054
LINGO4	3	chr1:150039791..150044275	4.484	0.01109	0.01107	1	LINGO4	11	10000	151772764	151777882	59.4115	0.0159984	rs2293088	0.009581
AZIN1	39	chr8:103908179..103945359	37.18	0.0179	0.02826	8	AZIN1	84	10000	103838535	103876397	309.528	0.0160984	rs1991927	0.005084
FLJ45079	3	chr17:73388308..73390436	2.128	0.004075	0.006011	17	FLJ45079	14	10000	75875082	75880169	48.2498	0.0163984	rs3935192	0.0005376
TCTN1	11	chr12:109536848..109567467	30.62	0.04029	0.03932	12	TCTN1	36	10000	111051831	111086935	116.265	0.0164983	rs16940912	0.01009
PCYT1A	17	chr3:197450655..197498470	47.81	0.04005	0.04191	3	PCYT1A	105	10000	195965252	196014584	349.736	0.0165983	rs115451598	0.00194
MESDC1	1	chr15:79083060..79083060	0	0.03468	0.03468	15	MESDC1	14	10000	81293294	81296345	62.9526	0.0166983	rs111785807	0.01848
PTCRA	7	chr6:42991889..43000812	8.923	0.02308	0.02024	6	PTCRA	27	10000	42883726	42893575	109.007	0.0168983	rs2235831	0.005468
ANKRD36B	5	chr2:97529635..97554862	25.23	0.0261	0.02961	2	ANKRD36B	47	10000	98121260	98206428	223.486	0.0171983	rs4069526	0.01515
SAMD8	34	chr10:76542507..76602015	59.51	0.02596	0.0337	10	SAMD8	105	10000	76871392	76941881	345.3	0.0177982	rs12246777	0.007098
PSMA7	7	chr20:60145679..60147920	2.241	0.01965	0.01993	20	PSMA7	23	10000	60711782	60718514	117.62	0.0180982	rs1135961	0.00468
GLIS2	2	chr16:4322608..4325733	3.125	0.0053	0.00676	16	GLIS2	12	10000	4382224	4389598	36.3977	0.0182982	rs9938257	0.001148
ITLN1	11	chr1:159114241..159121069	6.828	0.02237	0.02179	1	ITLN1	40	10000	160846329	160854960	207.638	0.0182982	rs6694415	0.006351
SETD5	35	chr3:9416737..9493807	77.07	0.007194	0.006057	3	SETD5	125	10000	9439383	9519838	417.266	0.0182982	rs3872707	0.009294
NARFL	5	chr16:720340..729762	9.422	0.01229	0.01123	16	NARFL	25	10000	779768	790997	92.7166	0.0186981	rs9928077	0.008424
CA4	4	chr17:55584930..55590125	5.195	0.02001	0.01974	17	CA4	13	10000	58227301	58236906	46.3637	0.0190981	rs75506524	0.008874
IYD	47	chr6:150734173..150766971	32.8	0.04911	0.04853	6	IYD	144	10000	150690027	150725765	440.858	0.0192981	rs9384466	0.004803
RLBP1	11	chr15:87554224..87565624	11.4	0.01389	0.02306	15	RLBP1	34	10000	89753097	89764922	131.7	0.0193981	rs2854519	0.0001975
SALL1	5	chr16:49729171..49739236	10.06	0.02871	0.03276	16	SALL1	19	10000	51169885	51185183	63.7156	0.019698	rs1965024	0.006933
CHMP1B	2	chr18:11841480..11842182	0.702	0.01996	0.02703	18	CHMP1B	7	10000	11851388	11854448	20.9591	0.019698	rs16976750	0.005874
EIF3K	6	chr19:43801815..43818574	16.76	0.03223	0.03834	19	EIF3K	10	10000	39109721	39127595	43.6402	0.019698	rs2232992	0.007436
GBP2	19	chr1:89346614..89363670	17.06	0.01438	0.01458	1	GBP2	40	10000	89571815	89591842	184.586	0.019798	rs2183159	0.01432
AES	8	chr19:3004326..3008228	3.902	0.006602	0.00977	19	AES	31	10000	3052907	3062964	79.7314	0.019898	rs445208	0.005029
THRSP	10	chr11:77453114..77456459	3.345	0.02359	0.02233	11	THRSP	26	10000	77774906	77779403	103.408	0.019998	rs635657	0.01844
ULK3	8	chr15:72915554..72920273	4.719	0.01895	0.01908	15	ULK3	16	10000	75128456	75135687	65.7438	0.019998	rs12908814	0.01241
RP9	8	chr7:33101751..33113562	11.81	0.02078	0.0205	7	RP9	35	10000	33134409	33149002	139.339	0.020098	rs73093571	0.009724
SEC61B	6	chr9:101024757..101030418	5.661	0.02123	0.0203	9	SEC61B	32	10000	101984569	101992901	143.255	0.020198	rs80182147	0.01148
CPEB3	79	chr10:93800852..94039968	239.1	0.01591	0.03151	10	CPEB3	264	10000	93808396	94050875	816.09	0.0205979	rs66636110	0.006274
HNRNPUL1	22	chr19:46460865..46505215	44.35	0.01967	0.02422	19	HNRNPUL1	63	10000	41768390	41813811	248.499	0.0205979	rs12972949	0.007906
MRPL35	15	chr2:86280746..86293947	13.2	0.01967	0.01976	2	MRPL35	30	10000	86426555	86440477	128.66	0.0207979	rs11900161	0.004075
GBP7	19	chr1:89370343..89410580	40.24	0.01666	0.01595	1	GBP7	54	10000	89597433	89641723	208.99	0.0209979	rs676913	0.007518
NCAPG	29	chr4:17421626..17454336	32.71	0.02889	0.02499	4	NCAPG	63	10000	17812435	17846487	214.497	0.0209979	rs11932971	0.01637
CETN3	2	chr5:89728246..89739397	11.15	0.0122	0.008044	5	CETN3	6	10000	89689528	89705603	20.3399	0.0210979	rs2972966	0.02492
RARS	45	chr5:167846088..167878654	32.57	0.02508	0.02406	5	RARS	124	10000	167913462	167946309	476.657	0.0214978	rs193466	0.004583
MESDC2	22	chr15:79055770..79069199	13.43	0.02671	0.01977	15	MESDC2	64	10000	81268094	81282205	219.325	0.0217978	rs183189774	0.001875
MS4A2	14	chr11:59613257..59622247	8.99	0.01358	0.02299	11	MS4A2	31	10000	59856136	59865940	111.801	0.0218978	rs502419	0.005667
RICTOR	92	chr5:38975361..39108373	133	0.02233	0.03311	5	RICTOR	232	10000	38938022	39074510	779.921	0.0219978	rs75081740	0.007082
C10orf54	34	chr10:73177651..73201075	23.42	0.02983	0.03382	10	C10orf54	76	10000	73507313	73533337	175.891	0.0222978	rs3747859	0.00344
GAL	5	chr11:68209561..68215046	5.485	0.007678	0.005312	11	GAL	14	10000	68451982	68458643	50.4334	0.0225977	rs3136544	0.01021
RXRG	71	chr1:163637099..163680268	43.17	0.02626	0.04055	1	RXRG	172	10000	165370158	165414592	412.417	0.0228977	rs17469611	0.001517
UHRF2	91	chr9:6403919..6494855	90.94	0.04228	0.04655	9	UHRF2	213	10000	6413150	6507051	638.895	0.0228977	rs118131406	0.001804
MIER1	49	chr1:67165084..67226875	61.79	0.01837	0.02215	1	MIER1	117	10000	67390577	67454302	400.919	0.0229977	rs12133567	0.01419
CTSG	4	chr14:24112908..24114970	2.062	0.01153	0.02591	14	CTSG	14	10000	25042723	25045466	44.3722	0.0232977	rs8019787	0.005679
MSLN	4	chr16:751434..758803	7.369	0.02949	0.02708	16	MSLN	20	10000	810764	818865	70.8809	0.0232977	rs3765324	0.004268
HOXB3	9	chr17:43984005..44006060	22.05	0.02593	0.03111	17	HOXB3	42	10000	46626231	46651810	116.415	0.0237976	rs9893895	0.009805
CPSF3L	3	chr1:1239050..1247456	8.406	0.01583	0.0123	1	CPSF3L	15	10000	1246964	1260067	47.2295	0.0239976	rs12103	0.004051
TRIM37	34	chr17:54416020..54537575	121.6	0.01625	0.0261	17	TRIM37	129	10000	57059999	57184266	400.969	0.0241976	rs62084380	0.002788
STK4	82	chr20:43029282..43141711	112.4	0.03972	0.04472	20	STK4	182	10000	43595119	43708593	598.298	0.0241976	rs2284269	0.008153
EP400	49	chr12:131005334..131129324	124	0.02716	0.03466	12	EP400	142	10000	132434464	132565011	452.908	0.0242976	rs11246904	0.001863
ZNF791	3	chr19:12583545..12595297	11.75	0.03328	0.03345	19	ZNF791	39	10000	12721731	12740676	152.86	0.0249975	rs7257939	0.01856
TP53BP2	44	chr1:222034576..222097121	62.55	0.03438	0.03453	1	TP53BP2	123	10000	223967594	224033674	358.228	0.0249975	rs6698919	0.01335
C14orf180	3	chr14:104117773..104126404	8.631	0.0283	0.02897	14	C14orf180	26	10000	105046020	105056184	91.5601	0.0250975	rs10132112	0.008448
AIM2	3	chr1:157309408..157313054	3.646	0.0207	0.02584	1	AIM2	24	10000	159032274	159046647	83.1504	0.0250975	rs76430338	0.01738
OR11H6	7	chr14:19761728..19762483	0.755	0.02252	0.01942	14	OR11H6	20	10000	20691868	20692861	74.909	0.0256974	rs58902983	0.021
LSM14B	4	chr20:60132352..60140435	8.083	0.01369	0.01381	20	LSM14B	23	10000	60697516	60710434	110.174	0.0256974	rs2038687	0.00475
IRX5	1	chr16:53525740..53525740	0	0.02201	0.02201	16	IRX5	13	10000	54965110	54968395	47.9997	0.0259974	rs7203657	0.02145
SMARCE1	14	chr17:36038453..36056007	17.55	0.0391	0.03517	17	SMARCE1	30	10000	38783975	38804103	84.5815	0.0260974	rs139456490	0.004657
TMEM14B	3	chr6:10855982..10861705	5.723	0.02619	0.01745	6	TMEM14B	10	10000	10747991	10760006	23.505	0.0260974	rs2018035	0.01728
PARP10	2	chr8:145130974..145131413	0.439	0.02954	0.02915	8	PARP10	22	10000	145051319	145060635	83.0846	0.0260974	rs11544989	0.01122
HVCN1	12	chr12:109578837..109611019	32.18	0.02006	0.027	12	HVCN1	45	10000	111086490	111127617	182.697	0.0262974	rs11609953	0.01129
CCDC17	6	chr1:45858439..45860466	2.027	0.03316	0.04373	1	CCDC17	16	10000	46085715	46089731	75.3601	0.0262974	rs3014236	0.01718
ZDHHC13	38	chr11:19096198..19151789	55.59	0.03792	0.04689	11	ZDHHC13	73	10000	19138691	19197967	241.196	0.0263974	rs2242458	0.0006802
ACTR5	35	chr20:36811777..36833401	21.62	0.02339	0.02971	20	ACTR5	85	10000	37377096	37401089	261.042	0.0264973	rs2254382	0.003847
NASP	17	chr1:45823148..45856970	33.82	0.02353	0.02592	1	NASP	49	10000	46049659	46084578	173.686	0.0265973	rs2991986	0.0172
HSPA4L	12	chr4:128929655..128967006	37.35	0.02692	0.03983	4	HSPA4L	24	10000	128703452	128754526	72.587	0.0272973	rs1870422	0.0163
BMP8A	18	chr1:39731672..39766019	34.35	0.03239	0.02561	1	BMP8A	66	10000	39957317	39995541	160.611	0.0273973	rs12402990	0.00346
BAG5	4	chr14:103092697..103098023	5.326	0.01937	0.02253	14	BAG5	19	10000	104022880	104029151	69.8903	0.0275972	rs2274269	0.006808
C1orf94	51	chr1:34405246..34457050	51.8	0.0423	0.04029	1	C1orf94	135	10000	34632483	34684731	313.296	0.0275972	rs297796	0.005855
MTBP	68	chr8:121527344..121604231	76.89	0.02784	0.03395	8	MTBP	178	10000	121457637	121535875	639.794	0.0275972	rs117491322	0.002529
C14orf178	11	chr14:77297385..77304965	7.58	0.04	0.03768	14	C14orf178	32	10000	78227172	78236085	91.3928	0.0277972	rs1477263	0.01438
BECN1	2	chr17:38217430..38225296	7.866	0.05377	0.04006	17	BECN1	5	10000	40962149	40976310	14.77	0.0282972	rs11552192	0.04273
JRK	17	chr8:143736022..143747074	11.05	0.0239	0.02499	8	JRK	62	10000	143738873	143751412	221.75	0.0283972	rs10108059	0.01871
C5orf28	20	chr5:43483758..43514336	30.58	0.03573	0.04011	5	C5orf28	75	10000	43444353	43483992	254.991	0.0284971	rs4242099	0.02031
CALCR	187	chr7:92893586..93040548	147	0.01418	0.03216	7	CALCR	346	10000	93053798	93204042	796.845	0.0284971	rs2283000	0.003922
SP110	84	chr2:230742768..230792545	49.78	0.02125	0.02594	2	SP110	204	10000	231033644	231090444	530.125	0.0286971	rs75846126	0.0003724
FAM101B	3	chr17:290590..295511	4.921	0.03416	0.03355	17	FAM101B	13	10000	289770	295731	41.8836	0.0292971	rs7223337	0.02268
SLC30A4	9	chr15:43563716..43599711	35.99	0.04225	0.04427	15	SLC30A4	28	10000	45774679	45815002	94.1386	0.029597	rs11070460	0.01764
FADS1	8	chr11:61325882..61337211	11.33	0.03371	0.03399	11	FADS1	25	10000	61567096	61584529	94.8291	0.029797	rs174538	0.01193
FABP7	7	chr6:123143346..123146402	3.056	0.01605	0.02972	6	FABP7	13	10000	123100645	123105218	39.7273	0.029797	rs9490549	0.008807
AKAP11	44	chr13:41745434..41794099	48.66	0.03383	0.04671	13	AKAP11	98	10000	42846288	42897403	286.4	0.029897	rs9525605	0.001989
TMEM138	1	chr11:60891108..60891108	0	0.03022	0.03022	11	TMEM138	2	10000	61129472	61136975	9.45429	0.029997	rs4939517	0.02917
UBE2I	31	chr16:1300602..1315264	14.66	0.01346	0.0159	16	UBE2I	100	10000	1359153	1377019	302.091	0.030197	rs8046527	0.009207
C11orf48	9	chr11:62186911..62195422	8.511	0.0318	0.03325	11	C11orf48	16	10000	62430288	62439241	68.4319	0.030397	rs13941	0.02163
GPBP1L1	32	chr1:45866614..45898766	32.15	0.03765	0.04072	1	GPBP1L1	110	10000	46092975	46152302	393.046	0.0304969	rs187739231	0.005976
NPM1	13	chr5:170748847..170768471	19.62	0.03559	0.04264	5	NPM1	68	10000	170814707	170837888	220.02	0.0307969	rs3830033	0.02014
DLX5	2	chr7:96489342..96489921	0.579	0.02083	0.02743	7	DLX5	7	10000	96649701	96654143	18.3182	0.0309969	rs9769385	0.007439
EPC1	47	chr10:32601654..32674978	73.32	0.02386	0.04052	10	EPC1	226	10000	32556643	32667726	624.697	0.0310969	rs34288680	0.002387
DUSP3	6	chr17:39200215..39206215	6	0.03206	0.03124	17	DUSP3	24	10000	41843488	41856368	96.5451	0.0310969	rs60908520	0.02933
OXCT1	57	chr5:41772069..41906432	134.4	0.03364	0.03309	5	OXCT1	148	10000	41730166	41870791	469.22	0.0312969	rs35520000	0.01965
SPCS2	16	chr11:74338469..74367020	28.55	0.04122	0.04991	11	SPCS2	47	10000	74660291	74690076	141.154	0.0315968	rs191267662	0.005652
MORF4L1	23	chr15:76954173..76976337	22.16	0.0346	0.04692	15	MORF4L1	64	10000	79165122	79190081	242.318	0.0319968	rs11632720	0.01374
ADAMTS10	9	chr19:8557562..8581108	23.55	0.02851	0.03422	19	ADAMTS10	56	10000	8645123	8675620	116.936	0.0319968	rs7507610	0.01503
ESD	16	chr13:46244294..46268638	24.34	0.04066	0.04056	13	ESD	38	10000	47345390	47371367	112.696	0.0324967	rs1216956	0.02135
SPATA9	17	chr5:95020944..95044138	23.19	0.03728	0.03459	5	SPATA9	46	10000	94994019	95018714	127.365	0.0324967	rs62365881	0.006597
ACTR3B	22	chr7:152088736..152181432	92.7	0.04021	0.04521	7	ACTR3B	85	10000	152456833	152552464	232.837	0.0325967	rs1574987	0.009677
PPA1	24	chr10:71632761..71662625	29.86	0.02198	0.0268	10	PPA1	97	10000	71962585	71993190	253.901	0.0329967	rs10762351	0.01309
EMX1	6	chr2:73003303..73015059	11.76	0.03284	0.027	2	EMX1	16	10000	73144603	73162020	45.7585	0.0329967	rs56703688	0.00718
NDUFS5	3	chr1:39265049..39271078	6.029	0.01456	0.01157	1	NDUFS5	26	10000	39491966	39500308	81.9884	0.0331967	rs3768324	0.01458
PPM1E	72	chr17:54189228..54416760	227.5	0.01712	0.02093	17	PPM1E	230	10000	56833229	57062540	661.821	0.0333967	rs4793593	0.01296
TRIM43	1	chr2:95624706..95624706	0	0.04282	0.04282	2	TRIM43	2	10000	96257765	96265469	6.7687	0.0334967	rs7565318	0.04282
EGLN2	7	chr19:45997580..46005042	7.462	0.01636	0.0171	19	EGLN2	27	10000	41305047	41314346	69.0363	0.0335966	rs3733828	0.004145
STT3A	40	chr11:124970230..124994998	24.77	0.03758	0.0402	11	STT3A	121	10000	125462689	125492654	375.058	0.0341966	rs7104660	0.01057
ZNF490	11	chr19:12550741..12579619	28.88	0.0274	0.02461	19	ZNF490	57	10000	12686919	12721623	208.344	0.0342966	rs2861407	0.02094
PAIP1	9	chr5:43564705..43587339	22.63	0.02869	0.03085	5	PAIP1	54	10000	43526369	43557521	175.471	0.0352965	rs4073851	0.01755
DAPK2	127	chr15:61989705..62122857	133.2	0.03383	0.0356	15	DAPK2	333	10000	64199234	64338521	815.832	0.0357964	rs4776695	0.00773
HAMP	2	chr19:40466396..40467281	0.885	0.02342	0.02314	19	HAMP	11	10000	35773409	35776045	34.5759	0.0358964	rs10414846	0.01168
SLC25A19	7	chr17:70780853..70794231	13.38	0.03261	0.04295	17	SLC25A19	52	10000	73269060	73285530	154.977	0.0360964	rs145911047	0.008717
C14orf119	10	chr14:22634852..22638946	4.094	0.02498	0.02714	14	C14orf119	27	10000	23564682	23569665	75.4709	0.0361964	rs3742484	0.006905
BICC1	223	chr10:59944612..60258559	313.9	0.03848	0.02782	10	BICC1	562	10000	60272903	60588845	1402.06	0.0362964	rs78469760	0.03086
ZNF799	3	chr19:12362128..12368992	6.864	0.05707	0.04352	19	ZNF799	9	10000	12500827	12512088	22.9953	0.0362964	rs140160933	0.01132
HGFAC	10	chr4:3414301..3420907	6.606	0.08345	0.04984	4	HGFAC	33	10000	3443725	3451213	69.0048	0.0363964	rs34491545	0.003491
IPO5	32	chr13:97404603..97473952	69.35	0.05025	0.04694	13	IPO5	107	10000	98605928	98676550	285.402	0.0364963	rs145089138	0.01078
PROKR1	4	chr2:68726575..68735117	8.542	0.01305	0.01352	2	PROKR1	34	10000	68872953	68882708	80.59	0.0365963	rs4627609	0.004032
MRFAP1	1	chr4:6695174..6695174	0	0.02639	0.02639	4	MRFAP1	12	10000	6641817	6644470	35.6081	0.0366963	rs10804983	0.01711
CKMT2	35	chr5:80565512..80597876	32.36	0.0412	0.03776	5	CKMT2	80	10000	80529138	80562217	218.557	0.0366963	rs11960275	0.0115
TNFRSF6B	2	chr20:61798026..61799613	1.587	0.04128	0.04129	20	TNFRSF6B	20	10000	62328003	62330051	73.6972	0.0367963	rs1295810	0.02819
SFRP5	3	chr10:99516658..99520841	4.183	0.03028	0.03034	10	SFRP5	10	10000	99526507	99531756	39.5023	0.0369963	rs1556971	0.0246
JAGN1	4	chr3:9907337..9910773	3.436	0.04803	0.04632	3	JAGN1	13	10000	9932270	9936031	41.0134	0.0371963	rs279557	0.02721
AP3D1	26	chr19:2054941..2100694	45.75	0.02814	0.01889	19	AP3D1	158	10000	2100986	2151556	397.938	0.0372963	rs78248838	0.0006434
KIAA2018	14	chr3:114852700..114897129	44.43	0.03336	0.02991	3	KIAA2018	55	10000	113367232	113415493	189.456	0.0372963	rs115997063	0.02567
FANCD2	33	chr3:10043572..10117949	74.38	0.04309	0.04462	3	FANCD2	164	10000	10068112	10143614	588.351	0.0373963	rs147032689	0.002736
HEYL	8	chr1:39862182..39877401	15.22	0.03707	0.04432	1	HEYL	41	10000	40089102	40105348	83.8446	0.0376962	rs1180317	0.0006561
COX8A	1	chr11:63499129..63499129	0	0.04251	0.04251	11	COX8A	8	10000	63742078	63744015	33.7568	0.0378962	rs10751004	0.03477
RPL23	2	chr17:34260529..34260645	0.116	0.02615	0.02591	17	RPL23	8	10000	37006320	37010053	20.5684	0.0380962	rs1239178	0.02698
SOSTDC1	9	chr7:16469585..16471866	2.281	0.03653	0.04493	7	SOSTDC1	20	10000	16501105	16505474	59.6065	0.0382962	rs6945425	0.00221
TSPAN10	7	chr17:77222329..77224886	2.557	0.02516	0.02082	17	TSPAN10	73	10000	79604196	79615785	224.332	0.0384961	rs7406516	0.01117
VDAC3	2	chr8:42378456..42382314	3.858	0.03904	0.03904	8	VDAC3	3	10000	42249278	42263455	12.7796	0.0384961	rs10089139	0.03899
TMEM69	2	chr1:45930529..45930918	0.389	0.03052	0.03052	1	TMEM69	18	10000	46153846	46160108	69.9024	0.0389961	rs4553239	0.02912
EPB41L3	124	chr18:5382653..5532297	149.6	0.04493	0.04927	18	EPB41L3	487	10000	5392379	5628990	922.314	0.0391961	rs1785400	0.006731
POLR2F	4	chr22:36683878..36689613	5.735	0.009822	0.01318	22	POLR2F	22	10000	38349673	38365319	78.5988	0.0391961	rs139873	0.0005811
SPATA21	21	chr1:16598892..16632624	33.73	0.03085	0.03242	1	SPATA21	99	10000	16725137	16763919	217.126	0.0393961	rs41269195	0.002684
AP2M1	13	chr3:185375965..185383975	8.01	0.0447	0.04036	3	AP2M1	24	10000	183892633	183901879	64.0985	0.0393961	rs2231219	0.01293
POLD1	12	chr19:55588172..55610781	22.61	0.03701	0.04324	19	POLD1	53	10000	50887579	50921275	161.705	0.039596	rs3219337	0.005566
ICT1	7	chr17:70522107..70528495	6.388	0.04119	0.03474	17	ICT1	21	10000	73008779	73017356	59.6537	0.039796	rs9903199	0.01167
LCORL	115	chr4:17454336..17628670	174.3	0.04468	0.0395	4	LCORL	303	10000	17844838	18023483	913.892	0.039796	rs58854324	0.00856
CSAD	9	chr12:51838742..51860170	21.43	0.03475	0.03137	12	CSAD	30	10000	53551446	53574693	98.4223	0.039896	rs11170446	0.03606
ACYP1	5	chr14:74589818..74599372	9.554	0.03839	0.03833	14	ACYP1	19	10000	75519927	75530736	70.9874	0.039896	rs72734300	0.005268
LRP6	97	chr12:12161227..12306964	145.7	0.02649	0.03196	12	LRP6	269	10000	12268960	12419811	648.844	0.039996	rs11831610	0.01384
SCCPDH	27	chr1:244954676..244997865	43.19	0.03983	0.0377	1	SCCPDH	99	10000	246887377	246931440	254.289	0.039996	rs34116211	0.02848
ZAK	182	chr2:173651284..173840652	189.4	0.02293	0.04061	2	ZAK	517	10000	173940564	174132737	1032.73	0.039996	rs35464261	0.0007542
GLYATL1	11	chr11:58468026..58480725	12.7	0.02984	0.0329	11	GLYATL1	65	10000	58695101	58724547	199.999	0.040196	rs487309	0.009043
CLEC10A	9	chr17:6918730..6924253	5.523	0.02713	0.0408	17	CLEC10A	22	10000	6977855	6983600	57.7671	0.040396	rs444207	0.00238
HAGHL	2	chr16:718025..718821	0.796	0.02151	0.02152	16	HAGHL	8	10000	776935	779715	25.7353	0.0407959	rs1406815	0.01338
SLC25A31	14	chr4:128871677..128912001	40.32	0.04517	0.04898	4	SLC25A31	37	10000	128651554	128695447	115.811	0.0407959	rs78009935	0.004358
HOXC6	7	chr12:52700427..52707743	7.316	0.03219	0.0269	12	HOXC6	21	10000	54410635	54424607	69.4432	0.0410959	rs2077177	0.02453
TDRKH	21	chr1:150010792..150028732	17.94	0.0301	0.03665	1	TDRKH	60	10000	151744040	151763010	184.88	0.0411959	rs1781419	0.005617
CALR3	7	chr19:16452464..16465677	13.21	0.04239	0.04186	19	CALR3	54	10000	16589867	16607003	173.215	0.0417958	rs10409401	0.01158
SLC15A2	50	chr3:123096865..123141887	45.02	0.04666	0.04416	3	SLC15A2	166	10000	121613170	121663034	547.468	0.0417958	rs866929	0.03448
OAZ3	4	chr1:150007044..150009899	2.855	0.01532	0.02824	1	OAZ3	22	10000	151735444	151743806	68.2044	0.0418958	rs12066445	0.005868
CRCT1	3	chr1:150753658..150755052	1.394	0.02989	0.02043	1	CRCT1	16	10000	152486977	152488481	60.4393	0.0424957	rs477621	0.0458
FDX1	26	chr11:109807009..109839390	32.38	0.01141	0.03895	11	FDX1	103	10000	110300660	110335608	299.201	0.0425957	rs10891120	0.004582
ZNF20	1	chr19:12108731..12108731	0	0.04944	0.04944	19	ZNF20	23	10000	12242167	12251222	80.6144	0.0430957	rs79988126	0.003319
FCER1G	5	chr1:159452927..159455560	2.633	0.03144	0.02113	1	FCER1G	8	10000	161185086	161189038	19.7052	0.0431957	rs12094497	0.04324
PABPC1L	21	chr20:42976081..43000277	24.2	0.03813	0.04177	20	PABPC1L	48	10000	43538702	43567962	134.574	0.0434956	rs6031867	0.004924
CD63	1	chr12:54406856..54406856	0	0.01934	0.01934	12	CD63	12	10000	56119226	56123457	36.2151	0.0435956	rs13193	0.01338
GNL2	16	chr1:37805634..37831280	25.65	0.04813	0.04631	1	GNL2	64	10000	38032412	38061586	154.969	0.0435956	rs4652961	0.02452
MRPL11	1	chr11:65959601..65959601	0	0.04566	0.04566	11	MRPL11	5	10000	66202549	66206310	17.9498	0.0437956	rs4930182	0.03864
PRKAB1	11	chr12:118590759..118603566	12.81	0.05052	0.0465	12	PRKAB1	25	10000	120105760	120119429	85.0135	0.0438956	rs1978108	0.03576
ZNF740	4	chr12:51861826..51869076	7.25	0.01823	0.01253	12	ZNF740	27	10000	53574534	53584654	90.3275	0.0438956	rs11170465	0.02626
OR52B6	6	chr11:5558851..5559544	0.693	0.03695	0.03567	11	OR52B6	14	10000	5602106	5603114	50.138	0.0441956	rs10769086	0.03051
CREB3L1	12	chr11:46257298..46299410	42.11	0.02997	0.03989	11	CREB3L1	71	10000	46299188	46342972	163.137	0.0446955	rs7127254	0.004202
USE1	1	chr19:17187567..17187567	0	0.01262	0.01262	19	USE1	8	10000	17326154	17330638	18.8203	0.0446955	rs79105512	0.00105
CHRNA1	14	chr2:175321305..175337267	15.96	0.01619	0.01699	2	CHRNA1	51	10000	175612322	175629200	140.353	0.0451955	rs12997022	0.008722
SNRPA	11	chr19:45948886..45961895	13.01	0.00378	0.003235	19	SNRPA	38	10000	41256758	41271297	91.8653	0.0454954	rs2279011	0.0003022
PRPH	1	chr12:47977834..47977834	0	0.0481	0.0481	12	PRPH	9	10000	49688908	49692481	31.479	0.0460954	rs2070760	0.03253
OR5M10	2	chr11:56100836..56101569	0.733	0.04184	0.03561	11	OR5M10	5	10000	56344249	56345197	17.1329	0.0462954	rs10792043	0.05459
MED28	7	chr4:17226209..17234756	8.547	0.04827	0.04815	4	MED28	42	10000	17616272	17626160	136.699	0.0462954	rs2315552	0.00913
TMEM30A	30	chr6:76019610..76050871	31.26	0.04183	0.03781	6	TMEM30A	59	10000	75962637	75994632	177.075	0.0464953	rs683943	0.0283
MACF1	204	chr1:39321204..39725332	404.1	0.03557	0.037	1	MACF1	668	10000	39549838	39952810	1457.69	0.0465953	rs613511	0.008401
HOXC4	12	chr12:52700427..52729985	29.56	0.04313	0.03676	12	HOXC4	46	10000	54410635	54449814	129.204	0.0472953	rs61921796	0.01074
CLEC14A	1	chr14:37795036..37795036	0	0.04163	0.04163	14	CLEC14A	6	10000	38723204	38725575	21.5075	0.0474953	rs2812036	0.02446
RAB36	30	chr22:21819042..21835952	16.91	0.04024	0.03785	22	RAB36	60	10000	23487512	23506531	189.897	0.0474953	rs1807460	0.03001
PTP4A1	5	chr6:64342894..64350969	8.075	0.03256	0.02571	6	PTP4A1	10	10000	64281916	64293493	36.2295	0.0474953	rs1062193	0.03154
FRMD1	33	chr6:168199344..168222639	23.3	0.03097	0.0332	6	FRMD1	105	10000	168456463	168482237	233.313	0.0481952	rs3734898	0.00752
HLA-DOB	17	chr6:32888702..32892761	4.059	0.0325	0.04078	6	HLA-DOB	26	10000	32780539	32784825	59.0719	0.0485951	rs2071475	0.01038
IPP	3	chr1:45937433..45940120	2.687	0.03228	0.03228	1	IPP	99	10000	46159997	46216485	315.542	0.0486951	rs61729320	0.005117
IL17B	3	chr5:148737396..148738888	1.492	0.05318	0.04577	5	IL17B	14	10000	148753829	148758838	40.6955	0.0490951	rs2227468	0.02508
TFAP4	6	chr16:4250469..4260673	10.2	0.0202	0.01437	16	TFAP4	26	10000	4307186	4323001	69.9653	0.0491951	rs251742	0.01413
LPCAT4	6	chr15:32438879..32445711	6.832	0.008806	0.008471	15	LPCAT4	20	10000	34651088	34659395	41.4962	0.0492951	rs4984236	0.007827
PRELID1	1	chr5:176665947..176665947	0	0.00435	0.00435	5	PRELID1	11	10000	176730762	176733960	28.8816	0.049495	rs4073745	0.00435
DOLPP1	5	chr9:130885837..130891531	5.694	0.02056	0.01686	9	DOLPP1	17	10000	131843382	131852717	59.7434	0.049595	rs11564095	0.01609

## Sheet: negmeta
Chr	Gene	plink		vegas				0.000163934
		NSNP	P	NSNP	Pvalue	x2	2n	pmeta
1	RGS1	9	0.001563	25	0.000215	29.812	4	5.34514e-06	5.34514e-06
1	COL8A2	2	4.315e-05	15	0.0155984	28.4228	4	1.02384e-05	1.02384e-05
9	AGTPBP1	115	0.000611	413	0.00195998	27.2705	4	1.75264e-05	1.75264e-05
11	SYT9	376	0.02569	743	4.7e-05	27.254	4	1.76611e-05	1.76611e-05
1	SGIP1	374	0.002918	654	0.000461	27.0379	4	1.95309e-05	1.95309e-05
19	CEACAM4	10	0.03613	31	4.3e-05	26.7499	4	2.23328e-05	2.23328e-05
11	INTS5	1	0.0005057	5	0.00557994	25.5563	4	3.88789e-05	3.88789e-05
2	RAD51AP2	7	0.003099	36	0.000930999	25.5119	4	3.96881e-05	3.96881e-05
17	CDR2L	6	0.0003891	20	0.00888991	25.149	4	4.69551e-05	4.69551e-05
17	ZNF652	39	0.005543	148	0.000783999	24.6926	4	5.79992e-05	5.79992e-05
7	WDR86	23	0.008985	101	0.000598999	24.2649	4	7.06789e-05	7.06789e-05
1	HSD11B1	28	0.005835	76	0.000975999	24.1519	4	7.44668e-05	7.44668e-05
10	SYCE1	54	0.001929	100	0.00353996	23.7888	4	8.80505e-05	8.80505e-05
2	SSFA2	16	0.003418	48	0.00204998	23.7372	4	9.01683e-05	9.01683e-05
11	WT1	65	0.002659	159	0.00275997	23.6447	4	9.41001e-05	9.41001e-05
19	RAX2	4	0.001959	16	0.00399996	23.5136	4	9.99612e-05	9.99612e-05
2	CAPG	11	0.009872	77	0.000850999	23.3743	4	0.000106586	0.000106586
3	PIGX	12	0.003838	75	0.00227998	23.2928	4	0.000110663	0.000110663
11	RPS3	4	0.001819	31	0.00563994	22.9747	4	0.000128108	0.000128108
4	PGRMC2	5	0.003674	19	0.00279997	22.9692	4	0.000128431	0.000128431
1	TRAF3IP3	32	0.00363	61	0.00329997	22.6647	4	0.000147728	0.000147728
15	PTPLAD1	24	0.005597	89	0.00230998	22.5121	4	0.000158458	0.000158458

## Sheet: posshare05
SET	NSNP	POS	KB	P1	P2	Chr	Gene	nSNPs	nSims	Start	Stop	Test	Pvalue	TopSNP	TopSNP-pvalue	315
ATP6V1G2	5	chr6:31620699..31621843	1.144	0.0001542	0.003494	6	ATP6V1G2	11	1000000	31512227	31514625	116.001	1e-06	rs9267488	1.31e-13
CFB	15	chr6:32022003..32027809	5.806	2.899e-09	1.202e-06	6	CFB	18	1000000	31913720	31919861	198.65	1e-06	rs1270942	9.47e-16
CLIC1	2	chr6:31810689..31812273	1.584	2.634e-12	7.761e-06	6	CLIC1	4	1000000	31698357	31705095	128.293	1e-06	rs3101018	5.97e-15
EHMT2	10	chr6:31956199..31972526	16.33	7.716e-13	1.807e-09	6	EHMT2	16	1000000	31847535	31865484	202.649	1e-06	rs652888	2.53e-13
HLA-DQA1	1	chr6:32717784..32717784	0	3.276e-09	3.286e-09	6	HLA-DQA1	22	1000000	32605182	32611429	371.65	1e-06	rs28383413	6.45e-10
MSH5	19	chr6:31816126..31837338	21.21	7.668e-15	3.78e-10	6	MSH5	34	1000000	31707724	31730455	902.004	1e-06	rs3117573	5.22e-15
SLC44A4	19	chr6:31942176..31954213	12.04	1.626e-07	2.817e-06	6	SLC44A4	44	1000000	31830969	31846823	650.016	1e-06	rs501942	5.31e-16
SLC17A5	92	chr6:74361136..74419621	58.48	2.173e-07	4.781e-06	6	SLC17A5	334	1000000	74303101	74363737	3931.04	2e-06	rs113744128	3.29e-06
HIST1H1B	2	chr6:27943197..27943251	0.054	8.59e-06	8.826e-06	6	HIST1H1B	12	1000000	27834569	27835359	175.842	1.2e-05	rs13199772	2.98e-06
HIST1H2BL	2	chr6:27883653..27883676	0.023	2.57e-05	2.571e-05	6	HIST1H2BL	6	1000000	27775256	27775709	110.109	2.1e-05	rs17751184	3e-06
BTN3A2	39	chr6:26473574..26486128	12.55	4.208e-05	0.0003766	6	BTN3A2	89	1000000	26365386	26378548	974.877	2.2e-05	rs12174639	1.47e-05
HIST1H2AL	1	chr6:27941153..27941153	0	2.663e-05	2.664e-05	6	HIST1H2AL	9	1000000	27833106	27833576	99.168	2.3e-05	rs13199772	2.98e-06
MTO1	17	chr6:74228188..74266790	38.6	3.731e-05	0.000618	6	MTO1	78	1000000	74171453	74211179	638.673	2.3e-05	rs2017272	1.15e-06
BTN2A1	20	chr6:26566244..26576639	10.39	0.000251	0.003007	6	BTN2A1	66	1000000	26458131	26476849	438.55	3.6e-05	rs35627490	8.48e-06
ZSCAN16	8	chr6:28200582..28205172	4.59	3.907e-05	7.641e-05	6	ZSCAN16	14	1000000	28092386	28097856	189.706	5.4e-05	rs34130214	4.08e-06
PSORS1C1	65	chr6:31190939..31215712	24.77	0.0009242	0.005206	6	PSORS1C1	149	1000000	31082607	31107869	857.729	6.4e-05	rs3130985	2.69e-11
C2	12	chr6:32003952..32019988	16.04	0.0009264	0.001923	6	C2	41	1000000	31865561	31913451	290.884	8.3e-05	rs497309	8.91e-16
EEF1A1	7	chr6:74283039..74286513	3.474	5.896e-05	9.378e-05	6	EEF1A1	20	1000000	74225472	74230755	237.462	9.4e-05	rs4708060	1.79e-05
ZFP57	16	chr6:29750488..29756485	5.997	2.494e-05	0.0002763	6	ZFP57	17	1000000	29640168	29644931	115.992	0.000148	rs3129063	2.72e-05
ZKSCAN3	24	chr6:28426460..28441375	14.91	0.0003555	0.008439	6	ZKSCAN3	64	1000000	28317690	28336954	367.68	0.000175	rs13214023	1.08e-06
C6orf15	9	chr6:31187055..31188078	1.023	2.281e-06	0.0001353	6	C6orf15	24	1000000	31078999	31080332	166.17	0.000181	rs2233980	2.43e-11
ARSI	3	chr5:149656490..149660452	3.962	0.0001451	0.0001519	5	ARSI	18	1000000	149675908	149682525	127.539	0.000197	rs6579785	9.05e-05
LTA	5	chr6:31648120..31648763	0.643	0.0003163	0.001067	6	LTA	8	1000000	31539875	31542100	61.6028	0.000202	rs1041981	4.62e-05
NFKBIL1	12	chr6:31623742..31633891	10.15	0.001456	0.003355	6	NFKBIL1	32	1000000	31514627	31526606	159.379	0.000241	rs3094594	6.79e-05
GLS	43	chr2:191457280..191537657	80.38	0.0002349	0.0009375	2	GLS	108	1000000	191745546	191830270	596.608	0.000379	rs13414648	0.0001563
CDSN	17	chr6:31190939..31192771	1.832	0.0009961	0.001358	6	CDSN	35	1000000	31082864	31088252	260.706	0.000402	rs3130985	2.69e-11
ZNF165	8	chr6:28154652..28163474	8.822	0.0002755	0.003189	6	ZNF165	29	1000000	28048481	28057340	233.539	0.00042	rs1321505	9.12e-07
HIST1H3J	1	chr6:27966400..27966400	0	0.0004982	0.0004983	6	HIST1H3J	6	1000000	27858092	27858570	72.3131	0.000467	rs200968	0.0004604
OR12D3	8	chr6:29449287..29450804	1.517	0.001206	0.02685	6	OR12D3	2	1000000	29341199	29343068	23.9265	0.00049	rs143857272	0.0003918
LST1	6	chr6:31662586..31664560	1.974	0.00766	0.0259	6	LST1	7	1000000	31553955	31556686	37.2178	0.000496	rs2256965	0.0005038
EIF3F	16	chr11:7965996..7973800	7.804	0.001172	0.004203	11	EIF3F	35	1000000	8008866	8017719	171.459	0.000498	rs7941107	0.0001299
PSORS1C2	12	chr6:31213289..31215066	1.777	0.003001	0.004212	6	PSORS1C2	16	1000000	31105310	31107127	70.141	0.000611999	rs3132557	0.0008183
APPL1	17	chr3:57238434..57282001	43.57	0.0007206	0.0008391	3	APPL1	63	1000000	57261764	57307498	363.37	0.000787999	rs9835315	0.0001329
ANK1	151	chr8:41634045..41773615	139.6	0.0176	0.04944	8	ANK1	575	1000000	41510743	41754280	1672.09	0.000823999	rs13263917	6.97e-05
HRASLS2	5	chr11:63078313..63086972	8.659	0.003308	0.003647	11	HRASLS2	14	1000000	63320241	63330855	76.6056	0.000845999	rs1973811	0.0001585
TJP2	108	chr9:70980117..71059730	79.61	0.00305	0.007071	9	TJP2	418	100000	71736179	71870124	1760.79	0.00099999	rs117108766	2.38e-05
CDC16	19	chr13:114021570..114055715	34.15	0.0009189	0.003988	13	CDC16	90	100000	115000361	115038150	542.361	0.00102999	rs17291515	0.0003152
DOK5	197	chr20:52526481..52701034	174.6	0.003248	0.02136	20	DOK5	408	100000	53092265	53267710	1650.97	0.00108999	rs6014076	0.000146
TAP2	65	chr6:32897785..32914439	16.65	0.00427	0.006917	6	TAP2	112	100000	32789609	32806600	424.851	0.00110999	rs60045856	1.06e-07
TST	8	chr22:35737140..35742913	5.773	0.01578	0.02321	22	TST	47	100000	37406899	37416224	236.97	0.00112999	rs9622533	7.68e-05
RBBP6	30	chr16:24458431..24490907	32.48	0.002679	0.005909	16	RBBP6	75	100000	24550907	24584183	426.007	0.00133999	rs13335066	0.0006137
HSPA1A	1	chr6:31891486..31891486	0	0.0009565	0.0009566	6	HSPA1A	2	100000	31783290	31785719	20.0294	0.00156998	rs1043618	0.0009565
RLN1	7	chr9:5325470..5327760	2.29	0.006704	0.01617	9	RLN1	18	100000	5334931	5339873	118.42	0.00168998	rs4742081	0.001436
COG6	109	chr13:39127891..39224282	96.39	0.007076	0.008806	13	COG6	340	100000	40229763	40365802	1600.29	0.00170998	rs9548881	0.001202
PLEKHG2	15	chr19:44597329..44610665	13.34	0.01507	0.04717	19	PLEKHG2	38	100000	39903749	39919055	170.877	0.00184998	rs3848627	0.0004224
CAPN2	65	chr1:221967442..222030091	62.65	0.0009756	0.002096	1	CAPN2	206	100000	223889294	223963720	1154.07	0.00186998	rs3767716	0.0001538
VARS	5	chr6:31856799..31870822	14.02	1.489e-08	1.102e-05	6	VARS	2	100000	31745296	31763712	12.668	0.00212998	rs140091914	0.0101
CDC37	3	chr19:10370365..10373911	3.546	0.0225	0.02066	19	CDC37	22	100000	10501808	10514271	112.497	0.00216998	rs150445689	0.003083
PKN3	2	chr9:130508561..130522288	13.73	0.002213	0.001899	9	PKN3	13	100000	131464801	131483199	45.7257	0.00221998	rs9697210	0.00237
RUFY4	21	chr2:218647213..218661520	14.31	0.03299	0.03845	2	RUFY4	118	100000	218899656	218955304	605.208	0.00224998	rs10175708	0.001081
TCP10	4	chr6:167715748..167716814	1.066	0.004995	0.004822	6	TCP10	28	100000	167786576	167797998	186.764	0.00240998	rs4612142	0.00235
STAT1	46	chr2:191543841..191586899	43.06	0.002948	0.04143	2	STAT1	94	100000	191833761	191878976	320.505	0.00242998	rs2280234	0.0001035
MYBPC3	21	chr11:47310074..47328953	18.88	0.008097	0.02792	11	MYBPC3	47	100000	47352956	47374253	185.849	0.00257997	rs11570072	8.01e-05
C6orf10	213	chr6:32368537..32447625	79.09	3.419e-13	1.882e-09	6	C6orf10	14	100000	32260474	32339689	64.288	0.00269997	rs116667074	4.05e-13
PIAS4	12	chr19:3962265..3988525	26.26	0.008147	0.008371	19	PIAS4	97	100000	4007748	4038067	477.252	0.00277997	rs2379623	0.001286
MMP20	86	chr11:101953466..102001208	47.74	0.002119	0.006073	11	MMP20	217	100000	102447565	102496063	963.617	0.00298997	rs1784418	3.75e-05
RAPSN	11	chr11:47416882..47426015	9.133	0.008521	0.01462	11	RAPSN	38	100000	47459307	47470730	191.03	0.00308997	rs7130107	0.0001136
PSMB9	14	chr6:32930164..32934963	4.799	0.001339	0.002805	6	PSMB9	23	100000	32821937	32827628	117.811	0.00335997	rs9276815	0.000267
HAT1	22	chr2:172488332..172554503	66.17	0.009222	0.01959	2	HAT1	138	100000	172778934	172848600	452.775	0.00383996	rs6726050	0.002068
POLA2	15	chr11:64786765..64821494	34.73	0.00307	0.003271	11	POLA2	36	100000	65029431	65065088	202.097	0.00390996	rs3782093	0.001906
ZNF257	26	chr19:22027147..22064583	37.44	0.005003	0.006677	19	ZNF257	176	100000	22235265	22273903	1027.39	0.00397996	rs117123893	0.0006808
ASTE1	13	chr3:132216751..132227074	10.32	0.004309	0.00526	3	ASTE1	29	100000	130732716	130745698	179.115	0.00420996	rs66501279	0.004054
C6orf203	17	chr6:107458491..107478905	20.41	0.0007392	0.0004627	6	C6orf203	87	100000	107349375	107372790	359.418	0.00426996	rs311203	0.001021
PFKL	24	chr21:44545500..44569410	23.91	0.004768	0.007365	21	PFKL	102	100000	45719916	45747264	435.782	0.00427996	rs9983978	0.000708
LDLRAD1	6	chr1:54248735..54255503	6.768	0.003328	0.007406	1	LDLRAD1	39	100000	54472970	54483859	205.189	0.00437996	rs7540270	0.001515
ATP1B2	5	chr17:7495497..7501467	5.97	0.02743	0.03247	17	ATP1B2	15	100000	7554253	7561089	65.2938	0.00439996	rs1641516	0.004787
ITGA3	21	chr17:45490566..45522361	31.8	0.003377	0.009339	17	ITGA3	60	100000	48133339	48167849	274.501	0.00442996	rs878071	0.002644
VGLL2	3	chr6:117694261..117701338	7.077	0.003977	0.003626	6	VGLL2	25	100000	117586720	117594728	137.247	0.00453996	rs210974	0.005441
STAMBPL1	36	chr10:90635321..90673104	37.78	0.007743	0.02543	10	STAMBPL1	75	100000	90639943	90683259	291.646	0.00478995	rs1968028	0.0007404
MADD	42	chr11:47247560..47306863	59.3	0.02869	0.04654	11	MADD	127	100000	47290926	47351582	525.699	0.00489995	rs56168519	0.0006607
CASP5	16	chr11:104371256..104383137	11.88	0.003172	0.003691	11	CASP5	65	100000	104864966	104893895	230.987	0.00514995	rs3181317	0.0002452
CYP2A6	3	chr19:46042434..46046373	3.939	0.0008276	0.001634	19	CYP2A6	26	100000	41349442	41356352	96.6514	0.00521995	rs1809811	0.003202
SLC22A20	21	chr11:64738048..64765493	27.45	0.006792	0.009398	11	SLC22A20	64	100000	64981310	65010228	251.272	0.00527995	rs56657874	0.002219
PITPNA	39	chr17:1370316..1411769	41.45	0.006221	0.01376	17	PITPNA	136	100000	1421282	1466110	526.053	0.00527995	rs117326035	0.0008074
SEC22A	79	chr3:124403642..124473925	70.28	0.004129	0.005308	3	SEC22A	241	100000	122920773	122992982	1414.61	0.00575994	rs4077111	0.002288
DNAJC15	89	chr13:42495706..42581020	85.31	0.006293	0.00929	13	DNAJC15	189	100000	43597361	43683306	931.367	0.00577994	rs1359182	0.002434
KCTD12	4	chr13:76352482..76356229	3.747	0.008594	0.01417	13	KCTD12	15	100000	77454303	77460540	53.0525	0.00580994	rs7324963	0.0004575
DDHD1	63	chr14:52586765..52689294	102.5	0.004278	0.005183	14	DDHD1	176	100000	53503457	53620046	804.798	0.00582994	rs12880404	0.003257
POR	30	chr7:75384828..75454041	69.21	0.01647	0.03205	7	POR	117	100000	75544419	75616173	333.619	0.00594994	rs72557911	0.0003606
CCDC61	22	chr19:51190193..51213366	23.17	0.007921	0.02023	19	CCDC61	97	100000	46498718	46521874	306.361	0.00596994	rs11672503	0.003013
PRDM4	21	chr12:106650984..106678329	27.34	0.004258	0.006105	12	PRDM4	77	100000	108126642	108154914	366.491	0.00597994	rs76964322	0.00261
ZMYND19	4	chr9:139597070..139602897	5.827	0.0006587	0.0003145	9	ZMYND19	19	100000	140476530	140484937	107.903	0.00637994	rs150784463	0.0001896
NOVA2	13	chr19:51142073..51166268	24.2	0.01243	0.02447	19	NOVA2	48	100000	46442770	46476657	189.573	0.00647994	rs11672647	0.001552
NQO1	8	chr16:68301261..68316721	15.46	0.01382	0.01231	16	NQO1	37	100000	69743303	69760571	135.326	0.00648993	rs12921017	0.007495
TAGLN3	35	chr3:113200596..113215298	14.7	0.006718	0.01004	3	TAGLN3	83	100000	111717585	111732735	247.142	0.00654993	rs11929538	0.0003203
KLHL30	11	chr2:238715095..238725505	10.41	0.0001532	0.0005073	2	KLHL30	54	100000	239047362	239061547	176.091	0.00689993	rs935411	4.47e-07
PRKAA1	23	chr5:40800197..40832503	32.31	0.01426	0.02571	5	PRKAA1	63	100000	40759480	40798297	234.853	0.00703993	rs4957350	0.00347
CD36	100	chr7:80069440..80145560	76.12	0.00885	0.01117	7	CD36	192	100000	80231503	80308593	821.094	0.00710993	rs3211839	0.001646
ARPC2	16	chr2:218790364..218821334	30.97	0.004183	0.006373	2	ARPC2	68	100000	219081816	219119071	281.242	0.00731993	rs12990082	0.003375
IL12RB1	20	chr19:18031962..18058635	26.67	0.008065	0.01196	19	IL12RB1	119	100000	18169804	18209626	419.894	0.00753993	rs388567	0.001428
KIAA1614	37	chr1:179153433..179178629	25.2	0.01872	0.04196	1	KIAA1614	69	100000	180882312	180915239	198.946	0.00755992	rs3795504	0.001362
TTC33	31	chr5:40748001..40789986	41.98	0.008478	0.02584	5	TTC33	86	100000	40711677	40756072	319.685	0.00760992	rs1363847	0.002162
COL11A2	40	chr6:33239712..33266876	27.16	0.02275	0.03818	6	COL11A2	77	100000	33130468	33160245	274.344	0.00766992	rs28711386	0.000936
RIOK2	14	chr5:96524539..96544548	20.01	0.009102	0.02099	5	RIOK2	62	100000	96496570	96519005	220.037	0.00772992	rs316185	0.001179
NR1I3	8	chr1:159467111..159472590	5.479	0.01469	0.02264	1	NR1I3	26	100000	161199455	161208000	100.038	0.00794992	rs3003596	0.002561
ASB14	7	chr3:57278724..57286580	7.856	0.03228	0.03333	3	ASB14	34	100000	57302378	57326710	129.563	0.00831992	rs11130579	0.0008207
CYP2A7	3	chr19:46074993..46077200	2.207	0.002451	0.006769	19	CYP2A7	39	100000	41381343	41388657	131.105	0.00833992	rs111304976	0.00158
TP53BP2	44	chr1:222034576..222097121	62.55	0.009692	0.009743	1	TP53BP2	124	100000	223967594	224033674	472.552	0.00837992	rs1003061	0.002658
OPA1	59	chr3:194794450..194897956	103.5	0.004347	0.004622	3	OPA1	247	100000	193310932	193415600	970.042	0.00839992	rs414237	0.000373
PNKD	32	chr2:218847184..218919025	71.84	0.006055	0.008171	2	PNKD	174	100000	219135114	219211516	723.997	0.00848992	rs7567403	0.002966
PRNT	20	chr20:4661176..4668988	7.812	0.01283	0.0128	20	PRNT	51	100000	4711927	4721314	226.336	0.00849992	rs1999665	0.008798
PTGER4	7	chr5:40717011..40725753	8.742	0.007577	0.01312	5	PTGER4	23	100000	40680031	40693837	103.266	0.00857991	rs10064175	0.004815
ZBTB22	2	chr6:33390606..33391744	1.138	0.006476	0.00649	6	ZBTB22	6	100000	33282181	33285719	36.516	0.00857991	rs3130100	0.005324
STRN	80	chr2:36930680..37046370	115.7	0.01673	0.01656	2	STRN	275	10000	37064840	37193615	994.81	0.00909909	rs6544047	0.003366
C17orf64	6	chr17:55855046..55863400	8.354	0.004115	0.003644	17	C17orf64	19	100000	58499864	58508787	93.9355	0.00922991	rs11655643	0.004577
GJB7	51	chr6:88049809..88089562	39.75	0.008482	0.01114	6	GJB7	119	100000	87992696	88038996	481.89	0.00933991	rs6921673	0.002056
C1orf106	17	chr1:199127626..199148563	20.94	0.006556	0.02304	1	C1orf106	62	10000	200860626	200884864	187.135	0.00939906	rs7522462	0.00206
ERCC5	40	chr13:102296199..102326338	30.14	0.009351	0.02095	13	ERCC5	69	10000	103498190	103528351	267.723	0.00949905	rs4150326	0.001334
PHYHD1	16	chr9:130727159..130742712	15.55	0.006841	0.008766	9	PHYHD1	35	10000	131683173	131704320	187.149	0.00949905	rs10988156	1.25e-05
EXOSC1	5	chr10:99189072..99195721	6.649	0.01485	0.03609	10	EXOSC1	27	10000	99195665	99205768	96.2344	0.00959904	rs4919098	0.001361
ZSCAN23	10	chr6:28508517..28519223	10.71	0.001034	0.001942	6	ZSCAN23	31	10000	28400431	28411279	129.553	0.00959904	rs7766356	3.04e-05
SUPT16H	29	chr14:20889869..20919919	30.05	0.004993	0.006319	14	SUPT16H	73	10000	21819630	21852425	298.936	0.00969903	rs10132333	0.001161
GFI1	6	chr1:92713438..92720015	6.577	0.006756	0.006322	1	GFI1	21	10000	92940317	92952433	98.5338	0.00969903	rs4484938	0.006243
TMBIM1	13	chr2:218847184..218863025	15.84	0.006132	0.006602	2	TMBIM1	60	10000	219138916	219157280	331.01	0.00969903	rs1399132	0.003865
TPBG	1	chr6:83131084..83131084	0	0.01816	0.01816	6	TPBG	13	10000	83072922	83077133	77.3804	0.00969903	rs770894	0.008113
SRP54	37	chr14:34522008..34567833	45.83	0.01068	0.01696	14	SRP54	175	10000	35452103	35498773	610.27	0.00979902	rs28384418	0.0006152
DEFB114	6	chr6:50036075..50038934	2.859	0.005619	0.01106	6	DEFB114	19	10000	49928004	49931818	81.0159	0.00979902	rs1538193	0.00437
USP32	38	chr17:55625877..55821837	196	0.0111	0.01095	17	USP32	143	10000	58254690	58469586	603.953	0.00989901	rs11652788	0.002588
NR1H3	9	chr11:47227351..47242866	15.52	0.007395	0.01219	11	NR1H3	46	10000	47269850	47290584	181.65	0.009999	rs11039157	0.0006659
HSPA1L	5	chr6:31885925..31888214	2.289	0.002255	0.002876	6	HSPA1L	10	10000	31777395	31782835	28.821	0.010099	rs2075799	0.003062
IGLL1	3	chr22:22245370..22251581	6.211	0.0054	0.005366	22	IGLL1	29	10000	23915312	23922495	84.0218	0.010199	rs8141940	0.001806
POP4	12	chr19:34789108..34798499	9.391	0.01013	0.01567	19	POP4	31	10000	30097169	30108162	120.372	0.010399	rs2303754	0.002513
ZSCAN1	9	chr19:63239261..63257243	17.98	0.002676	0.002389	19	ZSCAN1	44	10000	58545433	58565999	175.959	0.010399	rs620297	0.001172
GAL3ST2	2	chr2:242369063..242374425	5.362	0.02999	0.03681	2	GAL3ST2	60	10000	242716239	242743702	195.363	0.0104989	rs62193063	0.001651
SLC7A4	4	chr22:19713282..19716019	2.737	0.005592	0.009544	22	SLC7A4	13	10000	21383006	21386847	50.6765	0.0105989	rs2072550	0.004048
C10orf82	9	chr10:118413562..118419113	5.551	0.01734	0.0468	10	C10orf82	17	10000	118423206	118429481	62.8642	0.0106989	rs3010455	0.004949
DEFB131	5	chr4:9055694..9061021	5.327	0.01802	0.01763	4	DEFB131	23	10000	9446259	9452240	101.47	0.0108989	rs6856153	0.009301
KRTAP5-7	1	chr11:70916734..70916734	0	0.01162	0.01162	11	KRTAP5-7	8	10000	71238312	71239210	50.0276	0.0117988	rs7130829	0.01089
ANKRD35	11	chr1:144262279..144278803	16.52	0.02213	0.04968	1	ANKRD35	51	10000	145549208	145568526	206.53	0.0121988	rs11802774	0.008049
LRRC8C	61	chr1:89873513..89952120	78.61	0.01106	0.01256	1	LRRC8C	141	10000	90098643	90185094	613.605	0.0121988	rs6674491	0.01005
NUP188	29	chr9:130753617..130808012	54.4	0.01342	0.01613	9	NUP188	61	10000	131709971	131769375	270.91	0.0122988	rs72758898	0.0004286
DNAJB9	3	chr7:107998822..108002168	3.346	0.004578	0.00313	7	DNAJB9	12	10000	108210188	108215294	49.104	0.0123988	rs2041003	0.006591
AIRE	11	chr21:44532705..44541840	9.135	0.007463	0.01223	21	AIRE	38	10000	45705720	45718102	104.33	0.0124987	rs933150	0.002803
PHF20L1	59	chr8:133860293..133930092	69.8	0.01551	0.01607	8	PHF20L1	106	10000	133787603	133861052	394.271	0.0124987	rs10092556	0.009828
GCH1	35	chr14:54380242..54438736	58.49	0.009824	0.01049	14	GCH1	135	10000	55308723	55369542	453.989	0.0125987	rs67468157	0.00115
WDR73	10	chr15:82987581..82998257	10.68	0.0276	0.04877	15	WDR73	30	10000	85186011	85197521	109.167	0.0125987	rs7237	0.01759
DYNC1LI1	17	chr3:32544100..32584497	40.4	0.01168	0.01832	3	DYNC1LI1	62	10000	32567462	32612366	200.616	0.0125987	rs342723	0.00494
MYH7	32	chr14:22951790..22973988	22.2	0.01956	0.04596	14	MYH7	65	10000	23881946	23904870	194.64	0.0126987	rs7159367	0.006618
PCK1	16	chr20:55570360..55574386	4.026	0.02339	0.03312	20	PCK1	28	10000	56136136	56141513	85.9194	0.0128987	rs1023049	0.002911
NAB1	29	chr2:191223687..191262176	38.49	0.006831	0.01058	2	NAB1	82	10000	191513847	191557492	264.931	0.0130987	rs2192008	0.001519
ACMSD	45	chr2:135314098..135373941	59.84	0.01411	0.01498	2	ACMSD	88	10000	135596185	135659602	430.147	0.0134986	rs2053726	0.009249
CCR4	2	chr3:32968496..32970932	2.436	0.01622	0.01137	3	CCR4	6	10000	32993065	32996403	30.4282	0.0134986	rs9872264	0.01864
KIF21B	55	chr1:199206265..199254421	48.16	0.02413	0.02629	1	KIF21B	134	10000	200938513	200992828	425.249	0.0140986	rs11589573	0.001432
ASF1A	5	chr6:119265945..119267130	1.185	0.02136	0.01741	6	ASF1A	39	10000	119215240	119230335	141.207	0.0144986	rs9489537	0.002289
ENO1	16	chr1:8846869..8860644	13.78	0.01175	0.01467	1	ENO1	27	10000	8921058	8939151	110.77	0.0145985	rs2038904	0.00909
NOC4L	3	chr12:131195853..131201474	5.621	0.0005593	0.000931	12	NOC4L	11	10000	132628992	132636986	31.9368	0.0146985	rs10794454	4.3e-05
ATG5	98	chr6:106743595..106879466	135.9	0.01283	0.01574	6	ATG5	242	10000	106632351	106773695	780.774	0.0148985	rs1951485	0.001222
CTDP1	71	chr18:75542343..75611018	68.67	0.02789	0.03914	18	CTDP1	279	10000	77439800	77514510	803.801	0.0153985	rs11662106	0.002627
PFDN1	29	chr5:139605531..139662446	56.91	0.01988	0.03518	5	PFDN1	85	10000	139624634	139682689	348.743	0.0154985	rs10477348	0.003995
RSAD1	7	chr17:45911628..45918233	6.605	0.03059	0.04129	17	RSAD1	13	10000	48556189	48563336	54.1472	0.0157984	rs7210579	0.006108
PWP1	14	chr12:106608248..106628537	20.29	0.02568	0.03322	12	PWP1	69	10000	108079589	108106257	222.32	0.0158984	rs7980305	0.003277
TBCB	5	chr19:41301630..41306302	4.672	0.0005449	0.0004163	19	TBCB	25	10000	36605887	36616849	81.8979	0.0158984	rs10419924	0.004516
LPO	25	chr17:53671408..53699866	28.46	0.01869	0.04254	17	LPO	43	10000	56315786	56345879	131.956	0.0159984	rs8178289	0.001051
SERPINA1	35	chr14:93912836..93926667	13.83	0.02279	0.03648	14	SERPINA1	60	10000	94843083	94857029	154.919	0.0161984	rs2749531	0.0006232
SS18L1	34	chr20:60155727..60190884	35.16	0.01492	0.02689	20	SS18L1	160	10000	60718821	60757566	574.468	0.0163984	rs6062101	0.002641
PSPC1	34	chr13:19176520..19254998	78.48	0.02353	0.02273	13	PSPC1	151	10000	20248891	20357159	492.298	0.0164983	rs148117664	0.008592
KIAA1644	114	chr22:42971233..43039988	68.75	0.03331	0.03595	22	KIAA1644	244	10000	44639556	44708731	496.66	0.0167983	rs5764664	0.00907
RAB2B	16	chr14:20997116..21014014	16.9	0.002459	0.01147	14	RAB2B	51	10000	21927178	21945132	190.544	0.0168983	rs7158389	1.19e-06
S1PR2	7	chr19:10193988..10201912	7.924	0.005147	0.005496	19	S1PR2	19	10000	10332108	10341948	62.2791	0.0170983	rs4804496	0.009137
OTUD7B	13	chr1:148198165..148245176	47.01	0.02638	0.02377	1	OTUD7B	61	10000	149912228	149982686	210.934	0.0174982	rs6660842	0.01062
GTF2H5	5	chr6:158518462..158531643	13.18	0.0129	0.01309	6	GTF2H5	62	10000	158589378	158620376	224.409	0.0174982	rs9355553	0.006373
LTV1	11	chr6:144207909..144224662	16.75	0.0117	0.04918	6	LTV1	36	10000	144164507	144184943	125.568	0.0174982	rs1810524	0.002033
RNH1	9	chr11:484662..492722	8.06	0.0213	0.03119	11	RNH1	55	10000	494511	507283	184.331	0.0177982	rs7930593	0.007896
HSPA12A	91	chr10:118421287..118488881	67.59	0.02157	0.0218	10	HSPA12A	216	10000	118430702	118502085	637.501	0.0178982	rs141023517	0.006676
NOD2	30	chr16:49290875..49324387	33.51	0.02033	0.04158	16	NOD2	62	10000	50731049	50766987	210.992	0.0179982	rs8057341	0.002157
ADRBK2	71	chr22:24292047..24449104	157.1	0.01481	0.01428	22	ADRBK2	350	10000	25960860	26125258	1125.63	0.0179982	rs16980542	0.002692
LSM11	7	chr5:157105919..157116317	10.4	0.0343	0.03815	5	LSM11	38	10000	157170754	157183746	140.983	0.0179982	rs13162531	0.0148
UBE2G2	37	chr21:45013658..45045595	31.94	0.01495	0.01883	21	UBE2G2	114	10000	46188494	46221751	301.078	0.0180982	rs235268	0.01133
SERPINB7	73	chr18:59572671..59623523	50.85	0.01619	0.0247	18	SERPINB7	134	10000	61420280	61472610	351.737	0.0181982	rs1618922	0.001852
OLR1	25	chr12:10202433..10215648	13.21	0.02393	0.04477	12	OLR1	55	10000	10310898	10324790	195.498	0.0182982	rs2742115	0.003192
NPW	1	chr16:2010569..2010569	0	0.007364	0.007364	16	NPW	16	10000	2069520	2070756	63.2328	0.0182982	rs2286472	0.007364
NECAB2	93	chr16:82560156..82593858	33.7	0.01881	0.03456	16	NECAB2	253	10000	84002236	84036379	677.801	0.0185981	rs16962439	0.0001184
LLGL2	46	chr17:71034416..71082625	48.21	0.03513	0.03913	17	LLGL2	211	10000	73521782	73571290	554.165	0.0185981	rs138337516	0.004229
ZMYND15	5	chr17:4592073..4596127	4.054	0.03029	0.02851	17	ZMYND15	12	10000	4643309	4649414	31.0723	0.0186981	rs8082690	0.02002
TMEM71	79	chr8:133791463..133839605	48.14	0.02485	0.03181	8	TMEM71	144	10000	133722191	133772914	493.423	0.0186981	rs4736425	0.003767
DGKA	5	chr12:54611686..54625812	14.13	0.01734	0.02802	12	DGKA	18	10000	56324945	56347807	61.166	0.0187981	rs1052206	0.004797
GCNT7	31	chr20:54500542..54530885	30.34	0.0197	0.03456	20	GCNT7	77	10000	55066547	55100981	273.038	0.0189981	rs41274730	0.0005329
SLC13A4	41	chr7:135027433..135063287	35.85	0.02163	0.02353	7	SLC13A4	130	10000	135365986	135412933	355.636	0.0190981	rs3110817	0.001771
C2orf54	11	chr2:241474723..241484216	9.493	0.0245	0.02948	2	C2orf54	83	10000	241825464	241835573	316.486	0.0191981	rs10169870	0.01235
PKMYT1	3	chr16:2963606..2967699	4.093	0.03051	0.02382	16	PKMYT1	9	10000	3022791	3030540	28.2468	0.0192981	rs4149773	0.001017
HSPB11	15	chr1:54160165..54181173	21.01	0.01316	0.01418	1	HSPB11	43	10000	54387233	54411288	172.752	0.019898	rs6696913	0.01435
RRP1B	17	chr21:43906793..43938057	31.26	0.01825	0.01818	21	RRP1B	46	10000	45079431	45115960	210.578	0.019998	rs6518310	0.002505
POLR2I	2	chr19:41297487..41297634	0.147	0.007606	0.007603	19	POLR2I	4	10000	36604610	36606206	14.7596	0.020198	rs2231568	0.006248
CWC15	10	chr11:94336645..94345260	8.615	0.01431	0.03263	11	CWC15	29	10000	94695786	94706776	84.1975	0.020298	rs11020989	0.003631
MRPL34	1	chr19:17278252..17278252	0	0.03864	0.03864	19	MRPL34	10	10000	17416476	17417652	39.6098	0.020398	rs7260573	0.02678
C9orf16	1	chr9:129964347..129964347	0	0.02193	0.02193	9	C9orf16	4	10000	130922538	130926207	21.1513	0.020498	rs80347148	0.02099
YPEL4	2	chr11:57170519..57170963	0.444	0.005185	0.0058	11	YPEL4	13	10000	57412559	57417417	53.557	0.0206979	rs12793139	0.00192
ZNF292	92	chr6:87923782..88027020	103.2	0.01751	0.01799	6	ZNF292	246	10000	87865268	87973406	817.61	0.0208979	rs7758360	0.00293
CDCA2	39	chr8:25372578..25421195	48.62	0.01714	0.01923	8	CDCA2	118	10000	25316512	25365425	463.994	0.0208979	rs7839060	0.00434
FXN	35	chr9:70841425..70878296	36.87	0.02216	0.02373	9	FXN	187	10000	71650478	71715094	619.293	0.0208979	rs139796480	1.72e-05
KCNK6	4	chr19:43502993..43510765	7.772	0.01259	0.01406	19	KCNK6	33	10000	38810483	38819649	109.166	0.0212979	rs61734615	0.009527
BTN2A2	19	chr6:26491365..26502299	10.93	0.005236	0.02014	6	BTN2A2	36	10000	26383323	26395100	119.084	0.0212979	rs2072803	2.9e-05
PTGFRN	111	chr1:117255056..117334414	79.36	0.02364	0.02859	1	PTGFRN	213	10000	117452688	117532972	553.363	0.0215978	rs75504818	0.002614
HSF2BP	74	chr21:43773713..43902463	128.8	0.01267	0.01534	21	HSF2BP	204	10000	44949071	45079374	707.963	0.0215978	rs229357	0.002932
DARS	32	chr2:136383771..136459642	75.87	0.01769	0.02804	2	DARS	70	10000	136664253	136743222	288.686	0.0216978	rs309118	0.007024
EIF2B5	4	chr3:185335555..185344444	8.889	0.03808	0.03389	3	EIF2B5	26	10000	183852809	183863099	83.1255	0.0221978	rs55704387	0.01524
NOB1	7	chr16:68333878..68345609	11.73	0.01237	0.01038	16	NOB1	24	10000	69775756	69788871	80.1742	0.0222978	rs4247107	0.006211
CCDC50	90	chr3:192530660..192591928	61.27	0.02977	0.04514	3	CCDC50	283	10000	191046873	191116459	820.296	0.0223978	rs1520203	0.0006343
EPC2	74	chr2:149122899..149255524	132.6	0.01738	0.02228	2	EPC2	292	10000	149402559	149545136	951.028	0.0224978	rs13035649	0.001235
RPL26L1	6	chr5:172320818..172329260	8.442	0.02158	0.02909	5	RPL26L1	37	10000	172386438	172396774	115.718	0.0224978	rs17717933	0.001585
ACSF3	46	chr16:87689753..87749296	59.54	0.03787	0.03734	16	ACSF3	257	10000	89160216	89222254	735.268	0.0225977	rs8046141	0.00544
DDX43	14	chr6:74161278..74183662	22.38	0.0231	0.0263	6	DDX43	32	10000	74104284	74127289	99.4699	0.0226977	rs9343042	0.0004647
PGD	5	chr1:10382366..10395435	13.07	0.04613	0.0451	1	PGD	45	10000	10459084	10480201	168.51	0.0227977	rs3762287	0.004635
CIB2	31	chr15:76184901..76209260	24.36	0.0225	0.04111	15	CIB2	89	10000	78396947	78423877	233.381	0.0230977	rs2304829	0.002256
SLC30A5	25	chr5:68425959..68461455	35.5	0.03677	0.04253	5	SLC30A5	80	10000	68389775	68426899	257.336	0.0231977	rs4976217	0.006725
ITM2B	10	chr13:47706133..47731251	25.12	0.01973	0.02117	13	ITM2B	28	10000	48807273	48836232	112.07	0.0236976	rs9526465	0.01114
ZNF808	22	chr19:57724602..57751047	26.45	0.02677	0.02845	19	ZNF808	104	10000	53030908	53059303	374.013	0.0237976	rs656541	0.0128
MRPL33	4	chr2:27849285..27855506	6.221	0.02943	0.03228	2	MRPL33	10	10000	27994583	28002608	35.7585	0.0238976	rs74429612	0.008256
WIBG	5	chr12:54583892..54604310	20.42	0.005712	0.004088	12	WIBG	34	10000	56295196	56321697	120.506	0.0240976	rs12827688	0.004079
NDUFB5	6	chr3:180809776..180818399	8.623	0.04314	0.04523	3	NDUFB5	34	10000	179322574	179342288	112.155	0.0240976	rs13325172	0.006555
ZNF596	17	chr8:172340..187042	14.7	0.02622	0.04244	8	ZNF596	39	10000	182136	197340	109.424	0.0240976	rs3008278	0.003665
EEF2	9	chr19:3927321..3935768	8.447	0.02498	0.03501	19	EEF2	22	10000	3976053	3985461	68.1045	0.0243976	rs2305107	0.01735
CCNT2	22	chr2:135393505..135430173	36.67	0.02307	0.02306	2	CCNT2	67	10000	135676391	135716915	248.137	0.0244975	rs1947112	0.007077
ILF3	12	chr19:10626819..10663792	36.97	0.02333	0.02425	19	ILF3	55	10000	10764936	10803095	183.126	0.0246975	rs2229383	0.01363
SAMD3	83	chr6:130507242..130585380	78.14	0.02777	0.02824	6	SAMD3	928	10000	130465446	130686570	2459.59	0.0246975	rs9388775	0.003441
EGR3	1	chr8:22602997..22602997	0	0.006013	0.006013	8	EGR3	6	10000	22545173	22550815	17.2736	0.0246975	rs11136094	0.006013
TCF21	12	chr6:134253347..134258168	4.821	0.02588	0.02877	6	TCF21	21	10000	134210258	134216675	79.7492	0.0254975	rs9389113	0.01199
HLA-DOB	21	chr6:32888702..32892761	4.059	0.02392	0.02539	6	HLA-DOB	30	10000	32780539	32784825	79.1076	0.0257974	rs7383287	0.004273
ARMC4	135	chr10:28141317..28326746	185.4	0.02541	0.03781	10	ARMC4	393	10000	28101092	28287984	1041.23	0.0258974	rs1962094	0.002729
KIAA0195	12	chr17:70967523..71001162	33.64	0.02563	0.03139	17	KIAA0195	97	10000	73452663	73496533	264.787	0.0258974	rs4078259	0.005346
ICOS	29	chr2:204510225..204534340	24.11	0.02498	0.04479	2	ICOS	57	10000	204801470	204826298	139.278	0.0260974	rs4675379	0.002374
IMP3	1	chr15:73719184..73719184	0	0.02303	0.02303	15	IMP3	4	10000	75931425	75932664	19.045	0.0264973	rs11072553	0.02271
EPX	9	chr17:53625120..53635956	10.84	0.00961	0.01094	17	EPX	24	10000	56270088	56282535	63.319	0.0267973	rs12602891	0.002236
DTX3L	10	chr3:123766502..123775899	9.397	0.03877	0.04598	3	DTX3L	29	10000	122283184	122294049	65.8782	0.0267973	rs34698509	0.004178
PUS1	4	chr12:130985486..130990897	5.411	0.01682	0.01854	12	PUS1	25	10000	132413744	132428406	76.6606	0.0268973	rs10902481	0.005619
FAM69A	67	chr1:93080496..93199129	118.6	0.02682	0.02965	1	FAM69A	165	10000	93298285	93427079	603.92	0.0268973	rs10874746	0.00346
U2AF1	11	chr21:43386569..43400420	13.85	0.03313	0.03207	21	U2AF1	27	10000	44513065	44527688	95.1327	0.0268973	rs1137995	0.008796
IRF2BP1	2	chr19:51079343..51080219	0.876	0.01372	0.009015	19	IRF2BP1	14	10000	46386865	46389376	49.2419	0.0269973	rs3826892	0.01731
F3	5	chr1:94774578..94777808	3.23	0.03687	0.04117	1	F3	27	10000	94994731	95007413	87.2971	0.0271973	rs841695	0.01638
C12orf61	1	chr12:61282328..61282328	0	0.01842	0.01842	12	C12orf61	11	10000	62995530	62997214	39.1552	0.0272973	rs4763180	0.0184
MNX1	4	chr7:156493383..156494685	1.302	0.0244	0.0239	7	MNX1	14	10000	156797546	156803347	56.8779	0.0277972	rs3793333	0.01933
ARHGAP17	47	chr16:24839299..24931339	92.04	0.04892	0.04642	16	ARHGAP17	152	10000	24930704	25026699	448.307	0.0278972	rs117920930	1.33e-05
FAM57B	1	chr16:29949467..29949467	0	0.02343	0.02343	16	FAM57B	15	10000	30035747	30042186	62.2614	0.0279972	rs4788212	0.02232
CCBL1	12	chr9:130635228..130680853	45.62	0.04028	0.04643	9	CCBL1	42	10000	131595220	131644354	128.752	0.0281972	rs7022490	0.008283
ASCL4	1	chr12:106692715..106692715	0	0.02328	0.02328	12	ASCL4	5	10000	108168161	108170421	18.3431	0.0284971	rs2111281	0.006263
KIAA1804	85	chr1:231531500..231587468	55.97	0.03823	0.04597	1	KIAA1804	201	10000	233463513	233520894	501.503	0.0286971	rs7551511	0.003831
PPARD	60	chr6:35419966..35503596	83.63	0.02868	0.04183	6	PPARD	140	10000	35310334	35395968	364.206	0.0289971	rs56987668	0.002529
FAM71E1	5	chr19:55663772..55670205	6.433	0.01107	0.006394	19	FAM71E1	17	10000	50970044	50980003	48.651	0.0290971	rs921938	0.02064
TBC1D13	24	chr9:130590543..130611848	21.3	0.02339	0.01344	9	TBC1D13	58	10000	131549485	131572711	173.471	0.0290971	rs3750323	0.00253
CTNND1	24	chr11:57286005..57342238	56.23	0.03296	0.04684	11	CTNND1	60	10000	57529233	57586652	178.198	0.0294971	rs61888907	0.00412
RANBP2	18	chr2:108710170..108760670	50.5	0.02761	0.02778	2	RANBP2	69	10000	109335936	109402267	235.088	0.0294971	rs826554	0.01533
BTBD6	1	chr14:104788324..104788324	0	0.02724	0.02724	14	BTBD6	18	10000	105714878	105717430	68.7504	0.029697	rs2015978	0.02152
NFAT5	72	chr16:68162712..68295347	132.6	0.03354	0.04245	16	NFAT5	249	10000	69599868	69738569	648.3	0.029697	rs9934264	0.001409
ZMYM4	55	chr1:35508543..35655131	146.6	0.02647	0.02592	1	ZMYM4	142	10000	35734567	35887545	460.813	0.029697	rs12078106	0.01273
CHMP4A	3	chr14:23749717..23752965	3.248	0.0247	0.0188	14	CHMP4A	7	10000	24678786	24683036	22.5092	0.029897	rs12589157	0.02291
CLP1	2	chr11:57181758..57182275	0.517	0.006738	0.03207	11	CLP1	9	10000	57425215	57429337	36.2466	0.030097	rs11229087	0.0007097
C8orf37	19	chr8:96329902..96347246	17.34	0.01073	0.01615	8	C8orf37	78	10000	96257140	96281462	182.223	0.030297	rs1530257	0.001826
ZNF271	12	chr18:31125880..31143430	17.55	0.0202	0.01837	18	ZNF271	30	10000	32870235	32890730	91.734	0.0304969	rs2117375	0.0231
MRPS25	4	chr3:15066252..15079998	13.75	0.04948	0.0462	3	MRPS25	29	10000	15090018	15106816	76.173	0.0317968	rs28778661	0.009077
FAM26F	2	chr6:116890570..116891490	0.92	0.01285	0.007742	6	FAM26F	9	10000	116782532	116784934	26.7025	0.0321968	rs12174723	0.02166
GOT2	20	chr16:57298868..57323788	24.92	0.02601	0.02006	16	GOT2	58	10000	58741034	58768261	179.927	0.0322968	rs257630	0.02337
TMEM213	8	chr7:138134110..138140423	6.313	0.0235	0.02512	7	TMEM213	36	10000	138482738	138490769	117.731	0.0322968	rs6949655	0.006907
NR2C2	42	chr3:14968216..15059018	90.8	0.02735	0.02596	3	NR2C2	164	10000	14989090	15090786	401.992	0.0323968	rs1105922	0.007177
ZNF774	11	chr15:88696962..88704506	7.544	0.04169	0.04342	15	ZNF774	33	10000	90895476	90904715	98.3381	0.0324967	rs78560305	0.01759
ZNF250	6	chr8:146073714..146094710	21	0.01842	0.01076	8	ZNF250	30	10000	146102335	146126846	83.9298	0.0325967	rs1209857	0.01763
PTDSS2	18	chr11:444980..481334	36.35	0.008276	0.01171	11	PTDSS2	95	10000	450279	491387	260.043	0.0326967	rs11823647	0.006427
LRRC8D	60	chr1:90060230..90164081	103.9	0.02677	0.04649	1	LRRC8D	142	10000	90286572	90401989	286.02	0.0332967	rs2816856	0.006021
LENG9	2	chr19:59665010..59665092	0.082	0.04532	0.03497	19	LENG9	3	10000	54972978	54974894	12.5967	0.0333967	rs1981829	0.01791
C3orf62	2	chr3:49285412..49288982	3.57	0.04127	0.04074	3	C3orf62	12	10000	49306029	49314508	38.0174	0.0333967	rs56306491	0.03708
LCE4A	1	chr1:150948459..150948459	0	0.02577	0.02577	1	LCE4A	5	10000	152681522	152681910	18.5283	0.0339966	rs74130116	0.0154
MAN2A1	246	chr5:109055750..109230624	174.9	0.03119	0.04983	5	MAN2A1	558	10000	109025066	109205326	1270.37	0.0340966	rs723350	0.003173
AXL	18	chr19:46419037..46459135	40.1	0.02774	0.03583	19	AXL	95	10000	41725103	41767672	218.447	0.0345965	rs6508974	0.008003
SLC9A4	139	chr2:102456559..102516130	59.57	0.04558	0.04857	2	SLC9A4	242	10000	103089761	103150431	637.827	0.0349965	rs6751949	0.01352
LRRC42	5	chr1:54186010..54204607	18.6	0.03934	0.04305	1	LRRC42	27	10000	54411998	54433841	79.538	0.0351965	rs1063162	0.01178
SALL3	10	chr18:74842411..74857661	15.25	0.02502	0.02298	18	SALL3	38	10000	76740274	76758969	95.0366	0.0354964	rs612829	0.002465
ZNF624	21	chr17:16465654..16497233	31.58	0.03426	0.03241	17	ZNF624	93	10000	16524047	16557167	273.593	0.0356964	rs148407251	0.007221
C20orf96	23	chr20:200165..218775	18.61	0.04204	0.03441	20	C20orf96	112	10000	251503	271419	264.578	0.0357964	rs6046133	0.00491
UBL7	5	chr15:72526794..72536068	9.274	0.03175	0.03179	15	UBL7	30	10000	74738317	74753529	111.518	0.0358964	rs11854461	0.02636
ANKRD50	21	chr4:125808607..125845134	36.53	0.04153	0.04254	4	ANKRD50	59	10000	125585203	125633887	154.565	0.0359964	rs10006893	0.01151
LRRC55	15	chr11:56706267..56713994	7.727	0.03661	0.03633	11	LRRC55	29	10000	56949220	56959188	79.323	0.0360964	rs12364102	0.019
ETNK2	21	chr1:202368044..202384983	16.94	0.02062	0.02539	1	ETNK2	47	10000	204100189	204121307	92.92	0.0363964	rs10900552	0.006477
TRIM27	12	chr6:28978954..28999155	20.2	0.00104	0.03922	6	TRIM27	6	10000	28870778	28891768	15.2088	0.0371963	rs150292065	0.001798
ARID3B	27	chr15:72626159..72676351	50.19	0.03942	0.04683	15	ARID3B	73	10000	74833547	74890472	211.322	0.0376962	rs118142218	0.00379
HSPE1	1	chr2:198074033..198074033	0	0.03533	0.03533	2	HSPE1	12	10000	198364720	198368187	40.0951	0.0378962	rs6722363	0.01231
RPL5	4	chr1:93071344..93076860	5.516	0.03537	0.03749	1	RPL5	20	10000	93297593	93307481	69.1069	0.0380962	rs10874744	0.02167
SPRR2G	2	chr1:151388795..151388934	0.139	0.04214	0.04215	1	SPRR2G	10	10000	153122057	153123427	42.006	0.0384961	rs533437	0.03336
SIPA1	2	chr11:65165513..65168611	3.098	0.03141	0.02211	11	SIPA1	22	10000	65405577	65418391	53.4603	0.0385961	rs2306363	0.003307
TAT	3	chr16:70161413..70166865	5.452	0.02588	0.03804	16	TAT	22	10000	71600753	71610998	54.7748	0.0385961	rs2432520	0.01089
HEPHL1	77	chr11:93394156..93486971	92.81	0.04165	0.04166	11	HEPHL1	173	10000	93754377	93847374	444.012	0.0386961	rs2460054	0.01417
ACTL6A	12	chr3:180768079..180786131	18.05	0.04234	0.03571	3	ACTL6A	45	10000	179280707	179306193	129.335	0.0386961	rs9861172	0.009731
ZNF7	16	chr8:146024432..146039398	14.97	0.02038	0.0148	8	ZNF7	56	10000	146052902	146072893	171.18	0.0390961	rs2736648	0.02084
HIST1H4A	1	chr6:26130223..26130223	0	0.04017	0.04017	6	HIST1H4A	3	10000	26021906	26022278	12.6111	0.0392961	rs3734528	0.04017
CDR2L	5	chr17:70496373..70511656	15.28	0.007087	0.003377	17	CDR2L	16	10000	72983726	73001892	39.8681	0.039596	rs9895930	0.009958
LEO1	19	chr15:50019293..50050557	31.26	0.03821	0.03512	15	LEO1	72	10000	52230221	52263998	239.76	0.039796	rs2554316	0.01865
ATP2C1	60	chr3:132096884..132217031	120.1	0.0306	0.04142	3	ATP2C1	220	10000	130569368	130735555	528.41	0.039796	rs183177849	4.63e-05
IQCF1	5	chr3:51904223..51911407	7.184	0.02096	0.01807	3	IQCF1	20	10000	51928891	51937386	58.3336	0.039896	rs4687786	0.02934
SHD	8	chr19:4231186..4239555	8.369	0.03463	0.04088	19	SHD	29	10000	4278597	4290720	84.095	0.040396	rs12979391	0.01307
WHSC1	8	chr4:1863890..1930935	67.05	0.06346	0.03818	4	WHSC1	47	10000	1873122	1983934	81.0737	0.0409959	rs62287003	0.007513
PLAG1	8	chr8:57246679..57279649	32.97	0.04209	0.03175	8	PLAG1	59	10000	57073467	57123859	163.916	0.0415958	rs35399547	0.00872
CTNS	21	chr17:3487957..3512962	25	0.03644	0.03526	17	CTNS	103	10000	3539761	3566397	262.607	0.0416958	rs455605	0.004719
ORMDL3	5	chr17:35330938..35336357	5.419	0.045	0.03438	17	ORMDL3	15	10000	38077295	38083884	38.3718	0.0419958	rs4065275	0.01037
SLC35A1	49	chr6:88239423..88278611	39.19	0.03725	0.04238	6	SLC35A1	118	10000	88182642	88222057	286.449	0.0424957	rs2246057	0.01255
PACSIN1	39	chr6:34542693..34593098	50.41	0.03064	0.03451	6	PACSIN1	120	10000	34433837	34503000	270.979	0.0425957	rs7773328	0.006807
PTPN9	18	chr15:73549661..73653205	103.5	0.03941	0.03751	15	PTPN9	120	10000	75759461	75871632	316.292	0.0428957	rs62027209	0.01465
IFI30	4	chr19:18146751..18149898	3.147	0.03984	0.03964	19	IFI30	20	10000	18284589	18288934	67.0648	0.0429957	rs7125	0.01139
CCDC138	48	chr2:108774640..108857876	83.24	0.04944	0.04072	2	CCDC138	147	10000	109403218	109492847	372.339	0.0430957	rs12472088	0.008947
TNFRSF25	2	chr1:6446017..6447088	1.071	0.003302	0.001715	1	TNFRSF25	14	10000	6521213	6526255	33.5111	0.0433957	rs3138153	0.01557
SPAST	34	chr2:32143250..32235333	92.08	0.04639	0.04599	2	SPAST	165	10000	32288679	32382706	441.456	0.0436956	rs7581032	0.01905
ABCB10	10	chr1:227719210..227759755	40.55	0.02323	0.02319	1	ABCB10	64	10000	229652328	229694442	190.664	0.0437956	rs10916508	0.003867
C17orf49	2	chr17:6859817..6860981	1.164	0.05406	0.04696	17	C17orf49	13	10000	6918055	6920843	43.2203	0.0438956	rs312460	0.02616
C8orf4	1	chr8:40131220..40131220	0	0.01385	0.01385	8	C8orf4	4	10000	40010986	40012827	12.6422	0.0438956	rs34412627	0.0115
KRTAP12-3	1	chr21:44902648..44902648	0	0.02369	0.02369	21	KRTAP12-3	9	10000	46077848	46078258	35.588	0.0441956	rs12106369	0.01993
NCAPG	22	chr4:17421713..17454336	32.62	0.0314	0.02802	4	NCAPG	51	10000	17812435	17846487	153.396	0.0444956	rs2286534	0.009136
THG1L	17	chr5:157090904..157099176	8.272	0.04873	0.04397	5	THG1L	36	10000	157158322	157166772	92.9719	0.0444956	rs11740555	0.03338
UAP1L1	1	chr9:139093641..139093641	0	0.0375	0.0375	9	UAP1L1	12	10000	139971952	139978990	31.9286	0.0445955	rs10870176	0.0373
OR8G5	4	chr11:123639953..123640691	0.738	0.02797	0.0198	11	OR8G5	18	10000	124134722	124135763	65.7962	0.0447955	rs62622835	0.02375
NME6	5	chr3:48313177..48315049	1.872	0.04845	0.0483	3	NME6	20	10000	48335588	48342848	76.3441	0.0449955	rs35512171	0.03751
CSDC2	9	chr22:40287556..40301978	14.42	0.04187	0.04184	22	CSDC2	44	10000	41957013	41972670	124.174	0.0452955	rs6002408	0.02587
FZR1	11	chr19:3474795..3489090	14.29	0.02048	0.02009	19	FZR1	52	10000	3506294	3536755	138.836	0.0468953	rs4807485	0.005963
CDK9	4	chr9:129589392..129592736	3.344	0.04227	0.03513	9	CDK9	17	10000	130548304	130553052	50.5789	0.0468953	rs1054774	0.03246
SPINK8	12	chr3:48325370..48344468	19.1	0.03978	0.03547	3	SPINK8	51	10000	48348335	48369831	182.26	0.0473953	rs13081633	0.04422
C9orf114	10	chr9:130624890..130631653	6.763	0.04346	0.04151	9	C9orf114	30	10000	131581929	131592100	95.4337	0.0476952	rs112086410	0.001844
ANK3	459	chr10:61458249..61816582	358.3	0.05136	0.04473	10	ANK3	947	10000	61786055	62493284	1477.51	0.0477952	rs150456769	0.004073
MYC	5	chr8:128817567..128821360	3.793	0.03505	0.03728	8	MYC	12	10000	128748314	128753680	27.4328	0.0477952	rs4645956	0.01432
S100A2	3	chr1:151800522..151801787	1.265	0.04916	0.04916	1	S100A2	9	10000	153533584	153538306	34.0296	0.049495	rs61558997	0.04285

## Sheet: posmeta
		plink		vegas				0.00015873
Chr	Gene	NSNP	P	NSNP	Pvalue	x2	2n	pmeta
6	MSH5	19	3.78e-10	34	1e-06	71.0233	4	1.38014e-14	1.38014e-14
6	EHMT2	10	1.807e-09	16	1e-06	67.8942	4	6.31494e-14	6.31494e-14
6	HLA-DQA1	1	3.286e-09	22	1e-06	66.6982	4	1.12871e-13	1.12871e-13
6	CFB	15	1.202e-06	18	1e-06	54.8941	4	3.41933e-11	3.41933e-11
6	SLC44A4	19	2.817e-06	44	1e-06	53.1907	4	7.77361e-11	7.77361e-11
6	C6orf10	213	1.882e-09	14	0.00269997	52.0109	4	1.37224e-10	1.37224e-10
6	CLIC1	2	7.761e-06	4	1e-06	51.1638	4	2.06302e-10	2.06302e-10
6	SLC17A5	92	4.781e-06	334	2e-06	50.7464	4	2.52181e-10	2.52181e-10
6	HIST1H1B	2	8.826e-06	12	1.2e-05	45.9368	4	2.53854e-09	2.53854e-09
6	HIST1H2BL	2	2.571e-05	6	2.1e-05	42.6792	4	1.20614e-08	1.20614e-08
6	HIST1H2AL	1	2.664e-05	9	2.3e-05	42.4262	4	1.36104e-08	1.36104e-08
6	ATP6V1G2	5	0.003494	11	1e-06	38.9444	4	7.15299e-08	7.15299e-08
6	ZSCAN16	8	7.641e-05	14	5.4e-05	38.6118	4	8.37851e-08	8.37851e-08
6	BTN3A2	39	0.0003766	89	2.2e-05	37.2176	4	1.62463e-07	1.62463e-07
6	EEF1A1	7	9.378e-05	20	9.4e-05	37.0935	4	1.72311e-07	1.72311e-07
6	MTO1	17	0.000618	78	2.3e-05	36.1381	4	2.71047e-07	2.71047e-07
6	VARS	5	1.102e-05	2	0.00212998	35.1349	4	4.35822e-07	4.35822e-07
6	C6orf15	9	0.0001353	24	0.000181	35.0501	4	4.53665e-07	4.53665e-07
5	ARSI	3	0.0001519	18	0.000197	34.6492	4	5.48351e-07	5.48351e-07
6	ZFP57	16	0.0002763	17	0.000148	34.0246	4	7.36567e-07	7.36567e-07
6	BTN2A1	20	0.003007	66	3.6e-05	32.0776	4	1.84448e-06	1.84448e-06
6	C2	12	0.001923	41	8.3e-05	31.3011	4	2.65758e-06	2.65758e-06
6	LTA	5	0.001067	8	0.000202	30.7003	4	3.52401e-06	3.52401e-06
6	HIST1H3J	1	0.0004983	6	0.000467	30.547	4	3.78694e-06	3.78694e-06
6	PSORS1C1	65	0.005206	149	6.4e-05	29.8291	4	5.30248e-06	5.30248e-06
2	GLS	43	0.0009375	108	0.000379	29.7005	4	5.6318e-06	5.6318e-06
6	CDSN	17	0.001358	35	0.000402	28.8416	4	8.41846e-06	8.41846e-06
3	APPL1	17	0.0008391	63	0.000787999	28.4584	4	1.00697e-05	1.00697e-05
6	NFKBIL1	12	0.003355	32	0.000241	28.056	4	1.2151e-05	1.2151e-05
6	ZNF165	8	0.003189	29	0.00042	27.0466	4	1.94522e-05	1.94522e-05
6	ZKSCAN3	24	0.008439	64	0.000175	26.8512	4	2.13041e-05	2.13041e-05
6	HSPA1A	1	0.0009566	2	0.00156998	26.8176	4	2.16398e-05	2.16398e-05
6	C6orf203	17	0.0004627	87	0.00426996	26.2692	4	2.79258e-05	2.79258e-05
9	ZMYND19	4	0.0003145	19	0.00637994	26.2382	4	2.83299e-05	2.83299e-05
11	EIF3F	16	0.004203	35	0.000498	26.1537	4	2.94642e-05	2.94642e-05
6	PSORS1C2	12	0.004212	16	0.000611999	25.7372	4	3.57496e-05	3.57496e-05
11	HRASLS2	5	0.003647	14	0.000845999	25.3777	4	4.2235e-05	4.2235e-05
2	KLHL30	11	0.0005073	54	0.00689993	25.1253	4	4.74738e-05	4.74738e-05
1	CAPN2	65	0.002096	206	0.00186998	24.8991	4	5.27153e-05	5.27153e-05
13	CDC16	19	0.003988	90	0.00102999	24.8053	4	5.50528e-05	5.50528e-05
9	PKN3	2	0.001899	13	0.00221998	24.7534	4	5.63926e-05	5.63926e-05
19	TBCB	5	0.0004163	25	0.0158984	23.8513	4	8.55485e-05	8.55485e-05
9	TJP2	108	0.007071	418	0.00099999	23.719	4	9.09287e-05	9.09287e-05
6	TAP2	65	0.006917	112	0.00110999	23.5544	4	9.81005e-05	9.81005e-05
16	RBBP6	30	0.005909	75	0.00133999	23.4927	4	0.000100926	0.000100926
19	CYP2A6	3	0.001634	26	0.00521995	23.344	4	0.000108084	0.000108084
6	PSMB9	14	0.002805	23	0.00335997	23.1444	4	0.000118489	0.000118489
6	TCP10	4	0.004822	28	0.00240998	22.7254	4	0.000143666	0.000143666
11	POLA2	15	0.003271	36	0.00390996	22.5338	4	0.000156887	0.000156887
6	LST1	6	0.0259	7	0.000496	22.5249	4	0.000157528	0.000157528
