# Supplementary material for: Multi-Level Analyses of Genome-Wide Association Study to Reveal Significant Risk Genes and Pathways in Neuromyelitis Optica Spectrum Disorder
Source: Front Genet. 2021 Jul 21;12:690537. doi: 10.3389/fgene.2021.690537 (PMC8335167; doi:10.3389/fgene.2021.690537)
Supplement: Supplementary file 3 [file Data_Sheet_3.xlsx]

## Sheet: KEGG
geneSet	description	link	size	overlap	expect	enrichmentRatio	pValue	FDR	overlapId	userId
hsa05322	Systemic lupus erythematosus	http://www.kegg.jp/kegg-bin/show_pathway?hsa05322+3117+717+8332+8340+8356	133	5	0.445173	11.2316	6.62497e-05	0.0194774	3117;717;8332;8340;8356	HLA-DQA1;HIST1H2BL;HIST1H2AL;C2;HIST1H3J
hsa05150	Staphylococcus aureus infection	http://www.kegg.jp/kegg-bin/show_pathway?hsa05150+3117+629+717	56	3	0.187441	16.005	0.000816941	0.12009	3117;629;717	HLA-DQA1;CFB;C2
hsa04612	Antigen processing and presentation	http://www.kegg.jp/kegg-bin/show_pathway?hsa04612+3117+3303+6891	77	3	0.257732	11.64	0.00205821	0.201705	3117;3303;6891	HLA-DQA1;HSPA1A;TAP2
hsa04940	Type I diabetes mellitus	http://www.kegg.jp/kegg-bin/show_pathway?hsa04940+3117+4049	43	2	0.143928	13.8958	0.00893073	0.601926	3117;4049	HLA-DQA1;LTA
hsa05110	Vibrio cholerae infection	http://www.kegg.jp/kegg-bin/show_pathway?hsa05110+534+9414	50	2	0.167358	11.9504	0.0119435	0.601926	534;9414	ATP6V1G2;TJP2
hsa04145	Phagosome	http://www.kegg.jp/kegg-bin/show_pathway?hsa04145+3117+534+6891	152	3	0.50877	5.89658	0.0136885	0.601926	3117;534;6891	HLA-DQA1;ATP6V1G2;TAP2
hsa05134	Legionellosis	http://www.kegg.jp/kegg-bin/show_pathway?hsa05134+1915+3303	55	2	0.184094	10.864	0.0143316	0.601926	1915;3303	EEF1A1;HSPA1A
hsa05034	Alcoholism	http://www.kegg.jp/kegg-bin/show_pathway?hsa05034+8332+8340+8356	180	3	0.60249	4.97933	0.0214443	0.752579	8332;8340;8356	HIST1H2BL;HIST1H2AL;HIST1H3J
hsa05168	Herpes simplex infection	http://www.kegg.jp/kegg-bin/show_pathway?hsa05168+3117+4049+6891	185	3	0.619226	4.84476	0.0230381	0.752579	3117;4049;6891	HLA-DQA1;LTA;TAP2
hsa04610	Complement and coagulation cascades	http://www.kegg.jp/kegg-bin/show_pathway?hsa04610+629+717	79	2	0.264426	7.56354	0.0283178	0.832544	629;717	CFB;C2
hsa04211	Longevity regulating pathway	http://www.kegg.jp/kegg-bin/show_pathway?hsa04211+10919+26060	89	2	0.297898	6.71371	0.0352699	0.881962	10919;26060	EHMT2;APPL1
hsa05323	Rheumatoid arthritis	http://www.kegg.jp/kegg-bin/show_pathway?hsa05323+3117+534	90	2	0.301245	6.63911	0.0359984	0.881962	3117;534	HLA-DQA1;ATP6V1G2
hsa05166	Human T-cell leukemia virus 1 infection	http://www.kegg.jp/kegg-bin/show_pathway?hsa05166+3117+4049+8881	255	3	0.853528	3.51482	0.0520052	1	3117;4049;8881	HLA-DQA1;LTA;CDC16
hsa05145	Toxoplasmosis	http://www.kegg.jp/kegg-bin/show_pathway?hsa05145+3117+3303	113	2	0.37823	5.28779	0.0542944	1	3117;3303	HLA-DQA1;HSPA1A
hsa00220	Arginine biosynthesis	http://www.kegg.jp/kegg-bin/show_pathway?hsa00220+2744	21	1	0.0702905	14.2267	0.0680751	1	2744	GLS
hsa04964	Proximal tubule bicarbonate reclamation	http://www.kegg.jp/kegg-bin/show_pathway?hsa04964+2744	23	1	0.0769849	12.9896	0.0743212	1	2744	GLS
hsa04966	Collecting duct acid secretion	http://www.kegg.jp/kegg-bin/show_pathway?hsa04966+534	27	1	0.0903735	11.0652	0.0866931	1	534	ATP6V1G2
hsa05310	Asthma	http://www.kegg.jp/kegg-bin/show_pathway?hsa05310+3117	31	1	0.103762	9.63742	0.0989062	1	3117	HLA-DQA1
hsa04217	Necroptosis	http://www.kegg.jp/kegg-bin/show_pathway?hsa04217+824+8332	162	2	0.542241	3.6884	0.101407	1	824;8332	HIST1H2AL;CAPN2
hsa04141	Protein processing in endoplasmic reticulum	http://www.kegg.jp/kegg-bin/show_pathway?hsa04141+3303+824	165	2	0.552283	3.62133	0.10458	1	3303;824	HSPA1A;CAPN2
hsa00250	Alanine, aspartate and glutamate metabolism	http://www.kegg.jp/kegg-bin/show_pathway?hsa00250+2744	35	1	0.117151	8.536	0.110962	1	2744	GLS
hsa05020	Prion diseases	http://www.kegg.jp/kegg-bin/show_pathway?hsa05020+3303	35	1	0.117151	8.536	0.110962	1	3303	HSPA1A
hsa03013	RNA transport	http://www.kegg.jp/kegg-bin/show_pathway?hsa03013+1915+8665	171	2	0.572366	3.49427	0.111011	1	1915;8665	EEF1A1;EIF3F
hsa05164	Influenza A	http://www.kegg.jp/kegg-bin/show_pathway?hsa05164+3117+3303	171	2	0.572366	3.49427	0.111011	1	3117;3303	HLA-DQA1;HSPA1A
hsa03030	DNA replication	http://www.kegg.jp/kegg-bin/show_pathway?hsa03030+23649	36	1	0.120498	8.29889	0.113952	1	23649	POLA2
hsa05340	Primary immunodeficiency	http://www.kegg.jp/kegg-bin/show_pathway?hsa05340+6891	37	1	0.123845	8.07459	0.116932	1	6891	TAP2
hsa05330	Allograft rejection	http://www.kegg.jp/kegg-bin/show_pathway?hsa05330+3117	38	1	0.127192	7.86211	0.119903	1	3117	HLA-DQA1
hsa05332	Graft-versus-host disease	http://www.kegg.jp/kegg-bin/show_pathway?hsa05332+3117	41	1	0.137234	7.28683	0.128757	1	3117	HLA-DQA1
hsa02010	ABC transporters	http://www.kegg.jp/kegg-bin/show_pathway?hsa02010+6891	44	1	0.147275	6.79	0.137525	1	6891	TAP2
hsa03050	Proteasome	http://www.kegg.jp/kegg-bin/show_pathway?hsa03050+5698	45	1	0.150623	6.63911	0.140429	1	5698	PSMB9
hsa05169	Epstein-Barr virus infection	http://www.kegg.jp/kegg-bin/show_pathway?hsa05169+3117+6891	201	2	0.672781	2.97274	0.144621	1	3117;6891	HLA-DQA1;TAP2
hsa04672	Intestinal immune network for IgA production	http://www.kegg.jp/kegg-bin/show_pathway?hsa04672+3117	49	1	0.164011	6.09714	0.151951	1	3117	HLA-DQA1
hsa05320	Autoimmune thyroid disease	http://www.kegg.jp/kegg-bin/show_pathway?hsa05320+3117	53	1	0.1774	5.63698	0.163325	1	3117	HLA-DQA1
hsa00310	Lysine degradation	http://www.kegg.jp/kegg-bin/show_pathway?hsa00310+10919	59	1	0.197483	5.06373	0.180112	1	10919	EHMT2
hsa05416	Viral myocarditis	http://www.kegg.jp/kegg-bin/show_pathway?hsa05416+3117	59	1	0.197483	5.06373	0.180112	1	3117	HLA-DQA1
hsa04213	Longevity regulating pathway	http://www.kegg.jp/kegg-bin/show_pathway?hsa04213+3303	62	1	0.207524	4.81871	0.188384	1	3303	HSPA1A
hsa04721	Synaptic vesicle cycle	http://www.kegg.jp/kegg-bin/show_pathway?hsa04721+534	63	1	0.210872	4.74222	0.191123	1	534	ATP6V1G2
hsa05230	Central carbon metabolism in cancer	http://www.kegg.jp/kegg-bin/show_pathway?hsa05230+2744	65	1	0.217566	4.59631	0.196575	1	2744	GLS
hsa05321	Inflammatory bowel disease (IBD)	http://www.kegg.jp/kegg-bin/show_pathway?hsa05321+3117	65	1	0.217566	4.59631	0.196575	1	3117	HLA-DQA1
hsa00970	Aminoacyl-tRNA biosynthesis	http://www.kegg.jp/kegg-bin/show_pathway?hsa00970+7407	66	1	0.220913	4.52667	0.199288	1	7407	VARS
hsa00830	Retinol metabolism	http://www.kegg.jp/kegg-bin/show_pathway?hsa00830+1548	67	1	0.22426	4.4591	0.201992	1	1548	CYP2A6
hsa05120	Epithelial cell signaling in Helicobacter pylori infection	http://www.kegg.jp/kegg-bin/show_pathway?hsa05120+534	68	1	0.227607	4.39353	0.204687	1	534	ATP6V1G2
hsa00982	Drug metabolism	http://www.kegg.jp/kegg-bin/show_pathway?hsa00982+1548	72	1	0.240996	4.14944	0.215381	1	1548	CYP2A6
hsa05140	Leishmaniasis	http://www.kegg.jp/kegg-bin/show_pathway?hsa05140+3117	74	1	0.24769	4.0373	0.220676	1	3117	HLA-DQA1
hsa00980	Metabolism of xenobiotics by cytochrome P450	http://www.kegg.jp/kegg-bin/show_pathway?hsa00980+1548	76	1	0.254385	3.93105	0.225937	1	1548	CYP2A6
hsa05133	Pertussis	http://www.kegg.jp/kegg-bin/show_pathway?hsa05133+717	76	1	0.254385	3.93105	0.225937	1	717	C2
hsa00983	Drug metabolism	http://www.kegg.jp/kegg-bin/show_pathway?hsa00983+1548	79	1	0.264426	3.78177	0.233764	1	1548	CYP2A6
hsa05204	Chemical carcinogenesis	http://www.kegg.jp/kegg-bin/show_pathway?hsa05204+1548	82	1	0.274468	3.64341	0.241515	1	1548	CYP2A6
hsa05132	Salmonella infection	http://www.kegg.jp/kegg-bin/show_pathway?hsa05132+29941	86	1	0.287856	3.47395	0.251733	1	29941	PKN3
hsa05210	Colorectal cancer	http://www.kegg.jp/kegg-bin/show_pathway?hsa05210+26060	86	1	0.287856	3.47395	0.251733	1	26060	APPL1
hsa04727	GABAergic synapse	http://www.kegg.jp/kegg-bin/show_pathway?hsa04727+2744	88	1	0.294551	3.395	0.256792	1	2744	GLS
hsa04658	Th1 and Th2 cell differentiation	http://www.kegg.jp/kegg-bin/show_pathway?hsa04658+3117	92	1	0.307939	3.24739	0.266812	1	3117	HLA-DQA1
hsa04064	NF-kappa B signaling pathway	http://www.kegg.jp/kegg-bin/show_pathway?hsa04064+4049	95	1	0.317981	3.14484	0.274242	1	4049	LTA
hsa04640	Hematopoietic cell lineage	http://www.kegg.jp/kegg-bin/show_pathway?hsa04640+3117	97	1	0.324675	3.08	0.279155	1	3117	HLA-DQA1
hsa04914	Progesterone-mediated oocyte maturation	http://www.kegg.jp/kegg-bin/show_pathway?hsa04914+8881	99	1	0.33137	3.01778	0.284037	1	8881	CDC16
hsa05231	Choline metabolism in cancer	http://www.kegg.jp/kegg-bin/show_pathway?hsa05231+80736	99	1	0.33137	3.01778	0.284037	1	80736	SLC44A4
hsa00240	Pyrimidine metabolism	http://www.kegg.jp/kegg-bin/show_pathway?hsa00240+23649	101	1	0.338064	2.95802	0.288886	1	23649	POLA2
hsa04659	Th17 cell differentiation	http://www.kegg.jp/kegg-bin/show_pathway?hsa04659+3117	107	1	0.358147	2.79215	0.303246	1	3117	HLA-DQA1
hsa04668	TNF signaling pathway	http://www.kegg.jp/kegg-bin/show_pathway?hsa04668+4049	110	1	0.368189	2.716	0.310321	1	4049	LTA
hsa04724	Glutamatergic synapse	http://www.kegg.jp/kegg-bin/show_pathway?hsa04724+2744	114	1	0.381577	2.6207	0.319647	1	2744	GLS
hsa04142	Lysosome	http://www.kegg.jp/kegg-bin/show_pathway?hsa04142+26503	123	1	0.411702	2.42894	0.34019	1	26503	SLC17A5
hsa04110	Cell cycle	http://www.kegg.jp/kegg-bin/show_pathway?hsa04110+8881	124	1	0.415049	2.40935	0.342435	1	8881	CDC16
hsa04114	Oocyte meiosis	http://www.kegg.jp/kegg-bin/show_pathway?hsa04114+8881	124	1	0.415049	2.40935	0.342435	1	8881	CDC16
hsa05162	Measles	http://www.kegg.jp/kegg-bin/show_pathway?hsa05162+3303	132	1	0.441826	2.26333	0.360137	1	3303	HSPA1A
hsa00190	Oxidative phosphorylation	http://www.kegg.jp/kegg-bin/show_pathway?hsa00190+534	133	1	0.445173	2.24632	0.362317	1	534	ATP6V1G2
hsa03040	Spliceosome	http://www.kegg.jp/kegg-bin/show_pathway?hsa03040+3303	134	1	0.448521	2.22955	0.36449	1	3303	HSPA1A
hsa04210	Apoptosis	http://www.kegg.jp/kegg-bin/show_pathway?hsa04210+824	136	1	0.455215	2.19676	0.368815	1	824	CAPN2
hsa04120	Ubiquitin mediated proteolysis	http://www.kegg.jp/kegg-bin/show_pathway?hsa04120+8881	137	1	0.458562	2.18073	0.370967	1	8881	CDC16
hsa04915	Estrogen signaling pathway	http://www.kegg.jp/kegg-bin/show_pathway?hsa04915+3303	137	1	0.458562	2.18073	0.370967	1	3303	HSPA1A
hsa04514	Cell adhesion molecules (CAMs)	http://www.kegg.jp/kegg-bin/show_pathway?hsa04514+3117	144	1	0.481992	2.07472	0.385834	1	3117	HLA-DQA1
hsa04150	mTOR signaling pathway	http://www.kegg.jp/kegg-bin/show_pathway?hsa04150+534	151	1	0.505422	1.97854	0.400364	1	534	ATP6V1G2
hsa04218	Cellular senescence	http://www.kegg.jp/kegg-bin/show_pathway?hsa04218+824	160	1	0.535547	1.86725	0.41856	1	824	CAPN2
hsa04530	Tight junction	http://www.kegg.jp/kegg-bin/show_pathway?hsa04530+9414	170	1	0.569019	1.75741	0.438156	1	9414	TJP2
hsa05010	Alzheimer disease	http://www.kegg.jp/kegg-bin/show_pathway?hsa05010+824	171	1	0.572366	1.74713	0.440081	1	824	CAPN2
hsa00230	Purine metabolism	http://www.kegg.jp/kegg-bin/show_pathway?hsa00230+23649	174	1	0.582407	1.71701	0.445816	1	23649	POLA2
hsa05152	Tuberculosis	http://www.kegg.jp/kegg-bin/show_pathway?hsa05152+3117	179	1	0.599143	1.66905	0.45525	1	3117	HLA-DQA1
hsa05202	Transcriptional misregulation in cancer	http://www.kegg.jp/kegg-bin/show_pathway?hsa05202+8356	186	1	0.622573	1.60624	0.468198	1	8356	HIST1H3J
hsa04510	Focal adhesion	http://www.kegg.jp/kegg-bin/show_pathway?hsa04510+824	199	1	0.666086	1.50131	0.491466	1	824	CAPN2
hsa05203	Viral carcinogenesis	http://www.kegg.jp/kegg-bin/show_pathway?hsa05203+8340	201	1	0.672781	1.48637	0.494957	1	8340	HIST1H2BL
hsa05170	Human immunodeficiency virus 1 infection	http://www.kegg.jp/kegg-bin/show_pathway?hsa05170+6891	212	1	0.7096	1.40925	0.513754	1	6891	TAP2
hsa05163	Human cytomegalovirus infection	http://www.kegg.jp/kegg-bin/show_pathway?hsa05163+6891	225	1	0.753113	1.32782	0.535103	1	6891	TAP2
hsa04144	Endocytosis	http://www.kegg.jp/kegg-bin/show_pathway?hsa04144+3303	244	1	0.816709	1.22443	0.564694	1	3303	HSPA1A
hsa04060	Cytokine-cytokine receptor interaction	http://www.kegg.jp/kegg-bin/show_pathway?hsa04060+4049	294	1	0.984067	1.01619	0.634178	1	4049	LTA
hsa04010	MAPK signaling pathway	http://www.kegg.jp/kegg-bin/show_pathway?hsa04010+3303	295	1	0.987415	1.01275	0.635453	1	3303	HSPA1A
hsa05206	MicroRNAs in cancer	http://www.kegg.jp/kegg-bin/show_pathway?hsa05206+2744	299	1	1.0008	0.999197	0.640509	1	2744	GLS

## Sheet: kegg05
geneSet	description	category	link	size	overlap	expect	enrichmentRatio	pValue	FDR	overlapId	userId
hsa05322	Systemic lupus erythematosus	Immune disease	http://www.kegg.jp/kegg-bin/show_pathway?hsa05322+3117+717+8332+8340+8356	133	5	0.445173	11.2316	6.62497e-05	0.0194774	3117;717;8332;8340;8356	HLA-DQA1;HIST1H2BL;HIST1H2AL;C2;HIST1H3J
hsa05150	Staphylococcus aureus infection	Infectious disease	http://www.kegg.jp/kegg-bin/show_pathway?hsa05150+3117+629+717	56	3	0.187441	16.005	0.000816941	0.12009	3117;629;717	HLA-DQA1;CFB;C2
hsa04612	Antigen processing and presentation	Immune system	http://www.kegg.jp/kegg-bin/show_pathway?hsa04612+3117+3303+6891	77	3	0.257732	11.64	0.00205821	0.201705	3117;3303;6891	HLA-DQA1;HSPA1A;TAP2
hsa04940	Type I diabetes mellitus	Endocrine and metabolic disease	http://www.kegg.jp/kegg-bin/show_pathway?hsa04940+3117+4049	43	2	0.143928	13.8958	0.00893073	0.601926	3117;4049	HLA-DQA1;LTA
hsa05110	Vibrio cholerae infection	Infectious disease	http://www.kegg.jp/kegg-bin/show_pathway?hsa05110+534+9414	50	2	0.167358	11.9504	0.0119435	0.601926	534;9414	ATP6V1G2;TJP2
hsa04145	Phagosome	Transport and catabolism	http://www.kegg.jp/kegg-bin/show_pathway?hsa04145+3117+534+6891	152	3	0.50877	5.89658	0.0136885	0.601926	3117;534;6891	HLA-DQA1;ATP6V1G2;TAP2
hsa05134	Legionellosis	Infectious disease	http://www.kegg.jp/kegg-bin/show_pathway?hsa05134+1915+3303	55	2	0.184094	10.864	0.0143316	0.601926	1915;3303	EEF1A1;HSPA1A
hsa05034	Alcoholism酗酒	Substance dependence	http://www.kegg.jp/kegg-bin/show_pathway?hsa05034+8332+8340+8356	180	3	0.60249	4.97933	0.0214443	0.752579	8332;8340;8356	HIST1H2BL;HIST1H2AL;HIST1H3J
hsa05168	Herpes simplex infection	Infectious disease	http://www.kegg.jp/kegg-bin/show_pathway?hsa05168+3117+4049+6891	185	3	0.619226	4.84476	0.0230381	0.752579	3117;4049;6891	HLA-DQA1;LTA;TAP2
hsa04610	Complement and coagulation cascades	Immune system	http://www.kegg.jp/kegg-bin/show_pathway?hsa04610+629+717	79	2	0.264426	7.56354	0.0283178	0.832544	629;717	CFB;C2
hsa04211	Longevity regulating pathway	Aging	http://www.kegg.jp/kegg-bin/show_pathway?hsa04211+10919+26060	89	2	0.297898	6.71371	0.0352699	0.881962	10919;26060	EHMT2;APPL1
hsa05323	Rheumatoid arthritis	Immune disease	http://www.kegg.jp/kegg-bin/show_pathway?hsa05323+3117+534	90	2	0.301245	6.63911	0.0359984	0.881962	3117;534	HLA-DQA1;ATP6V1G2

## Sheet: bp
geneSet	description	link	size	overlap	expect	enrichmentRatio	pValue	FDR	overlapId	userId
GO:0002920	regulation of humoral immune response	http://amigo.geneontology.org/amigo/term/GO:0002920	68	3	0.146886	20.424	0.00042123	1	629;717;4049	CFB;C2;LTA
GO:0046470	phosphatidylcholine metabolic process	http://amigo.geneontology.org/amigo/term/GO:0046470	79	3	0.170647	17.5802	0.000653927	1	824;54979;80736	SLC44A4;HRASLS2;CAPN2
GO:0051567	histone H3-K9 methylation	http://amigo.geneontology.org/amigo/term/GO:0051567	32	2	0.0691228	28.934	0.0021603	1	3009;10919	EHMT2;HIST1H1B
GO:0006656	phosphatidylcholine biosynthetic process	http://amigo.geneontology.org/amigo/term/GO:0006656	35	2	0.075603	26.454	0.00258097	1	824;80736	SLC44A4;CAPN2
GO:0043414	macromolecule methylation	http://amigo.geneontology.org/amigo/term/GO:0043414	291	4	0.628585	6.3635	0.00345452	1	3009;10919;25821;346171	EHMT2;HIST1H1B;MTO1;ZFP57
GO:0050852	T cell receptor signaling pathway	http://amigo.geneontology.org/amigo/term/GO:0050852	143	3	0.308892	9.71212	0.00358993	1	3117;11118;11120	HLA-DQA1;BTN3A2;BTN2A1
GO:0061647	histone H3-K9 modification	http://amigo.geneontology.org/amigo/term/GO:0061647	45	2	0.0972039	20.5753	0.0042366	1	3009;10919	EHMT2;HIST1H1B
GO:0002455	humoral immune response mediated by circulating immunoglobulin	http://amigo.geneontology.org/amigo/term/GO:0002455	46	2	0.099364	20.128	0.00442318	1	717;4049	C2;LTA
GO:0030449	regulation of complement activation	http://amigo.geneontology.org/amigo/term/GO:0030449	49	2	0.105844	18.8957	0.0050054	1	629;717	CFB;C2
GO:2000257	regulation of protein activation cascade	http://amigo.geneontology.org/amigo/term/GO:2000257	50	2	0.108004	18.5178	0.00520691	1	629;717	CFB;C2
GO:0050851	antigen receptor-mediated signaling pathway	http://amigo.geneontology.org/amigo/term/GO:0050851	184	3	0.397456	7.54801	0.00723352	1	3117;11118;11120	HLA-DQA1;BTN3A2;BTN2A1
GO:0006305	DNA alkylation	http://amigo.geneontology.org/amigo/term/GO:0006305	66	2	0.142566	14.0286	0.00892236	1	10919;346171	EHMT2;ZFP57
GO:0006306	DNA methylation	http://amigo.geneontology.org/amigo/term/GO:0006306	66	2	0.142566	14.0286	0.00892236	1	10919;346171	EHMT2;ZFP57
GO:0097164	ammonium ion metabolic process	http://amigo.geneontology.org/amigo/term/GO:0097164	199	3	0.429857	6.97906	0.00896217	1	824;54979;80736	SLC44A4;HRASLS2;CAPN2
GO:0006956	complement activation	http://amigo.geneontology.org/amigo/term/GO:0006956	68	2	0.146886	13.616	0.00945004	1	629;717	CFB;C2
GO:0038034	signal transduction in absence of ligand	http://amigo.geneontology.org/amigo/term/GO:0038034	69	2	0.149046	13.4187	0.009719	1	3303;26060	APPL1;HSPA1A
GO:0097192	extrinsic apoptotic signaling pathway in absence of ligand	http://amigo.geneontology.org/amigo/term/GO:0097192	69	2	0.149046	13.4187	0.009719	1	3303;26060	APPL1;HSPA1A
GO:0090559	regulation of membrane permeability	http://amigo.geneontology.org/amigo/term/GO:0090559	79	2	0.170647	11.7201	0.012593	1	3303;9414	HSPA1A;TJP2
GO:0002449	lymphocyte mediated immunity	http://amigo.geneontology.org/amigo/term/GO:0002449	238	3	0.514101	5.83543	0.0145143	1	717;4049;11118	BTN3A2;C2;LTA
GO:0044728	DNA methylation or demethylation	http://amigo.geneontology.org/amigo/term/GO:0044728	87	2	0.187928	10.6424	0.0151267	1	10919;346171	EHMT2;ZFP57
GO:0006959	humoral immune response	http://amigo.geneontology.org/amigo/term/GO:0006959	242	3	0.522741	5.73898	0.0151725	1	629;717;4049	CFB;C2;LTA
GO:0002460	adaptive immune response based on somatic recombination of immune receptors built from immunoglobulin superfamily domains	http://amigo.geneontology.org/amigo/term/GO:0002460	248	3	0.535701	5.60013	0.0161911	1	717;4049;11118	BTN3A2;C2;LTA
GO:0002673	regulation of acute inflammatory response	http://amigo.geneontology.org/amigo/term/GO:0002673	92	2	0.198728	10.064	0.0168125	1	629;717	CFB;C2
GO:0072376	protein activation cascade	http://amigo.geneontology.org/amigo/term/GO:0072376	92	2	0.198728	10.064	0.0168125	1	629;717	CFB;C2
GO:0016485	protein processing	http://amigo.geneontology.org/amigo/term/GO:0016485	252	3	0.544342	5.51124	0.0168913	1	629;717;824	CFB;C2;CAPN2
GO:0006260	DNA replication	http://amigo.geneontology.org/amigo/term/GO:0006260	268	3	0.578903	5.18221	0.019861	1	5930;10919;23649	EHMT2;RBBP6;POLA2
GO:0032609	interferon-gamma production	http://amigo.geneontology.org/amigo/term/GO:0032609	106	2	0.228969	8.7348	0.0219344	1	4049;11118	BTN3A2;LTA
GO:0006275	regulation of DNA replication	http://amigo.geneontology.org/amigo/term/GO:0006275	107	2	0.231129	8.65317	0.0223222	1	5930;10919	EHMT2;RBBP6
GO:0006304	DNA modification	http://amigo.geneontology.org/amigo/term/GO:0006304	107	2	0.231129	8.65317	0.0223222	1	10919;346171	EHMT2;ZFP57
GO:0034219	carbohydrate transmembrane transport	http://amigo.geneontology.org/amigo/term/GO:0034219	109	2	0.235449	8.49439	0.0231064	1	26060;26503	SLC17A5;APPL1
GO:0006334	nucleosome assembly	http://amigo.geneontology.org/amigo/term/GO:0006334	109	2	0.235449	8.49439	0.0231064	1	3009;8340	HIST1H1B;HIST1H2BL
GO:0016064	immunoglobulin mediated immune response	http://amigo.geneontology.org/amigo/term/GO:0016064	110	2	0.23761	8.41717	0.0235027	1	717;4049	C2;LTA
GO:0034968	histone lysine methylation	http://amigo.geneontology.org/amigo/term/GO:0034968	110	2	0.23761	8.41717	0.0235027	1	3009;10919	EHMT2;HIST1H1B
GO:0070613	regulation of protein processing	http://amigo.geneontology.org/amigo/term/GO:0070613	111	2	0.23977	8.34134	0.0239019	1	629;717	CFB;C2
GO:0019724	B cell mediated immunity	http://amigo.geneontology.org/amigo/term/GO:0019724	112	2	0.24193	8.26687	0.0243038	1	717;4049	C2;LTA
GO:1903317	regulation of protein maturation	http://amigo.geneontology.org/amigo/term/GO:1903317	113	2	0.24409	8.19371	0.0247085	1	629;717	CFB;C2
GO:0002429	immune response-activating cell surface receptor signaling pathway	http://amigo.geneontology.org/amigo/term/GO:0002429	300	3	0.648026	4.62944	0.0266173	1	3117;11118;11120	HLA-DQA1;BTN3A2;BTN2A1
GO:0033209	tumor necrosis factor-mediated signaling pathway	http://amigo.geneontology.org/amigo/term/GO:0033209	118	2	0.25489	7.84652	0.0267735	1	3303;4049	LTA;HSPA1A
GO:0002478	antigen processing and presentation of exogenous peptide antigen	http://amigo.geneontology.org/amigo/term/GO:0002478	121	2	0.26137	7.65197	0.0280452	1	3117;6891	HLA-DQA1;TAP2
GO:0018022	peptidyl-lysine methylation	http://amigo.geneontology.org/amigo/term/GO:0018022	125	2	0.270011	7.40711	0.029778	1	3009;10919	EHMT2;HIST1H1B
GO:0019884	antigen processing and presentation of exogenous antigen	http://amigo.geneontology.org/amigo/term/GO:0019884	129	2	0.278651	7.17743	0.0315528	1	3117;6891	HLA-DQA1;TAP2
GO:0031497	chromatin assembly	http://amigo.geneontology.org/amigo/term/GO:0031497	129	2	0.278651	7.17743	0.0315528	1	3009;8340	HIST1H1B;HIST1H2BL
GO:0006865	amino acid transport	http://amigo.geneontology.org/amigo/term/GO:0006865	131	2	0.282971	7.06785	0.0324556	1	2744;26503	SLC17A5;GLS
GO:0016571	histone methylation	http://amigo.geneontology.org/amigo/term/GO:0016571	134	2	0.289452	6.90962	0.0338289	1	3009;10919	EHMT2;HIST1H1B
GO:0048002	antigen processing and presentation of peptide antigen	http://amigo.geneontology.org/amigo/term/GO:0048002	135	2	0.291612	6.85844	0.0342917	1	3117;6891	HLA-DQA1;TAP2
GO:0008286	insulin receptor signaling pathway	http://amigo.geneontology.org/amigo/term/GO:0008286	137	2	0.295932	6.75831	0.0352248	1	534;26060	ATP6V1G2;APPL1
GO:0008643	carbohydrate transport	http://amigo.geneontology.org/amigo/term/GO:0008643	142	2	0.306732	6.52034	0.0376005	1	26060;26503	SLC17A5;APPL1
GO:0034728	nucleosome organization	http://amigo.geneontology.org/amigo/term/GO:0034728	144	2	0.311052	6.42978	0.0385678	1	3009;8340	HIST1H1B;HIST1H2BL
GO:0051131	chaperone-mediated protein complex assembly	http://amigo.geneontology.org/amigo/term/GO:0051131	20	1	0.0432017	23.1472	0.0423502	1	3303	HSPA1A
GO:1902236	negative regulation of endoplasmic reticulum stress-induced intrinsic apoptotic signaling pathway	http://amigo.geneontology.org/amigo/term/GO:1902236	20	1	0.0432017	23.1472	0.0423502	1	3303	HSPA1A
GO:1901673	regulation of mitotic spindle assembly	http://amigo.geneontology.org/amigo/term/GO:1901673	20	1	0.0432017	23.1472	0.0423502	1	3303	HSPA1A
GO:0002097	tRNA wobble base modification	http://amigo.geneontology.org/amigo/term/GO:0002097	20	1	0.0432017	23.1472	0.0423502	1	25821	MTO1
GO:0002526	acute inflammatory response	http://amigo.geneontology.org/amigo/term/GO:0002526	154	2	0.332653	6.01227	0.0435452	1	629;717	CFB;C2
GO:0006333	chromatin assembly or disassembly	http://amigo.geneontology.org/amigo/term/GO:0006333	155	2	0.334813	5.97348	0.0440556	1	3009;8340	HIST1H1B;HIST1H2BL
GO:1901739	regulation of myoblast fusion	http://amigo.geneontology.org/amigo/term/GO:1901739	21	1	0.0453618	22.045	0.0444213	1	824	CAPN2
GO:0030307	positive regulation of cell growth	http://amigo.geneontology.org/amigo/term/GO:0030307	156	2	0.336973	5.93519	0.0445683	1	3009;80736	SLC44A4;HIST1H1B
GO:1902600	proton transmembrane transport	http://amigo.geneontology.org/amigo/term/GO:1902600	159	2	0.343454	5.8232	0.0461197	1	534;26503	SLC17A5;ATP6V1G2
GO:0002861	regulation of inflammatory response to antigenic stimulus	http://amigo.geneontology.org/amigo/term/GO:0002861	22	1	0.0475219	21.0429	0.0464881	1	4049	LTA
GO:0043576	regulation of respiratory gaseous exchange	http://amigo.geneontology.org/amigo/term/GO:0043576	22	1	0.0475219	21.0429	0.0464881	1	2744	GLS
GO:0032069	regulation of nuclease activity	http://amigo.geneontology.org/amigo/term/GO:0032069	22	1	0.0475219	21.0429	0.0464881	1	3303	HSPA1A
GO:0002479	antigen processing and presentation of exogenous peptide antigen via MHC class I, TAP-dependent	http://amigo.geneontology.org/amigo/term/GO:0002479	22	1	0.0475219	21.0429	0.0464881	1	6891	TAP2
GO:0070841	inclusion body assembly	http://amigo.geneontology.org/amigo/term/GO:0070841	22	1	0.0475219	21.0429	0.0464881	1	3303	HSPA1A
GO:0051570	regulation of histone H3-K9 methylation	http://amigo.geneontology.org/amigo/term/GO:0051570	23	1	0.049682	20.128	0.0485505	1	3009	HIST1H1B
GO:0042738	exogenous drug catabolic process	http://amigo.geneontology.org/amigo/term/GO:0042738	23	1	0.049682	20.128	0.0485505	1	1548	CYP2A6
GO:0010499	proteasomal ubiquitin-independent protein catabolic process	http://amigo.geneontology.org/amigo/term/GO:0010499	23	1	0.049682	20.128	0.0485505	1	5698	PSMB9
GO:0043901	negative regulation of multi-organism process	http://amigo.geneontology.org/amigo/term/GO:0043901	165	2	0.356414	5.61145	0.0492819	1	4049;4795	LTA;NFKBIL1
GO:0050821	protein stabilization	http://amigo.geneontology.org/amigo/term/GO:0050821	166	2	0.358574	5.57764	0.0498165	1	3009;3303	HIST1H1B;HSPA1A
GO:0090344	negative regulation of cell aging	http://amigo.geneontology.org/amigo/term/GO:0090344	24	1	0.0518421	19.2894	0.0506085	1	80317	ZKSCAN3
GO:0031664	regulation of lipopolysaccharide-mediated signaling pathway	http://amigo.geneontology.org/amigo/term/GO:0031664	24	1	0.0518421	19.2894	0.0506085	1	4795	NFKBIL1
GO:0051220	cytoplasmic sequestering of protein	http://amigo.geneontology.org/amigo/term/GO:0051220	24	1	0.0518421	19.2894	0.0506085	1	4795	NFKBIL1
GO:0032201	telomere maintenance via semi-conservative replication	http://amigo.geneontology.org/amigo/term/GO:0032201	24	1	0.0518421	19.2894	0.0506085	1	23649	POLA2
GO:0019882	antigen processing and presentation	http://amigo.geneontology.org/amigo/term/GO:0019882	171	2	0.369375	5.41455	0.0525213	1	3117;6891	HLA-DQA1;TAP2
GO:0006323	DNA packaging	http://amigo.geneontology.org/amigo/term/GO:0006323	171	2	0.369375	5.41455	0.0525213	1	3009;8340	HIST1H1B;HIST1H2BL
GO:0045117	azole transport	http://amigo.geneontology.org/amigo/term/GO:0045117	25	1	0.0540022	18.5178	0.0526622	1	80736	SLC44A4
GO:0031116	positive regulation of microtubule polymerization	http://amigo.geneontology.org/amigo/term/GO:0031116	25	1	0.0540022	18.5178	0.0526622	1	3303	HSPA1A
GO:0006541	glutamine metabolic process	http://amigo.geneontology.org/amigo/term/GO:0006541	25	1	0.0540022	18.5178	0.0526622	1	2744	GLS
GO:0042026	protein refolding	http://amigo.geneontology.org/amigo/term/GO:0042026	25	1	0.0540022	18.5178	0.0526622	1	3303	HSPA1A
GO:0060143	positive regulation of syncytium formation by plasma membrane fusion	http://amigo.geneontology.org/amigo/term/GO:0060143	25	1	0.0540022	18.5178	0.0526622	1	824	CAPN2
GO:0070199	establishment of protein localization to chromosome	http://amigo.geneontology.org/amigo/term/GO:0070199	25	1	0.0540022	18.5178	0.0526622	1	3009	HIST1H1B
GO:0035458	cellular response to interferon-beta	http://amigo.geneontology.org/amigo/term/GO:0035458	25	1	0.0540022	18.5178	0.0526622	1	824	CAPN2
GO:0006479	protein methylation	http://amigo.geneontology.org/amigo/term/GO:0006479	174	2	0.375855	5.3212	0.0541692	1	3009;10919	EHMT2;HIST1H1B
GO:0008213	protein alkylation	http://amigo.geneontology.org/amigo/term/GO:0008213	174	2	0.375855	5.3212	0.0541692	1	3009;10919	EHMT2;HIST1H1B
GO:0042590	antigen processing and presentation of exogenous peptide antigen via MHC class I	http://amigo.geneontology.org/amigo/term/GO:0042590	26	1	0.0561622	17.8056	0.0547116	1	6891	TAP2
GO:0071168	protein localization to chromatin	http://amigo.geneontology.org/amigo/term/GO:0071168	26	1	0.0561622	17.8056	0.0547116	1	3009	HIST1H1B
GO:0036152	phosphatidylethanolamine acyl-chain remodeling	http://amigo.geneontology.org/amigo/term/GO:0036152	26	1	0.0561622	17.8056	0.0547116	1	54979	HRASLS2
GO:0007088	regulation of mitotic nuclear division	http://amigo.geneontology.org/amigo/term/GO:0007088	178	2	0.384495	5.20162	0.0563949	1	3303;8881	HSPA1A;CDC16
GO:0009065	glutamine family amino acid catabolic process	http://amigo.geneontology.org/amigo/term/GO:0009065	27	1	0.0583223	17.1461	0.0567567	1	2744	GLS
GO:0071514	genetic imprinting	http://amigo.geneontology.org/amigo/term/GO:0071514	27	1	0.0583223	17.1461	0.0567567	1	346171	ZFP57
GO:0051085	chaperone cofactor-dependent protein refolding	http://amigo.geneontology.org/amigo/term/GO:0051085	27	1	0.0583223	17.1461	0.0567567	1	3303	HSPA1A
GO:0060142	regulation of syncytium formation by plasma membrane fusion	http://amigo.geneontology.org/amigo/term/GO:0060142	27	1	0.0583223	17.1461	0.0567567	1	824	CAPN2
GO:0007020	microtubule nucleation	http://amigo.geneontology.org/amigo/term/GO:0007020	27	1	0.0583223	17.1461	0.0567567	1	3303	HSPA1A
GO:0090169	regulation of spindle assembly	http://amigo.geneontology.org/amigo/term/GO:0090169	27	1	0.0583223	17.1461	0.0567567	1	3303	HSPA1A
GO:0002221	pattern recognition receptor signaling pathway	http://amigo.geneontology.org/amigo/term/GO:0002221	179	2	0.386655	5.17256	0.0569563	1	3303;4795	NFKBIL1;HSPA1A
GO:0010661	positive regulation of muscle cell apoptotic process	http://amigo.geneontology.org/amigo/term/GO:0010661	28	1	0.0604824	16.5337	0.0587975	1	824	CAPN2
GO:0006399	tRNA metabolic process	http://amigo.geneontology.org/amigo/term/GO:0006399	183	2	0.395296	5.0595	0.059222	1	7407;25821	MTO1;VARS
GO:0045648	positive regulation of erythrocyte differentiation	http://amigo.geneontology.org/amigo/term/GO:0045648	29	1	0.0626425	15.9636	0.060834	1	3303	HSPA1A
GO:0048147	negative regulation of fibroblast proliferation	http://amigo.geneontology.org/amigo/term/GO:0048147	29	1	0.0626425	15.9636	0.060834	1	4049	LTA
GO:0031112	positive regulation of microtubule polymerization or depolymerization	http://amigo.geneontology.org/amigo/term/GO:0031112	29	1	0.0626425	15.9636	0.060834	1	3303	HSPA1A
GO:0048265	response to pain	http://amigo.geneontology.org/amigo/term/GO:0048265	29	1	0.0626425	15.9636	0.060834	1	824	CAPN2
GO:0070979	protein K11-linked ubiquitination	http://amigo.geneontology.org/amigo/term/GO:0070979	29	1	0.0626425	15.9636	0.060834	1	8881	CDC16
GO:0006298	mismatch repair	http://amigo.geneontology.org/amigo/term/GO:0006298	30	1	0.0648026	15.4315	0.0628662	1	4439	MSH5
GO:0003016	respiratory system process	http://amigo.geneontology.org/amigo/term/GO:0003016	30	1	0.0648026	15.4315	0.0628662	1	2744	GLS
GO:0002183	cytoplasmic translational initiation	http://amigo.geneontology.org/amigo/term/GO:0002183	30	1	0.0648026	15.4315	0.0628662	1	8665	EIF3F
GO:0060251	regulation of glial cell proliferation	http://amigo.geneontology.org/amigo/term/GO:0060251	31	1	0.0669627	14.9337	0.0648942	1	4049	LTA
GO:0031935	regulation of chromatin silencing	http://amigo.geneontology.org/amigo/term/GO:0031935	31	1	0.0669627	14.9337	0.0648942	1	3009	HIST1H1B
GO:0071222	cellular response to lipopolysaccharide	http://amigo.geneontology.org/amigo/term/GO:0071222	193	2	0.416897	4.79735	0.0650209	1	824;4795	NFKBIL1;CAPN2
GO:0051084	'de novo' posttranslational protein folding	http://amigo.geneontology.org/amigo/term/GO:0051084	32	1	0.0691228	14.467	0.0669179	1	3303	HSPA1A
GO:0010831	positive regulation of myotube differentiation	http://amigo.geneontology.org/amigo/term/GO:0010831	32	1	0.0691228	14.467	0.0669179	1	824	CAPN2
GO:1902235	regulation of endoplasmic reticulum stress-induced intrinsic apoptotic signaling pathway	http://amigo.geneontology.org/amigo/term/GO:1902235	32	1	0.0691228	14.467	0.0669179	1	3303	HSPA1A
GO:0006270	DNA replication initiation	http://amigo.geneontology.org/amigo/term/GO:0006270	32	1	0.0691228	14.467	0.0669179	1	23649	POLA2
GO:0050892	intestinal absorption	http://amigo.geneontology.org/amigo/term/GO:0050892	33	1	0.0712829	14.0286	0.0689373	1	9414	TJP2
GO:1901099	negative regulation of signal transduction in absence of ligand	http://amigo.geneontology.org/amigo/term/GO:1901099	33	1	0.0712829	14.0286	0.0689373	1	3303	HSPA1A
GO:2001240	negative regulation of extrinsic apoptotic signaling pathway in absence of ligand	http://amigo.geneontology.org/amigo/term/GO:2001240	33	1	0.0712829	14.0286	0.0689373	1	3303	HSPA1A
GO:0060969	negative regulation of gene silencing	http://amigo.geneontology.org/amigo/term/GO:0060969	33	1	0.0712829	14.0286	0.0689373	1	3009	HIST1H1B
GO:0035456	response to interferon-beta	http://amigo.geneontology.org/amigo/term/GO:0035456	33	1	0.0712829	14.0286	0.0689373	1	824	CAPN2
GO:0071219	cellular response to molecule of bacterial origin	http://amigo.geneontology.org/amigo/term/GO:0071219	200	2	0.432017	4.62944	0.0691905	1	824;4795	NFKBIL1;CAPN2
GO:0051783	regulation of nuclear division	http://amigo.geneontology.org/amigo/term/GO:0051783	202	2	0.436337	4.58361	0.0703979	1	3303;8881	HSPA1A;CDC16
GO:0014047	glutamate secretion	http://amigo.geneontology.org/amigo/term/GO:0014047	34	1	0.0734429	13.616	0.0709524	1	2744	GLS
GO:0006958	complement activation, classical pathway	http://amigo.geneontology.org/amigo/term/GO:0006958	34	1	0.0734429	13.616	0.0709524	1	717	C2
GO:0070423	nucleotide-binding oligomerization domain containing signaling pathway	http://amigo.geneontology.org/amigo/term/GO:0070423	34	1	0.0734429	13.616	0.0709524	1	3303	HSPA1A
GO:0002064	epithelial cell development	http://amigo.geneontology.org/amigo/term/GO:0002064	206	2	0.444978	4.49461	0.0728337	1	1041;9414	CDSN;TJP2
GO:0065004	protein-DNA complex assembly	http://amigo.geneontology.org/amigo/term/GO:0065004	206	2	0.444978	4.49461	0.0728337	1	3009;8340	HIST1H1B;HIST1H2BL
GO:0010665	regulation of cardiac muscle cell apoptotic process	http://amigo.geneontology.org/amigo/term/GO:0010665	35	1	0.075603	13.227	0.0729634	1	824	CAPN2
GO:0035872	nucleotide-binding domain, leucine rich repeat containing receptor signaling pathway	http://amigo.geneontology.org/amigo/term/GO:0035872	35	1	0.075603	13.227	0.0729634	1	3303	HSPA1A
GO:0032869	cellular response to insulin stimulus	http://amigo.geneontology.org/amigo/term/GO:0032869	209	2	0.451458	4.43009	0.0746785	1	534;26060	ATP6V1G2;APPL1
GO:0033572	transferrin transport	http://amigo.geneontology.org/amigo/term/GO:0033572	36	1	0.0777631	12.8596	0.0749701	1	534	ATP6V1G2
GO:0006458	'de novo' protein folding	http://amigo.geneontology.org/amigo/term/GO:0006458	36	1	0.0777631	12.8596	0.0749701	1	3303	HSPA1A
GO:0033120	positive regulation of RNA splicing	http://amigo.geneontology.org/amigo/term/GO:0033120	36	1	0.0777631	12.8596	0.0749701	1	3303	HSPA1A
GO:0015695	organic cation transport	http://amigo.geneontology.org/amigo/term/GO:0015695	37	1	0.0799232	12.512	0.0769725	1	80736	SLC44A4
GO:0010662	regulation of striated muscle cell apoptotic process	http://amigo.geneontology.org/amigo/term/GO:0010662	37	1	0.0799232	12.512	0.0769725	1	824	CAPN2
GO:0031145	anaphase-promoting complex-dependent catabolic process	http://amigo.geneontology.org/amigo/term/GO:0031145	37	1	0.0799232	12.512	0.0769725	1	8881	CDC16
GO:0060236	regulation of mitotic spindle organization	http://amigo.geneontology.org/amigo/term/GO:0060236	37	1	0.0799232	12.512	0.0769725	1	3303	HSPA1A
GO:0030488	tRNA methylation	http://amigo.geneontology.org/amigo/term/GO:0030488	37	1	0.0799232	12.512	0.0769725	1	25821	MTO1
GO:0030857	negative regulation of epithelial cell differentiation	http://amigo.geneontology.org/amigo/term/GO:0030857	38	1	0.0820833	12.1827	0.0789708	1	1041	CDSN
GO:0010659	cardiac muscle cell apoptotic process	http://amigo.geneontology.org/amigo/term/GO:0010659	38	1	0.0820833	12.1827	0.0789708	1	824	CAPN2
GO:0015682	ferric iron transport	http://amigo.geneontology.org/amigo/term/GO:0015682	38	1	0.0820833	12.1827	0.0789708	1	534	ATP6V1G2
GO:0072512	trivalent inorganic cation transport	http://amigo.geneontology.org/amigo/term/GO:0072512	38	1	0.0820833	12.1827	0.0789708	1	534	ATP6V1G2
GO:0034122	negative regulation of toll-like receptor signaling pathway	http://amigo.geneontology.org/amigo/term/GO:0034122	38	1	0.0820833	12.1827	0.0789708	1	4795	NFKBIL1
GO:0006536	glutamate metabolic process	http://amigo.geneontology.org/amigo/term/GO:0006536	38	1	0.0820833	12.1827	0.0789708	1	2744	GLS
GO:0031062	positive regulation of histone methylation	http://amigo.geneontology.org/amigo/term/GO:0031062	38	1	0.0820833	12.1827	0.0789708	1	3009	HIST1H1B
GO:0002714	positive regulation of B cell mediated immunity	http://amigo.geneontology.org/amigo/term/GO:0002714	38	1	0.0820833	12.1827	0.0789708	1	4049	LTA
GO:0002891	positive regulation of immunoglobulin mediated immune response	http://amigo.geneontology.org/amigo/term/GO:0002891	38	1	0.0820833	12.1827	0.0789708	1	4049	LTA
GO:0035329	hippo signaling	http://amigo.geneontology.org/amigo/term/GO:0035329	38	1	0.0820833	12.1827	0.0789708	1	9414	TJP2
GO:0007584	response to nutrient	http://amigo.geneontology.org/amigo/term/GO:0007584	216	2	0.466579	4.28652	0.0790417	1	717;4049	C2;LTA
GO:2000772	regulation of cellular senescence	http://amigo.geneontology.org/amigo/term/GO:2000772	39	1	0.0842434	11.8704	0.0809648	1	80317	ZKSCAN3
GO:0045616	regulation of keratinocyte differentiation	http://amigo.geneontology.org/amigo/term/GO:0045616	39	1	0.0842434	11.8704	0.0809648	1	1041	CDSN
GO:0070317	negative regulation of G0 to G1 transition	http://amigo.geneontology.org/amigo/term/GO:0070317	39	1	0.0842434	11.8704	0.0809648	1	10919	EHMT2
GO:0097191	extrinsic apoptotic signaling pathway	http://amigo.geneontology.org/amigo/term/GO:0097191	220	2	0.475219	4.20859	0.0815708	1	3303;26060	APPL1;HSPA1A
GO:0071216	cellular response to biotic stimulus	http://amigo.geneontology.org/amigo/term/GO:0071216	222	2	0.479539	4.17067	0.0828448	1	824;4795	NFKBIL1;CAPN2
GO:0035315	hair cell differentiation	http://amigo.geneontology.org/amigo/term/GO:0035315	40	1	0.0864035	11.5736	0.0829547	1	80736	SLC44A4
GO:0010658	striated muscle cell apoptotic process	http://amigo.geneontology.org/amigo/term/GO:0010658	40	1	0.0864035	11.5736	0.0829547	1	824	CAPN2
GO:0043277	apoptotic cell clearance	http://amigo.geneontology.org/amigo/term/GO:0043277	40	1	0.0864035	11.5736	0.0829547	1	717	C2
GO:0007520	myoblast fusion	http://amigo.geneontology.org/amigo/term/GO:0007520	40	1	0.0864035	11.5736	0.0829547	1	824	CAPN2
GO:0045910	negative regulation of DNA recombination	http://amigo.geneontology.org/amigo/term/GO:0045910	40	1	0.0864035	11.5736	0.0829547	1	3009	HIST1H1B
GO:0014009	glial cell proliferation	http://amigo.geneontology.org/amigo/term/GO:0014009	41	1	0.0885635	11.2913	0.0849403	1	4049	LTA
GO:0090224	regulation of spindle organization	http://amigo.geneontology.org/amigo/term/GO:0090224	41	1	0.0885635	11.2913	0.0849403	1	3303	HSPA1A
GO:0000959	mitochondrial RNA metabolic process	http://amigo.geneontology.org/amigo/term/GO:0000959	41	1	0.0885635	11.2913	0.0849403	1	25821	MTO1
GO:1901028	regulation of mitochondrial outer membrane permeabilization involved in apoptotic signaling pathway	http://amigo.geneontology.org/amigo/term/GO:1901028	42	1	0.0907236	11.0225	0.0869218	1	3303	HSPA1A
GO:0030261	chromosome condensation	http://amigo.geneontology.org/amigo/term/GO:0030261	42	1	0.0907236	11.0225	0.0869218	1	3009	HIST1H1B
GO:0002758	innate immune response-activating signal transduction	http://amigo.geneontology.org/amigo/term/GO:0002758	230	2	0.49682	4.0256	0.0880027	1	3303;4795	NFKBIL1;HSPA1A
GO:0071356	cellular response to tumor necrosis factor	http://amigo.geneontology.org/amigo/term/GO:0071356	231	2	0.49898	4.00818	0.0886542	1	3303;4049	LTA;HSPA1A
GO:0031113	regulation of microtubule polymerization	http://amigo.geneontology.org/amigo/term/GO:0031113	43	1	0.0928837	10.7661	0.0888991	1	3303	HSPA1A
GO:0072348	sulfur compound transport	http://amigo.geneontology.org/amigo/term/GO:0072348	43	1	0.0928837	10.7661	0.0888991	1	80736	SLC44A4
GO:0070316	regulation of G0 to G1 transition	http://amigo.geneontology.org/amigo/term/GO:0070316	43	1	0.0928837	10.7661	0.0888991	1	10919	EHMT2
GO:0002832	negative regulation of response to biotic stimulus	http://amigo.geneontology.org/amigo/term/GO:0002832	43	1	0.0928837	10.7661	0.0888991	1	4795	NFKBIL1
GO:0002474	antigen processing and presentation of peptide antigen via MHC class I	http://amigo.geneontology.org/amigo/term/GO:0002474	43	1	0.0928837	10.7661	0.0888991	1	6891	TAP2
GO:1903573	negative regulation of response to endoplasmic reticulum stress	http://amigo.geneontology.org/amigo/term/GO:1903573	43	1	0.0928837	10.7661	0.0888991	1	3303	HSPA1A
GO:0002437	inflammatory response to antigenic stimulus	http://amigo.geneontology.org/amigo/term/GO:0002437	44	1	0.0950438	10.5215	0.0908723	1	4049	LTA
GO:0071364	cellular response to epidermal growth factor stimulus	http://amigo.geneontology.org/amigo/term/GO:0071364	44	1	0.0950438	10.5215	0.0908723	1	1915	EEF1A1
GO:2001239	regulation of extrinsic apoptotic signaling pathway in absence of ligand	http://amigo.geneontology.org/amigo/term/GO:2001239	44	1	0.0950438	10.5215	0.0908723	1	3303	HSPA1A
GO:1900034	regulation of cellular response to heat	http://amigo.geneontology.org/amigo/term/GO:1900034	44	1	0.0950438	10.5215	0.0908723	1	3303	HSPA1A
GO:0006418	tRNA aminoacylation for protein translation	http://amigo.geneontology.org/amigo/term/GO:0006418	45	1	0.0972039	10.2877	0.0928413	1	7407	VARS
GO:0045646	regulation of erythrocyte differentiation	http://amigo.geneontology.org/amigo/term/GO:0045646	45	1	0.0972039	10.2877	0.0928413	1	3303	HSPA1A
GO:0061028	establishment of endothelial barrier	http://amigo.geneontology.org/amigo/term/GO:0061028	45	1	0.0972039	10.2877	0.0928413	1	9414	TJP2
GO:0045023	G0 to G1 transition	http://amigo.geneontology.org/amigo/term/GO:0045023	45	1	0.0972039	10.2877	0.0928413	1	10919	EHMT2
GO:0032757	positive regulation of interleukin-8 production	http://amigo.geneontology.org/amigo/term/GO:0032757	45	1	0.0972039	10.2877	0.0928413	1	3303	HSPA1A
GO:0001961	positive regulation of cytokine-mediated signaling pathway	http://amigo.geneontology.org/amigo/term/GO:0001961	45	1	0.0972039	10.2877	0.0928413	1	3303	HSPA1A
GO:0007129	synapsis	http://amigo.geneontology.org/amigo/term/GO:0007129	45	1	0.0972039	10.2877	0.0928413	1	4439	MSH5
GO:0090342	regulation of cell aging	http://amigo.geneontology.org/amigo/term/GO:0090342	46	1	0.099364	10.064	0.0948061	1	80317	ZKSCAN3
GO:1901068	guanosine-containing compound metabolic process	http://amigo.geneontology.org/amigo/term/GO:1901068	46	1	0.099364	10.064	0.0948061	1	9414	TJP2
GO:0046474	glycerophospholipid biosynthetic process	http://amigo.geneontology.org/amigo/term/GO:0046474	242	2	0.522741	3.82599	0.0959167	1	824;80736	SLC44A4;CAPN2
GO:0071824	protein-DNA complex subunit organization	http://amigo.geneontology.org/amigo/term/GO:0071824	242	2	0.522741	3.82599	0.0959167	1	3009;8340	HIST1H1B;HIST1H2BL
GO:1903727	positive regulation of phospholipid metabolic process	http://amigo.geneontology.org/amigo/term/GO:1903727	47	1	0.101524	9.84988	0.0967668	1	824	CAPN2
GO:0071103	DNA conformation change	http://amigo.geneontology.org/amigo/term/GO:0071103	245	2	0.529221	3.77914	0.0979269	1	3009;8340	HIST1H1B;HIST1H2BL
GO:0043039	tRNA aminoacylation	http://amigo.geneontology.org/amigo/term/GO:0043039	48	1	0.103684	9.64468	0.0987234	1	7407	VARS
GO:0070849	response to epidermal growth factor	http://amigo.geneontology.org/amigo/term/GO:0070849	48	1	0.103684	9.64468	0.0987234	1	1915	EEF1A1
GO:0043038	amino acid activation	http://amigo.geneontology.org/amigo/term/GO:0043038	49	1	0.105844	9.44785	0.100676	1	7407	VARS
GO:0051181	cofactor transport	http://amigo.geneontology.org/amigo/term/GO:0051181	49	1	0.105844	9.44785	0.100676	1	80736	SLC44A4
GO:0045927	positive regulation of growth	http://amigo.geneontology.org/amigo/term/GO:0045927	250	2	0.540022	3.70356	0.101304	1	3009;80736	SLC44A4;HIST1H1B
GO:0045926	negative regulation of growth	http://amigo.geneontology.org/amigo/term/GO:0045926	250	2	0.540022	3.70356	0.101304	1	3303;4049	LTA;HSPA1A
GO:0034612	response to tumor necrosis factor	http://amigo.geneontology.org/amigo/term/GO:0034612	251	2	0.542182	3.6888	0.101984	1	3303;4049	LTA;HSPA1A
GO:0002218	activation of innate immune response	http://amigo.geneontology.org/amigo/term/GO:0002218	252	2	0.544342	3.67416	0.102664	1	3303;4795	NFKBIL1;HSPA1A
GO:0019369	arachidonic acid metabolic process	http://amigo.geneontology.org/amigo/term/GO:0019369	51	1	0.110164	9.07734	0.104568	1	1548	CYP2A6
GO:0060760	positive regulation of response to cytokine stimulus	http://amigo.geneontology.org/amigo/term/GO:0060760	51	1	0.110164	9.07734	0.104568	1	3303	HSPA1A
GO:0000209	protein polyubiquitination	http://amigo.geneontology.org/amigo/term/GO:0000209	255	2	0.550822	3.63094	0.104714	1	5930;8881	CDC16;RBBP6
GO:0010823	negative regulation of mitochondrion organization	http://amigo.geneontology.org/amigo/term/GO:0010823	52	1	0.112324	8.90278	0.106509	1	3303	HSPA1A
GO:0097345	mitochondrial outer membrane permeabilization	http://amigo.geneontology.org/amigo/term/GO:0097345	52	1	0.112324	8.90278	0.106509	1	3303	HSPA1A
GO:0007131	reciprocal meiotic recombination	http://amigo.geneontology.org/amigo/term/GO:0007131	52	1	0.112324	8.90278	0.106509	1	4439	MSH5
GO:0035825	homologous recombination	http://amigo.geneontology.org/amigo/term/GO:0035825	52	1	0.112324	8.90278	0.106509	1	4439	MSH5
GO:0033260	nuclear DNA replication	http://amigo.geneontology.org/amigo/term/GO:0033260	52	1	0.112324	8.90278	0.106509	1	23649	POLA2
GO:0002712	regulation of B cell mediated immunity	http://amigo.geneontology.org/amigo/term/GO:0002712	52	1	0.112324	8.90278	0.106509	1	4049	LTA
GO:0002889	regulation of immunoglobulin mediated immune response	http://amigo.geneontology.org/amigo/term/GO:0002889	52	1	0.112324	8.90278	0.106509	1	4049	LTA
GO:0040029	regulation of gene expression, epigenetic	http://amigo.geneontology.org/amigo/term/GO:0040029	258	2	0.557302	3.58872	0.106776	1	3009;346171	HIST1H1B;ZFP57
GO:0032720	negative regulation of tumor necrosis factor production	http://amigo.geneontology.org/amigo/term/GO:0032720	53	1	0.114485	8.7348	0.108445	1	4795	NFKBIL1
GO:1902110	positive regulation of mitochondrial membrane permeability involved in apoptotic process	http://amigo.geneontology.org/amigo/term/GO:1902110	54	1	0.116645	8.57305	0.110377	1	3303	HSPA1A
GO:0045143	homologous chromosome segregation	http://amigo.geneontology.org/amigo/term/GO:0045143	54	1	0.116645	8.57305	0.110377	1	4439	MSH5
GO:0032868	response to insulin	http://amigo.geneontology.org/amigo/term/GO:0032868	264	2	0.570263	3.50715	0.110932	1	534;26060	ATP6V1G2;APPL1
GO:0050766	positive regulation of phagocytosis	http://amigo.geneontology.org/amigo/term/GO:0050766	55	1	0.118805	8.41717	0.112305	1	717	C2
GO:1903556	negative regulation of tumor necrosis factor superfamily cytokine production	http://amigo.geneontology.org/amigo/term/GO:1903556	55	1	0.118805	8.41717	0.112305	1	4795	NFKBIL1
GO:0046324	regulation of glucose import	http://amigo.geneontology.org/amigo/term/GO:0046324	55	1	0.118805	8.41717	0.112305	1	26060	APPL1
GO:0098656	anion transmembrane transport	http://amigo.geneontology.org/amigo/term/GO:0098656	266	2	0.574583	3.48079	0.112327	1	1192;80736	SLC44A4;CLIC1
GO:0031647	regulation of protein stability	http://amigo.geneontology.org/amigo/term/GO:0031647	267	2	0.576743	3.46775	0.113026	1	3009;3303	HIST1H1B;HSPA1A
GO:0015800	acidic amino acid transport	http://amigo.geneontology.org/amigo/term/GO:0015800	56	1	0.120965	8.26687	0.114228	1	2744	GLS
GO:0031663	lipopolysaccharide-mediated signaling pathway	http://amigo.geneontology.org/amigo/term/GO:0031663	56	1	0.120965	8.26687	0.114228	1	4795	NFKBIL1
GO:1902686	mitochondrial outer membrane permeabilization involved in programmed cell death	http://amigo.geneontology.org/amigo/term/GO:1902686	56	1	0.120965	8.26687	0.114228	1	3303	HSPA1A
GO:0061077	chaperone-mediated protein folding	http://amigo.geneontology.org/amigo/term/GO:0061077	56	1	0.120965	8.26687	0.114228	1	3303	HSPA1A
GO:0000768	syncytium formation by plasma membrane fusion	http://amigo.geneontology.org/amigo/term/GO:0000768	56	1	0.120965	8.26687	0.114228	1	824	CAPN2
GO:0010830	regulation of myotube differentiation	http://amigo.geneontology.org/amigo/term/GO:0010830	56	1	0.120965	8.26687	0.114228	1	824	CAPN2
GO:0140253	cell-cell fusion	http://amigo.geneontology.org/amigo/term/GO:0140253	56	1	0.120965	8.26687	0.114228	1	824	CAPN2
GO:0045017	glycerolipid biosynthetic process	http://amigo.geneontology.org/amigo/term/GO:0045017	271	2	0.585383	3.41656	0.115835	1	824;80736	SLC44A4;CAPN2
GO:0010803	regulation of tumor necrosis factor-mediated signaling pathway	http://amigo.geneontology.org/amigo/term/GO:0010803	57	1	0.123125	8.12183	0.116148	1	3303	HSPA1A
GO:0016579	protein deubiquitination	http://amigo.geneontology.org/amigo/term/GO:0016579	272	2	0.587544	3.404	0.11654	1	5698;8665	EIF3F;PSMB9
GO:0006310	DNA recombination	http://amigo.geneontology.org/amigo/term/GO:0006310	273	2	0.589704	3.39153	0.117247	1	3009;4439	MSH5;HIST1H1B
GO:0045669	positive regulation of osteoblast differentiation	http://amigo.geneontology.org/amigo/term/GO:0045669	58	1	0.125285	7.9818	0.118064	1	1192	CLIC1
GO:0035794	positive regulation of mitochondrial membrane permeability	http://amigo.geneontology.org/amigo/term/GO:0035794	58	1	0.125285	7.9818	0.118064	1	3303	HSPA1A
GO:0051155	positive regulation of striated muscle cell differentiation	http://amigo.geneontology.org/amigo/term/GO:0051155	58	1	0.125285	7.9818	0.118064	1	824	CAPN2
GO:0006949	syncytium formation	http://amigo.geneontology.org/amigo/term/GO:0006949	58	1	0.125285	7.9818	0.118064	1	824	CAPN2
GO:0070527	platelet aggregation	http://amigo.geneontology.org/amigo/term/GO:0070527	59	1	0.127445	7.84652	0.119976	1	1192	CLIC1
GO:0045604	regulation of epidermal cell differentiation	http://amigo.geneontology.org/amigo/term/GO:0045604	59	1	0.127445	7.84652	0.119976	1	1041	CDSN
GO:1902108	regulation of mitochondrial membrane permeability involved in apoptotic process	http://amigo.geneontology.org/amigo/term/GO:1902108	59	1	0.127445	7.84652	0.119976	1	3303	HSPA1A
GO:0002753	cytoplasmic pattern recognition receptor signaling pathway	http://amigo.geneontology.org/amigo/term/GO:0002753	59	1	0.127445	7.84652	0.119976	1	3303	HSPA1A
GO:1905268	negative regulation of chromatin organization	http://amigo.geneontology.org/amigo/term/GO:1905268	59	1	0.127445	7.84652	0.119976	1	3009	HIST1H1B
GO:0007040	lysosome organization	http://amigo.geneontology.org/amigo/term/GO:0007040	60	1	0.129605	7.71574	0.121883	1	80317	ZKSCAN3
GO:0080171	lytic vacuole organization	http://amigo.geneontology.org/amigo/term/GO:0080171	60	1	0.129605	7.71574	0.121883	1	80317	ZKSCAN3
GO:0019748	secondary metabolic process	http://amigo.geneontology.org/amigo/term/GO:0019748	60	1	0.129605	7.71574	0.121883	1	1548	CYP2A6
GO:0045815	positive regulation of gene expression, epigenetic	http://amigo.geneontology.org/amigo/term/GO:0045815	60	1	0.129605	7.71574	0.121883	1	3009	HIST1H1B
GO:0042490	mechanoreceptor differentiation	http://amigo.geneontology.org/amigo/term/GO:0042490	60	1	0.129605	7.71574	0.121883	1	80736	SLC44A4
GO:1905710	positive regulation of membrane permeability	http://amigo.geneontology.org/amigo/term/GO:1905710	60	1	0.129605	7.71574	0.121883	1	3303	HSPA1A
GO:0006826	iron ion transport	http://amigo.geneontology.org/amigo/term/GO:0006826	60	1	0.129605	7.71574	0.121883	1	534	ATP6V1G2
GO:0140014	mitotic nuclear division	http://amigo.geneontology.org/amigo/term/GO:0140014	282	2	0.609144	3.28329	0.123653	1	3303;8881	HSPA1A;CDC16
GO:0070059	intrinsic apoptotic signaling pathway in response to endoplasmic reticulum stress	http://amigo.geneontology.org/amigo/term/GO:0070059	61	1	0.131765	7.58925	0.123787	1	3303	HSPA1A
GO:0090307	mitotic spindle assembly	http://amigo.geneontology.org/amigo/term/GO:0090307	61	1	0.131765	7.58925	0.123787	1	3303	HSPA1A
GO:0008654	phospholipid biosynthetic process	http://amigo.geneontology.org/amigo/term/GO:0008654	283	2	0.611304	3.27169	0.12437	1	824;80736	SLC44A4;CAPN2
GO:0032729	positive regulation of interferon-gamma production	http://amigo.geneontology.org/amigo/term/GO:0032729	62	1	0.133925	7.46685	0.125687	1	4049	LTA
GO:0019080	viral gene expression	http://amigo.geneontology.org/amigo/term/GO:0019080	62	1	0.133925	7.46685	0.125687	1	8665	EIF3F
GO:0009167	purine ribonucleoside monophosphate metabolic process	http://amigo.geneontology.org/amigo/term/GO:0009167	285	2	0.615625	3.24873	0.125807	1	3303;9414	HSPA1A;TJP2
GO:0009126	purine nucleoside monophosphate metabolic process	http://amigo.geneontology.org/amigo/term/GO:0009126	286	2	0.617785	3.23737	0.126527	1	3303;9414	HSPA1A;TJP2
GO:0001885	endothelial cell development	http://amigo.geneontology.org/amigo/term/GO:0001885	63	1	0.136085	7.34832	0.127582	1	9414	TJP2
GO:0046323	glucose import	http://amigo.geneontology.org/amigo/term/GO:0046323	63	1	0.136085	7.34832	0.127582	1	26060	APPL1
GO:0044786	cell cycle DNA replication	http://amigo.geneontology.org/amigo/term/GO:0044786	63	1	0.136085	7.34832	0.127582	1	23649	POLA2
GO:0070192	chromosome organization involved in meiotic cell cycle	http://amigo.geneontology.org/amigo/term/GO:0070192	63	1	0.136085	7.34832	0.127582	1	4439	MSH5
GO:0031060	regulation of histone methylation	http://amigo.geneontology.org/amigo/term/GO:0031060	63	1	0.136085	7.34832	0.127582	1	3009	HIST1H1B
GO:0070646	protein modification by small protein removal	http://amigo.geneontology.org/amigo/term/GO:0070646	288	2	0.622105	3.21489	0.127971	1	5698;8665	EIF3F;PSMB9
GO:0007585	respiratory gaseous exchange	http://amigo.geneontology.org/amigo/term/GO:0007585	64	1	0.138246	7.23351	0.129474	1	2744	GLS
GO:0014015	positive regulation of gliogenesis	http://amigo.geneontology.org/amigo/term/GO:0014015	64	1	0.138246	7.23351	0.129474	1	4049	LTA
GO:0032677	regulation of interleukin-8 production	http://amigo.geneontology.org/amigo/term/GO:0032677	64	1	0.138246	7.23351	0.129474	1	3303	HSPA1A
GO:0034121	regulation of toll-like receptor signaling pathway	http://amigo.geneontology.org/amigo/term/GO:0034121	64	1	0.138246	7.23351	0.129474	1	4795	NFKBIL1
GO:0090398	cellular senescence	http://amigo.geneontology.org/amigo/term/GO:0090398	65	1	0.140406	7.12222	0.131362	1	80317	ZKSCAN3
GO:0010660	regulation of muscle cell apoptotic process	http://amigo.geneontology.org/amigo/term/GO:0010660	66	1	0.142566	7.01431	0.133245	1	824	CAPN2
GO:1901607	alpha-amino acid biosynthetic process	http://amigo.geneontology.org/amigo/term/GO:1901607	66	1	0.142566	7.01431	0.133245	1	2744	GLS
GO:0071230	cellular response to amino acid stimulus	http://amigo.geneontology.org/amigo/term/GO:0071230	67	1	0.144726	6.90962	0.135125	1	824	CAPN2
GO:0009161	ribonucleoside monophosphate metabolic process	http://amigo.geneontology.org/amigo/term/GO:0009161	299	2	0.645866	3.09662	0.135982	1	3303;9414	HSPA1A;TJP2
GO:0051881	regulation of mitochondrial membrane potential	http://amigo.geneontology.org/amigo/term/GO:0051881	68	1	0.146886	6.80801	0.137001	1	1192	CLIC1
GO:0046128	purine ribonucleoside metabolic process	http://amigo.geneontology.org/amigo/term/GO:0046128	69	1	0.149046	6.70934	0.138873	1	9414	TJP2
GO:0046902	regulation of mitochondrial membrane permeability	http://amigo.geneontology.org/amigo/term/GO:0046902	69	1	0.149046	6.70934	0.138873	1	3303	HSPA1A
GO:0051705	multi-organism behavior	http://amigo.geneontology.org/amigo/term/GO:0051705	69	1	0.149046	6.70934	0.138873	1	2744	GLS
GO:0031397	negative regulation of protein ubiquitination	http://amigo.geneontology.org/amigo/term/GO:0031397	70	1	0.151206	6.61349	0.14074	1	3303	HSPA1A
GO:0010657	muscle cell apoptotic process	http://amigo.geneontology.org/amigo/term/GO:0010657	70	1	0.151206	6.61349	0.14074	1	824	CAPN2
GO:0031110	regulation of microtubule polymerization or depolymerization	http://amigo.geneontology.org/amigo/term/GO:0031110	71	1	0.153366	6.52034	0.142604	1	3303	HSPA1A
GO:0032637	interleukin-8 production	http://amigo.geneontology.org/amigo/term/GO:0032637	71	1	0.153366	6.52034	0.142604	1	3303	HSPA1A
GO:0032945	negative regulation of mononuclear cell proliferation	http://amigo.geneontology.org/amigo/term/GO:0032945	71	1	0.153366	6.52034	0.142604	1	7940	LST1
GO:0050672	negative regulation of lymphocyte proliferation	http://amigo.geneontology.org/amigo/term/GO:0050672	71	1	0.153366	6.52034	0.142604	1	7940	LST1
GO:0030512	negative regulation of transforming growth factor beta receptor signaling pathway	http://amigo.geneontology.org/amigo/term/GO:0030512	71	1	0.153366	6.52034	0.142604	1	3303	HSPA1A
GO:0046785	microtubule polymerization	http://amigo.geneontology.org/amigo/term/GO:0046785	72	1	0.155526	6.42978	0.144464	1	3303	HSPA1A
GO:0042278	purine nucleoside metabolic process	http://amigo.geneontology.org/amigo/term/GO:0042278	72	1	0.155526	6.42978	0.144464	1	9414	TJP2
GO:0043618	regulation of transcription from RNA polymerase II promoter in response to stress	http://amigo.geneontology.org/amigo/term/GO:0043618	72	1	0.155526	6.42978	0.144464	1	3303	HSPA1A
GO:0010827	regulation of glucose transmembrane transport	http://amigo.geneontology.org/amigo/term/GO:0010827	73	1	0.157686	6.3417	0.14632	1	26060	APPL1
GO:1903845	negative regulation of cellular response to transforming growth factor beta stimulus	http://amigo.geneontology.org/amigo/term/GO:1903845	73	1	0.157686	6.3417	0.14632	1	3303	HSPA1A
GO:0033555	multicellular organismal response to stress	http://amigo.geneontology.org/amigo/term/GO:0033555	74	1	0.159846	6.25601	0.148172	1	824	CAPN2
GO:1901264	carbohydrate derivative transport	http://amigo.geneontology.org/amigo/term/GO:1901264	74	1	0.159846	6.25601	0.148172	1	26503	SLC17A5
GO:0001510	RNA methylation	http://amigo.geneontology.org/amigo/term/GO:0001510	74	1	0.159846	6.25601	0.148172	1	25821	MTO1
GO:0010507	negative regulation of autophagy	http://amigo.geneontology.org/amigo/term/GO:0010507	75	1	0.162006	6.17259	0.150021	1	80317	ZKSCAN3
GO:0046889	positive regulation of lipid biosynthetic process	http://amigo.geneontology.org/amigo/term/GO:0046889	76	1	0.164167	6.09137	0.151865	1	824	CAPN2
GO:0009064	glutamine family amino acid metabolic process	http://amigo.geneontology.org/amigo/term/GO:0009064	76	1	0.164167	6.09137	0.151865	1	2744	GLS
GO:0070664	negative regulation of leukocyte proliferation	http://amigo.geneontology.org/amigo/term/GO:0070664	76	1	0.164167	6.09137	0.151865	1	7940	LST1
GO:0034109	homotypic cell-cell adhesion	http://amigo.geneontology.org/amigo/term/GO:0034109	78	1	0.168487	5.93519	0.155542	1	1192	CLIC1
GO:0043620	regulation of DNA-templated transcription in response to stress	http://amigo.geneontology.org/amigo/term/GO:0043620	78	1	0.168487	5.93519	0.155542	1	3303	HSPA1A
GO:1905897	regulation of response to endoplasmic reticulum stress	http://amigo.geneontology.org/amigo/term/GO:1905897	78	1	0.168487	5.93519	0.155542	1	3303	HSPA1A
GO:1903321	negative regulation of protein modification by small protein conjugation or removal	http://amigo.geneontology.org/amigo/term/GO:1903321	79	1	0.170647	5.86006	0.157375	1	3303	HSPA1A
GO:0050764	regulation of phagocytosis	http://amigo.geneontology.org/amigo/term/GO:0050764	79	1	0.170647	5.86006	0.157375	1	717	C2
GO:0051289	protein homotetramerization	http://amigo.geneontology.org/amigo/term/GO:0051289	79	1	0.170647	5.86006	0.157375	1	2744	GLS
GO:0006342	chromatin silencing	http://amigo.geneontology.org/amigo/term/GO:0006342	79	1	0.170647	5.86006	0.157375	1	3009	HIST1H1B
GO:0032088	negative regulation of NF-kappaB transcription factor activity	http://amigo.geneontology.org/amigo/term/GO:0032088	80	1	0.172807	5.78681	0.159203	1	4795	NFKBIL1
GO:0034502	protein localization to chromosome	http://amigo.geneontology.org/amigo/term/GO:0034502	81	1	0.174967	5.71536	0.161028	1	3009	HIST1H1B
GO:0006400	tRNA modification	http://amigo.geneontology.org/amigo/term/GO:0006400	82	1	0.177127	5.64566	0.16285	1	25821	MTO1
GO:1901216	positive regulation of neuron death	http://amigo.geneontology.org/amigo/term/GO:1901216	82	1	0.177127	5.64566	0.16285	1	824	CAPN2
GO:0045778	positive regulation of ossification	http://amigo.geneontology.org/amigo/term/GO:0045778	82	1	0.177127	5.64566	0.16285	1	1192	CLIC1
GO:0032436	positive regulation of proteasomal ubiquitin-dependent protein catabolic process	http://amigo.geneontology.org/amigo/term/GO:0032436	82	1	0.177127	5.64566	0.16285	1	3303	HSPA1A
GO:0045682	regulation of epidermis development	http://amigo.geneontology.org/amigo/term/GO:0045682	82	1	0.177127	5.64566	0.16285	1	1041	CDSN
GO:0008652	cellular amino acid biosynthetic process	http://amigo.geneontology.org/amigo/term/GO:0008652	83	1	0.179287	5.57764	0.164667	1	2744	GLS
GO:0048145	regulation of fibroblast proliferation	http://amigo.geneontology.org/amigo/term/GO:0048145	83	1	0.179287	5.57764	0.164667	1	4049	LTA
GO:0048144	fibroblast proliferation	http://amigo.geneontology.org/amigo/term/GO:0048144	84	1	0.181447	5.51124	0.16648	1	4049	LTA
GO:1903725	regulation of phospholipid metabolic process	http://amigo.geneontology.org/amigo/term/GO:1903725	84	1	0.181447	5.51124	0.16648	1	824	CAPN2
GO:0042446	hormone biosynthetic process	http://amigo.geneontology.org/amigo/term/GO:0042446	85	1	0.183607	5.44641	0.16829	1	80736	SLC44A4
GO:0060333	interferon-gamma-mediated signaling pathway	http://amigo.geneontology.org/amigo/term/GO:0060333	86	1	0.185767	5.38307	0.170096	1	3117	HLA-DQA1
GO:1902476	chloride transmembrane transport	http://amigo.geneontology.org/amigo/term/GO:1902476	86	1	0.185767	5.38307	0.170096	1	1192	CLIC1
GO:0006835	dicarboxylic acid transport	http://amigo.geneontology.org/amigo/term/GO:0006835	87	1	0.187928	5.3212	0.171898	1	2744	GLS
GO:0051149	positive regulation of muscle cell differentiation	http://amigo.geneontology.org/amigo/term/GO:0051149	87	1	0.187928	5.3212	0.171898	1	824	CAPN2
GO:0050830	defense response to Gram-positive bacterium	http://amigo.geneontology.org/amigo/term/GO:0050830	87	1	0.187928	5.3212	0.171898	1	4049	LTA
GO:0031058	positive regulation of histone modification	http://amigo.geneontology.org/amigo/term/GO:0031058	87	1	0.187928	5.3212	0.171898	1	3009	HIST1H1B
GO:0045132	meiotic chromosome segregation	http://amigo.geneontology.org/amigo/term/GO:0045132	87	1	0.187928	5.3212	0.171898	1	4439	MSH5
GO:0045639	positive regulation of myeloid cell differentiation	http://amigo.geneontology.org/amigo/term/GO:0045639	89	1	0.192248	5.20162	0.17549	1	3303	HSPA1A
GO:0006906	vesicle fusion	http://amigo.geneontology.org/amigo/term/GO:0006906	89	1	0.192248	5.20162	0.17549	1	6891	TAP2
GO:0060968	regulation of gene silencing	http://amigo.geneontology.org/amigo/term/GO:0060968	89	1	0.192248	5.20162	0.17549	1	3009	HIST1H1B
GO:0002181	cytoplasmic translation	http://amigo.geneontology.org/amigo/term/GO:0002181	92	1	0.198728	5.032	0.18085	1	8665	EIF3F
GO:1903076	regulation of protein localization to plasma membrane	http://amigo.geneontology.org/amigo/term/GO:1903076	92	1	0.198728	5.032	0.18085	1	26060	APPL1
GO:0061053	somite development	http://amigo.geneontology.org/amigo/term/GO:0061053	92	1	0.198728	5.032	0.18085	1	5930	RBBP6
GO:0042136	neurotransmitter biosynthetic process	http://amigo.geneontology.org/amigo/term/GO:0042136	93	1	0.200888	4.9779	0.18263	1	80736	SLC44A4
GO:0022600	digestive system process	http://amigo.geneontology.org/amigo/term/GO:0022600	94	1	0.203048	4.92494	0.184405	1	9414	TJP2
GO:0009119	ribonucleoside metabolic process	http://amigo.geneontology.org/amigo/term/GO:0009119	94	1	0.203048	4.92494	0.184405	1	9414	TJP2
GO:0002824	positive regulation of adaptive immune response based on somatic recombination of immune receptors built from immunoglobulin superfamily domains	http://amigo.geneontology.org/amigo/term/GO:0002824	94	1	0.203048	4.92494	0.184405	1	4049	LTA
GO:1905269	positive regulation of chromatin organization	http://amigo.geneontology.org/amigo/term/GO:1905269	94	1	0.203048	4.92494	0.184405	1	3009	HIST1H1B
GO:0032649	regulation of interferon-gamma production	http://amigo.geneontology.org/amigo/term/GO:0032649	95	1	0.205208	4.8731	0.186177	1	4049	LTA
GO:0001824	blastocyst development	http://amigo.geneontology.org/amigo/term/GO:0001824	95	1	0.205208	4.8731	0.186177	1	824	CAPN2
GO:2001243	negative regulation of intrinsic apoptotic signaling pathway	http://amigo.geneontology.org/amigo/term/GO:2001243	95	1	0.205208	4.8731	0.186177	1	3303	HSPA1A
GO:0090174	organelle membrane fusion	http://amigo.geneontology.org/amigo/term/GO:0090174	95	1	0.205208	4.8731	0.186177	1	6891	TAP2
GO:0045814	negative regulation of gene expression, epigenetic	http://amigo.geneontology.org/amigo/term/GO:0045814	95	1	0.205208	4.8731	0.186177	1	3009	HIST1H1B
GO:0000018	regulation of DNA recombination	http://amigo.geneontology.org/amigo/term/GO:0000018	95	1	0.205208	4.8731	0.186177	1	3009	HIST1H1B
GO:0042472	inner ear morphogenesis	http://amigo.geneontology.org/amigo/term/GO:0042472	96	1	0.207368	4.82234	0.187945	1	80736	SLC44A4
GO:2000060	positive regulation of ubiquitin-dependent protein catabolic process	http://amigo.geneontology.org/amigo/term/GO:2000060	96	1	0.207368	4.82234	0.187945	1	3303	HSPA1A
GO:0019886	antigen processing and presentation of exogenous peptide antigen via MHC class II	http://amigo.geneontology.org/amigo/term/GO:0019886	97	1	0.209528	4.77262	0.189709	1	3117	HLA-DQA1
GO:0009135	purine nucleoside diphosphate metabolic process	http://amigo.geneontology.org/amigo/term/GO:0009135	98	1	0.211688	4.72392	0.19147	1	9414	TJP2
GO:0009179	purine ribonucleoside diphosphate metabolic process	http://amigo.geneontology.org/amigo/term/GO:0009179	98	1	0.211688	4.72392	0.19147	1	9414	TJP2
GO:0051153	regulation of striated muscle cell differentiation	http://amigo.geneontology.org/amigo/term/GO:0051153	98	1	0.211688	4.72392	0.19147	1	824	CAPN2
GO:0034605	cellular response to heat	http://amigo.geneontology.org/amigo/term/GO:0034605	98	1	0.211688	4.72392	0.19147	1	3303	HSPA1A
GO:0002821	positive regulation of adaptive immune response	http://amigo.geneontology.org/amigo/term/GO:0002821	99	1	0.213849	4.67621	0.193227	1	4049	LTA
GO:1904659	glucose transmembrane transport	http://amigo.geneontology.org/amigo/term/GO:1904659	99	1	0.213849	4.67621	0.193227	1	26060	APPL1
GO:1901606	alpha-amino acid catabolic process	http://amigo.geneontology.org/amigo/term/GO:1901606	100	1	0.216009	4.62944	0.19498	1	2744	GLS
GO:0009185	ribonucleoside diphosphate metabolic process	http://amigo.geneontology.org/amigo/term/GO:0009185	100	1	0.216009	4.62944	0.19498	1	9414	TJP2
GO:2001237	negative regulation of extrinsic apoptotic signaling pathway	http://amigo.geneontology.org/amigo/term/GO:2001237	100	1	0.216009	4.62944	0.19498	1	3303	HSPA1A
GO:0002495	antigen processing and presentation of peptide antigen via MHC class II	http://amigo.geneontology.org/amigo/term/GO:0002495	100	1	0.216009	4.62944	0.19498	1	3117	HLA-DQA1
GO:0002708	positive regulation of lymphocyte mediated immunity	http://amigo.geneontology.org/amigo/term/GO:0002708	100	1	0.216009	4.62944	0.19498	1	4049	LTA
GO:0015748	organophosphate ester transport	http://amigo.geneontology.org/amigo/term/GO:0015748	101	1	0.218169	4.58361	0.196729	1	80736	SLC44A4
GO:0002504	antigen processing and presentation of peptide or polysaccharide antigen via MHC class II	http://amigo.geneontology.org/amigo/term/GO:0002504	101	1	0.218169	4.58361	0.196729	1	3117	HLA-DQA1
GO:0002456	T cell mediated immunity	http://amigo.geneontology.org/amigo/term/GO:0002456	101	1	0.218169	4.58361	0.196729	1	11118	BTN3A2
GO:0033559	unsaturated fatty acid metabolic process	http://amigo.geneontology.org/amigo/term/GO:0033559	102	1	0.220329	4.53867	0.198475	1	1548	CYP2A6
GO:0007631	feeding behavior	http://amigo.geneontology.org/amigo/term/GO:0007631	102	1	0.220329	4.53867	0.198475	1	2744	GLS
GO:1901800	positive regulation of proteasomal protein catabolic process	http://amigo.geneontology.org/amigo/term/GO:1901800	102	1	0.220329	4.53867	0.198475	1	3303	HSPA1A
GO:0007569	cell aging	http://amigo.geneontology.org/amigo/term/GO:0007569	103	1	0.222489	4.49461	0.200217	1	80317	ZKSCAN3
GO:0014902	myotube differentiation	http://amigo.geneontology.org/amigo/term/GO:0014902	103	1	0.222489	4.49461	0.200217	1	824	CAPN2
GO:0045446	endothelial cell differentiation	http://amigo.geneontology.org/amigo/term/GO:0045446	103	1	0.222489	4.49461	0.200217	1	9414	TJP2
GO:0045185	maintenance of protein location	http://amigo.geneontology.org/amigo/term/GO:0045185	103	1	0.222489	4.49461	0.200217	1	4795	NFKBIL1
GO:0006690	icosanoid metabolic process	http://amigo.geneontology.org/amigo/term/GO:0006690	105	1	0.226809	4.40899	0.20369	1	1548	CYP2A6
GO:0008645	hexose transmembrane transport	http://amigo.geneontology.org/amigo/term/GO:0008645	105	1	0.226809	4.40899	0.20369	1	26060	APPL1
GO:0006821	chloride transport	http://amigo.geneontology.org/amigo/term/GO:0006821	106	1	0.228969	4.3674	0.205421	1	1192	CLIC1
GO:0001676	long-chain fatty acid metabolic process	http://amigo.geneontology.org/amigo/term/GO:0001676	107	1	0.231129	4.32658	0.207148	1	1548	CYP2A6
GO:0043648	dicarboxylic acid metabolic process	http://amigo.geneontology.org/amigo/term/GO:0043648	107	1	0.231129	4.32658	0.207148	1	2744	GLS
GO:0015749	monosaccharide transmembrane transport	http://amigo.geneontology.org/amigo/term/GO:0015749	107	1	0.231129	4.32658	0.207148	1	26060	APPL1
GO:0031109	microtubule polymerization or depolymerization	http://amigo.geneontology.org/amigo/term/GO:0031109	108	1	0.233289	4.28652	0.208872	1	3303	HSPA1A
GO:0030218	erythrocyte differentiation	http://amigo.geneontology.org/amigo/term/GO:0030218	109	1	0.235449	4.2472	0.210592	1	3303	HSPA1A
GO:0000041	transition metal ion transport	http://amigo.geneontology.org/amigo/term/GO:0000041	109	1	0.235449	4.2472	0.210592	1	534	ATP6V1G2
GO:0017015	regulation of transforming growth factor beta receptor signaling pathway	http://amigo.geneontology.org/amigo/term/GO:0017015	109	1	0.235449	4.2472	0.210592	1	3303	HSPA1A
GO:0046717	acid secretion	http://amigo.geneontology.org/amigo/term/GO:0046717	110	1	0.23761	4.20859	0.212308	1	2744	GLS
GO:1904375	regulation of protein localization to cell periphery	http://amigo.geneontology.org/amigo/term/GO:1904375	110	1	0.23761	4.20859	0.212308	1	26060	APPL1
GO:0045667	regulation of osteoblast differentiation	http://amigo.geneontology.org/amigo/term/GO:0045667	110	1	0.23761	4.20859	0.212308	1	1192	CLIC1
GO:0014013	regulation of gliogenesis	http://amigo.geneontology.org/amigo/term/GO:0014013	110	1	0.23761	4.20859	0.212308	1	4049	LTA
GO:0098661	inorganic anion transmembrane transport	http://amigo.geneontology.org/amigo/term/GO:0098661	110	1	0.23761	4.20859	0.212308	1	1192	CLIC1
GO:0007052	mitotic spindle organization	http://amigo.geneontology.org/amigo/term/GO:0007052	111	1	0.23977	4.17067	0.214021	1	3303	HSPA1A
GO:0007127	meiosis I	http://amigo.geneontology.org/amigo/term/GO:0007127	111	1	0.23977	4.17067	0.214021	1	4439	MSH5
GO:1903844	regulation of cellular response to transforming growth factor beta stimulus	http://amigo.geneontology.org/amigo/term/GO:1903844	111	1	0.23977	4.17067	0.214021	1	3303	HSPA1A
GO:0070268	cornification	http://amigo.geneontology.org/amigo/term/GO:0070268	111	1	0.23977	4.17067	0.214021	1	1041	CDSN
GO:0015696	ammonium transport	http://amigo.geneontology.org/amigo/term/GO:0015696	112	1	0.24193	4.13343	0.21573	1	80736	SLC44A4
GO:0090101	negative regulation of transmembrane receptor protein serine/threonine kinase signaling pathway	http://amigo.geneontology.org/amigo/term/GO:0090101	112	1	0.24193	4.13343	0.21573	1	3303	HSPA1A
GO:0043200	response to amino acid	http://amigo.geneontology.org/amigo/term/GO:0043200	112	1	0.24193	4.13343	0.21573	1	824	CAPN2
GO:0051225	spindle assembly	http://amigo.geneontology.org/amigo/term/GO:0051225	113	1	0.24409	4.09685	0.217436	1	3303	HSPA1A
GO:0006805	xenobiotic metabolic process	http://amigo.geneontology.org/amigo/term/GO:0006805	116	1	0.25057	3.9909	0.222531	1	1548	CYP2A6
GO:0042471	ear morphogenesis	http://amigo.geneontology.org/amigo/term/GO:0042471	116	1	0.25057	3.9909	0.222531	1	80736	SLC44A4
GO:0008637	apoptotic mitochondrial changes	http://amigo.geneontology.org/amigo/term/GO:0008637	116	1	0.25057	3.9909	0.222531	1	3303	HSPA1A
GO:0061982	meiosis I cell cycle process	http://amigo.geneontology.org/amigo/term/GO:0061982	116	1	0.25057	3.9909	0.222531	1	4439	MSH5
GO:0009116	nucleoside metabolic process	http://amigo.geneontology.org/amigo/term/GO:0009116	117	1	0.25273	3.95679	0.224222	1	9414	TJP2
GO:0009132	nucleoside diphosphate metabolic process	http://amigo.geneontology.org/amigo/term/GO:0009132	117	1	0.25273	3.95679	0.224222	1	9414	TJP2
GO:0003158	endothelium development	http://amigo.geneontology.org/amigo/term/GO:0003158	117	1	0.25273	3.95679	0.224222	1	9414	TJP2
GO:0009063	cellular amino acid catabolic process	http://amigo.geneontology.org/amigo/term/GO:0009063	118	1	0.25489	3.92326	0.22591	1	2744	GLS
GO:0034101	erythrocyte homeostasis	http://amigo.geneontology.org/amigo/term/GO:0034101	118	1	0.25489	3.92326	0.22591	1	3303	HSPA1A
GO:1903052	positive regulation of proteolysis involved in cellular protein catabolic process	http://amigo.geneontology.org/amigo/term/GO:1903052	118	1	0.25489	3.92326	0.22591	1	3303	HSPA1A
GO:0046718	viral entry into host cell	http://amigo.geneontology.org/amigo/term/GO:0046718	121	1	0.26137	3.82599	0.230951	1	3303	HSPA1A
GO:0043488	regulation of mRNA stability	http://amigo.geneontology.org/amigo/term/GO:0043488	121	1	0.26137	3.82599	0.230951	1	3303	HSPA1A
GO:0048284	organelle fusion	http://amigo.geneontology.org/amigo/term/GO:0048284	121	1	0.26137	3.82599	0.230951	1	6891	TAP2
GO:0032675	regulation of interleukin-6 production	http://amigo.geneontology.org/amigo/term/GO:0032675	122	1	0.263531	3.79463	0.232624	1	824	CAPN2
GO:0032434	regulation of proteasomal ubiquitin-dependent protein catabolic process	http://amigo.geneontology.org/amigo/term/GO:0032434	122	1	0.263531	3.79463	0.232624	1	3303	HSPA1A
GO:0008033	tRNA processing	http://amigo.geneontology.org/amigo/term/GO:0008033	123	1	0.265691	3.76378	0.234294	1	25821	MTO1
GO:0002705	positive regulation of leukocyte mediated immunity	http://amigo.geneontology.org/amigo/term/GO:0002705	126	1	0.272171	3.67416	0.239283	1	4049	LTA
GO:0007006	mitochondrial membrane organization	http://amigo.geneontology.org/amigo/term/GO:0007006	126	1	0.272171	3.67416	0.239283	1	3303	HSPA1A
GO:0032273	positive regulation of protein polymerization	http://amigo.geneontology.org/amigo/term/GO:0032273	128	1	0.276491	3.61675	0.242591	1	3303	HSPA1A
GO:0043487	regulation of RNA stability	http://amigo.geneontology.org/amigo/term/GO:0043487	129	1	0.278651	3.58872	0.244239	1	3303	HSPA1A
GO:0032635	interleukin-6 production	http://amigo.geneontology.org/amigo/term/GO:0032635	130	1	0.280811	3.56111	0.245885	1	824	CAPN2
GO:0002831	regulation of response to biotic stimulus	http://amigo.geneontology.org/amigo/term/GO:0002831	130	1	0.280811	3.56111	0.245885	1	4795	NFKBIL1
GO:0042542	response to hydrogen peroxide	http://amigo.geneontology.org/amigo/term/GO:0042542	131	1	0.282971	3.53393	0.247526	1	824	CAPN2
GO:0032680	regulation of tumor necrosis factor production	http://amigo.geneontology.org/amigo/term/GO:0032680	131	1	0.282971	3.53393	0.247526	1	4795	NFKBIL1
GO:0007586	digestion	http://amigo.geneontology.org/amigo/term/GO:0007586	132	1	0.285131	3.50715	0.249165	1	9414	TJP2
GO:0051262	protein tetramerization	http://amigo.geneontology.org/amigo/term/GO:0051262	132	1	0.285131	3.50715	0.249165	1	2744	GLS
GO:0034620	cellular response to unfolded protein	http://amigo.geneontology.org/amigo/term/GO:0034620	132	1	0.285131	3.50715	0.249165	1	3303	HSPA1A
GO:0050729	positive regulation of inflammatory response	http://amigo.geneontology.org/amigo/term/GO:0050729	132	1	0.285131	3.50715	0.249165	1	4049	LTA
GO:0002224	toll-like receptor signaling pathway	http://amigo.geneontology.org/amigo/term/GO:0002224	132	1	0.285131	3.50715	0.249165	1	4795	NFKBIL1
GO:1902850	microtubule cytoskeleton organization involved in mitosis	http://amigo.geneontology.org/amigo/term/GO:1902850	132	1	0.285131	3.50715	0.249165	1	3303	HSPA1A
GO:0006414	translational elongation	http://amigo.geneontology.org/amigo/term/GO:0006414	133	1	0.287291	3.48079	0.250799	1	1915	EEF1A1
GO:0032640	tumor necrosis factor production	http://amigo.geneontology.org/amigo/term/GO:0032640	133	1	0.287291	3.48079	0.250799	1	4795	NFKBIL1
GO:0043484	regulation of RNA splicing	http://amigo.geneontology.org/amigo/term/GO:0043484	133	1	0.287291	3.48079	0.250799	1	3303	HSPA1A
GO:0030260	entry into host cell	http://amigo.geneontology.org/amigo/term/GO:0030260	134	1	0.289452	3.45481	0.252431	1	3303	HSPA1A
GO:0044409	entry into host	http://amigo.geneontology.org/amigo/term/GO:0044409	134	1	0.289452	3.45481	0.252431	1	3303	HSPA1A
GO:0051806	entry into cell of other organism involved in symbiotic interaction	http://amigo.geneontology.org/amigo/term/GO:0051806	134	1	0.289452	3.45481	0.252431	1	3303	HSPA1A
GO:0051828	entry into other organism involved in symbiotic interaction	http://amigo.geneontology.org/amigo/term/GO:0051828	134	1	0.289452	3.45481	0.252431	1	3303	HSPA1A
GO:1903555	regulation of tumor necrosis factor superfamily cytokine production	http://amigo.geneontology.org/amigo/term/GO:1903555	135	1	0.291612	3.42922	0.254059	1	4795	NFKBIL1
GO:0051250	negative regulation of lymphocyte activation	http://amigo.geneontology.org/amigo/term/GO:0051250	135	1	0.291612	3.42922	0.254059	1	7940	LST1
GO:0045834	positive regulation of lipid metabolic process	http://amigo.geneontology.org/amigo/term/GO:0045834	136	1	0.293772	3.404	0.255683	1	824	CAPN2
GO:0042737	drug catabolic process	http://amigo.geneontology.org/amigo/term/GO:0042737	136	1	0.293772	3.404	0.255683	1	1548	CYP2A6
GO:0030856	regulation of epithelial cell differentiation	http://amigo.geneontology.org/amigo/term/GO:0030856	138	1	0.298092	3.35467	0.258922	1	1041	CDSN
GO:1903364	positive regulation of cellular protein catabolic process	http://amigo.geneontology.org/amigo/term/GO:1903364	138	1	0.298092	3.35467	0.258922	1	3303	HSPA1A
GO:0042133	neurotransmitter metabolic process	http://amigo.geneontology.org/amigo/term/GO:0042133	139	1	0.300252	3.33054	0.260536	1	80736	SLC44A4
GO:0045807	positive regulation of endocytosis	http://amigo.geneontology.org/amigo/term/GO:0045807	139	1	0.300252	3.33054	0.260536	1	717	C2
GO:0071706	tumor necrosis factor superfamily cytokine production	http://amigo.geneontology.org/amigo/term/GO:0071706	139	1	0.300252	3.33054	0.260536	1	4795	NFKBIL1
GO:0002822	regulation of adaptive immune response based on somatic recombination of immune receptors built from immunoglobulin superfamily domains	http://amigo.geneontology.org/amigo/term/GO:0002822	139	1	0.300252	3.33054	0.260536	1	4049	LTA
GO:0009408	response to heat	http://amigo.geneontology.org/amigo/term/GO:0009408	139	1	0.300252	3.33054	0.260536	1	3303	HSPA1A
GO:0090288	negative regulation of cellular response to growth factor stimulus	http://amigo.geneontology.org/amigo/term/GO:0090288	140	1	0.302412	3.30675	0.262147	1	3303	HSPA1A
GO:2001251	negative regulation of chromosome organization	http://amigo.geneontology.org/amigo/term/GO:2001251	140	1	0.302412	3.30675	0.262147	1	3009	HIST1H1B
GO:1901657	glycosyl compound metabolic process	http://amigo.geneontology.org/amigo/term/GO:1901657	141	1	0.304572	3.28329	0.263754	1	9414	TJP2
GO:0002706	regulation of lymphocyte mediated immunity	http://amigo.geneontology.org/amigo/term/GO:0002706	142	1	0.306732	3.26017	0.265358	1	4049	LTA
GO:0031056	regulation of histone modification	http://amigo.geneontology.org/amigo/term/GO:0031056	142	1	0.306732	3.26017	0.265358	1	3009	HIST1H1B
GO:0000723	telomere maintenance	http://amigo.geneontology.org/amigo/term/GO:0000723	143	1	0.308892	3.23737	0.266958	1	23649	POLA2
GO:0061013	regulation of mRNA catabolic process	http://amigo.geneontology.org/amigo/term/GO:0061013	143	1	0.308892	3.23737	0.266958	1	3303	HSPA1A
GO:0002262	myeloid cell homeostasis	http://amigo.geneontology.org/amigo/term/GO:0002262	144	1	0.311052	3.21489	0.268556	1	3303	HSPA1A
GO:0032200	telomere organization	http://amigo.geneontology.org/amigo/term/GO:0032200	146	1	0.315373	3.17085	0.27174	1	23649	POLA2
GO:0051053	negative regulation of DNA metabolic process	http://amigo.geneontology.org/amigo/term/GO:0051053	147	1	0.317533	3.14928	0.273327	1	3009	HIST1H1B
GO:0051092	positive regulation of NF-kappaB transcription factor activity	http://amigo.geneontology.org/amigo/term/GO:0051092	147	1	0.317533	3.14928	0.273327	1	3303	HSPA1A
GO:0035264	multicellular organism growth	http://amigo.geneontology.org/amigo/term/GO:0035264	147	1	0.317533	3.14928	0.273327	1	5930	RBBP6
GO:0009267	cellular response to starvation	http://amigo.geneontology.org/amigo/term/GO:0009267	148	1	0.319693	3.128	0.27491	1	10919	EHMT2
GO:0061025	membrane fusion	http://amigo.geneontology.org/amigo/term/GO:0061025	148	1	0.319693	3.128	0.27491	1	6891	TAP2
GO:0006261	DNA-dependent DNA replication	http://amigo.geneontology.org/amigo/term/GO:0006261	148	1	0.319693	3.128	0.27491	1	23649	POLA2
GO:2000058	regulation of ubiquitin-dependent protein catabolic process	http://amigo.geneontology.org/amigo/term/GO:2000058	149	1	0.321853	3.10701	0.276491	1	3303	HSPA1A
GO:0051147	regulation of muscle cell differentiation	http://amigo.geneontology.org/amigo/term/GO:0051147	150	1	0.324013	3.0863	0.278068	1	824	CAPN2
GO:0035967	cellular response to topologically incorrect protein	http://amigo.geneontology.org/amigo/term/GO:0035967	150	1	0.324013	3.0863	0.278068	1	3303	HSPA1A
GO:0008360	regulation of cell shape	http://amigo.geneontology.org/amigo/term/GO:0008360	150	1	0.324013	3.0863	0.278068	1	7940	LST1
GO:0009451	RNA modification	http://amigo.geneontology.org/amigo/term/GO:0009451	152	1	0.328333	3.04569	0.281211	1	25821	MTO1
GO:2001236	regulation of extrinsic apoptotic signaling pathway	http://amigo.geneontology.org/amigo/term/GO:2001236	152	1	0.328333	3.04569	0.281211	1	3303	HSPA1A
GO:0002819	regulation of adaptive immune response	http://amigo.geneontology.org/amigo/term/GO:0002819	152	1	0.328333	3.04569	0.281211	1	4049	LTA
GO:0001959	regulation of cytokine-mediated signaling pathway	http://amigo.geneontology.org/amigo/term/GO:0001959	153	1	0.330493	3.02578	0.282778	1	3303	HSPA1A
GO:0030168	platelet activation	http://amigo.geneontology.org/amigo/term/GO:0030168	154	1	0.332653	3.00613	0.284342	1	1192	CLIC1
GO:0043433	negative regulation of DNA-binding transcription factor activity	http://amigo.geneontology.org/amigo/term/GO:0043433	155	1	0.334813	2.98674	0.285902	1	4795	NFKBIL1
GO:1901568	fatty acid derivative metabolic process	http://amigo.geneontology.org/amigo/term/GO:1901568	156	1	0.336973	2.96759	0.287459	1	1548	CYP2A6
GO:0007033	vacuole organization	http://amigo.geneontology.org/amigo/term/GO:0007033	157	1	0.339134	2.94869	0.289013	1	80317	ZKSCAN3
GO:2001242	regulation of intrinsic apoptotic signaling pathway	http://amigo.geneontology.org/amigo/term/GO:2001242	158	1	0.341294	2.93003	0.290563	1	3303	HSPA1A
GO:0002695	negative regulation of leukocyte activation	http://amigo.geneontology.org/amigo/term/GO:0002695	159	1	0.343454	2.9116	0.29211	1	7940	LST1
GO:0140053	mitochondrial gene expression	http://amigo.geneontology.org/amigo/term/GO:0140053	159	1	0.343454	2.9116	0.29211	1	25821	MTO1
GO:0016241	regulation of macroautophagy	http://amigo.geneontology.org/amigo/term/GO:0016241	160	1	0.345614	2.8934	0.293654	1	534	ATP6V1G2
GO:0022408	negative regulation of cell-cell adhesion	http://amigo.geneontology.org/amigo/term/GO:0022408	163	1	0.352094	2.84015	0.298266	1	1041	CDSN
GO:0060759	regulation of response to cytokine stimulus	http://amigo.geneontology.org/amigo/term/GO:0060759	163	1	0.352094	2.84015	0.298266	1	3303	HSPA1A
GO:2001252	positive regulation of chromosome organization	http://amigo.geneontology.org/amigo/term/GO:2001252	164	1	0.354254	2.82283	0.299797	1	3009	HIST1H1B
GO:0006986	response to unfolded protein	http://amigo.geneontology.org/amigo/term/GO:0006986	168	1	0.362895	2.75562	0.305888	1	3303	HSPA1A
GO:0140013	meiotic nuclear division	http://amigo.geneontology.org/amigo/term/GO:0140013	169	1	0.365055	2.73932	0.307402	1	4439	MSH5
GO:0071466	cellular response to xenobiotic stimulus	http://amigo.geneontology.org/amigo/term/GO:0071466	171	1	0.369375	2.70728	0.310422	1	1548	CYP2A6
GO:0071346	cellular response to interferon-gamma	http://amigo.geneontology.org/amigo/term/GO:0071346	172	1	0.371535	2.69154	0.311927	1	3117	HLA-DQA1
GO:0070507	regulation of microtubule cytoskeleton organization	http://amigo.geneontology.org/amigo/term/GO:0070507	175	1	0.378015	2.6454	0.316423	1	3303	HSPA1A
GO:0007051	spindle organization	http://amigo.geneontology.org/amigo/term/GO:0007051	175	1	0.378015	2.6454	0.316423	1	3303	HSPA1A
GO:0061136	regulation of proteasomal protein catabolic process	http://amigo.geneontology.org/amigo/term/GO:0061136	176	1	0.380175	2.63037	0.317915	1	3303	HSPA1A
GO:0010821	regulation of mitochondrion organization	http://amigo.geneontology.org/amigo/term/GO:0010821	176	1	0.380175	2.63037	0.317915	1	3303	HSPA1A
GO:1905475	regulation of protein localization to membrane	http://amigo.geneontology.org/amigo/term/GO:1905475	177	1	0.382335	2.61551	0.319404	1	26060	APPL1
GO:1902275	regulation of chromatin organization	http://amigo.geneontology.org/amigo/term/GO:1902275	177	1	0.382335	2.61551	0.319404	1	3009	HIST1H1B
GO:0015698	inorganic anion transport	http://amigo.geneontology.org/amigo/term/GO:0015698	177	1	0.382335	2.61551	0.319404	1	1192	CLIC1
GO:0046890	regulation of lipid biosynthetic process	http://amigo.geneontology.org/amigo/term/GO:0046890	178	1	0.384495	2.60081	0.32089	1	824	CAPN2
GO:0050866	negative regulation of cell activation	http://amigo.geneontology.org/amigo/term/GO:0050866	179	1	0.386655	2.58628	0.322373	1	7940	LST1
GO:0030308	negative regulation of cell growth	http://amigo.geneontology.org/amigo/term/GO:0030308	179	1	0.386655	2.58628	0.322373	1	3303	HSPA1A
GO:1903708	positive regulation of hemopoiesis	http://amigo.geneontology.org/amigo/term/GO:1903708	181	1	0.390976	2.5577	0.325329	1	3303	HSPA1A
GO:0007179	transforming growth factor beta receptor signaling pathway	http://amigo.geneontology.org/amigo/term/GO:0007179	182	1	0.393136	2.54365	0.326802	1	3303	HSPA1A
GO:0030278	regulation of ossification	http://amigo.geneontology.org/amigo/term/GO:0030278	183	1	0.395296	2.52975	0.328272	1	1192	CLIC1
GO:0042594	response to starvation	http://amigo.geneontology.org/amigo/term/GO:0042594	185	1	0.399616	2.5024	0.331203	1	10919	EHMT2
GO:0048839	inner ear development	http://amigo.geneontology.org/amigo/term/GO:0048839	185	1	0.399616	2.5024	0.331203	1	80736	SLC44A4
GO:1903046	meiotic cell cycle process	http://amigo.geneontology.org/amigo/term/GO:1903046	186	1	0.401776	2.48895	0.332664	1	4439	MSH5
GO:0035966	response to topologically incorrect protein	http://amigo.geneontology.org/amigo/term/GO:0035966	188	1	0.406096	2.46247	0.335577	1	3303	HSPA1A
GO:0007565	female pregnancy	http://amigo.geneontology.org/amigo/term/GO:0007565	188	1	0.406096	2.46247	0.335577	1	824	CAPN2
GO:0071897	DNA biosynthetic process	http://amigo.geneontology.org/amigo/term/GO:0071897	188	1	0.406096	2.46247	0.335577	1	23649	POLA2
GO:0031396	regulation of protein ubiquitination	http://amigo.geneontology.org/amigo/term/GO:0031396	191	1	0.412577	2.42379	0.339922	1	3303	HSPA1A
GO:0034341	response to interferon-gamma	http://amigo.geneontology.org/amigo/term/GO:0034341	192	1	0.414737	2.41117	0.341365	1	3117	HLA-DQA1
GO:0006413	translational initiation	http://amigo.geneontology.org/amigo/term/GO:0006413	192	1	0.414737	2.41117	0.341365	1	8665	EIF3F
GO:0002703	regulation of leukocyte mediated immunity	http://amigo.geneontology.org/amigo/term/GO:0002703	195	1	0.421217	2.37407	0.345673	1	4049	LTA
GO:1902905	positive regulation of supramolecular fiber organization	http://amigo.geneontology.org/amigo/term/GO:1902905	197	1	0.425537	2.34997	0.348531	1	3303	HSPA1A
GO:0043903	regulation of symbiosis, encompassing mutualism through parasitism	http://amigo.geneontology.org/amigo/term/GO:0043903	198	1	0.427697	2.3381	0.349955	1	4049	LTA
GO:0009266	response to temperature stimulus	http://amigo.geneontology.org/amigo/term/GO:0009266	201	1	0.434177	2.30321	0.354209	1	3303	HSPA1A
GO:0016458	gene silencing	http://amigo.geneontology.org/amigo/term/GO:0016458	202	1	0.436337	2.2918	0.355621	1	3009	HIST1H1B
GO:0071229	cellular response to acid chemical	http://amigo.geneontology.org/amigo/term/GO:0071229	203	1	0.438498	2.28051	0.35703	1	824	CAPN2
GO:0032271	regulation of protein polymerization	http://amigo.geneontology.org/amigo/term/GO:0032271	203	1	0.438498	2.28051	0.35703	1	3303	HSPA1A
GO:0001649	osteoblast differentiation	http://amigo.geneontology.org/amigo/term/GO:0001649	203	1	0.438498	2.28051	0.35703	1	1192	CLIC1
GO:0032886	regulation of microtubule-based process	http://amigo.geneontology.org/amigo/term/GO:0032886	204	1	0.440658	2.26934	0.358436	1	3303	HSPA1A
GO:0050670	regulation of lymphocyte proliferation	http://amigo.geneontology.org/amigo/term/GO:0050670	204	1	0.440658	2.26934	0.358436	1	7940	LST1
GO:0032944	regulation of mononuclear cell proliferation	http://amigo.geneontology.org/amigo/term/GO:0032944	205	1	0.442818	2.25827	0.359839	1	7940	LST1
GO:0002699	positive regulation of immune effector process	http://amigo.geneontology.org/amigo/term/GO:0002699	206	1	0.444978	2.2473	0.361239	1	4049	LTA
GO:0051701	interaction with host	http://amigo.geneontology.org/amigo/term/GO:0051701	207	1	0.447138	2.23645	0.362636	1	3303	HSPA1A
GO:1903050	regulation of proteolysis involved in cellular protein catabolic process	http://amigo.geneontology.org/amigo/term/GO:1903050	207	1	0.447138	2.23645	0.362636	1	3303	HSPA1A
GO:1902115	regulation of organelle assembly	http://amigo.geneontology.org/amigo/term/GO:1902115	209	1	0.451458	2.21505	0.365421	1	3303	HSPA1A
GO:0006457	protein folding	http://amigo.geneontology.org/amigo/term/GO:0006457	210	1	0.453618	2.2045	0.366809	1	3303	HSPA1A
GO:0050663	cytokine secretion	http://amigo.geneontology.org/amigo/term/GO:0050663	211	1	0.455778	2.19405	0.368194	1	11118	BTN3A2
GO:0045732	positive regulation of protein catabolic process	http://amigo.geneontology.org/amigo/term/GO:0045732	211	1	0.455778	2.19405	0.368194	1	3303	HSPA1A
GO:0043583	ear development	http://amigo.geneontology.org/amigo/term/GO:0043583	212	1	0.457938	2.1837	0.369577	1	80736	SLC44A4
GO:0070663	regulation of leukocyte proliferation	http://amigo.geneontology.org/amigo/term/GO:0070663	213	1	0.460098	2.17345	0.370956	1	7940	LST1
GO:0000302	response to reactive oxygen species	http://amigo.geneontology.org/amigo/term/GO:0000302	215	1	0.464419	2.15323	0.373706	1	824	CAPN2
GO:0015893	drug transport	http://amigo.geneontology.org/amigo/term/GO:0015893	216	1	0.466579	2.14326	0.375076	1	80736	SLC44A4
GO:1903320	regulation of protein modification by small protein conjugation or removal	http://amigo.geneontology.org/amigo/term/GO:1903320	217	1	0.468739	2.13338	0.376444	1	3303	HSPA1A
GO:0051495	positive regulation of cytoskeleton organization	http://amigo.geneontology.org/amigo/term/GO:0051495	217	1	0.468739	2.13338	0.376444	1	3303	HSPA1A
GO:1901605	alpha-amino acid metabolic process	http://amigo.geneontology.org/amigo/term/GO:1901605	217	1	0.468739	2.13338	0.376444	1	2744	GLS
GO:2001234	negative regulation of apoptotic signaling pathway	http://amigo.geneontology.org/amigo/term/GO:2001234	217	1	0.468739	2.13338	0.376444	1	3303	HSPA1A
GO:0042445	hormone metabolic process	http://amigo.geneontology.org/amigo/term/GO:0042445	218	1	0.470899	2.1236	0.377809	1	80736	SLC44A4
GO:0044706	multi-multicellular organism process	http://amigo.geneontology.org/amigo/term/GO:0044706	218	1	0.470899	2.1236	0.377809	1	824	CAPN2
GO:0016358	dendrite development	http://amigo.geneontology.org/amigo/term/GO:0016358	219	1	0.473059	2.1139	0.37917	1	7940	LST1
GO:0031424	keratinization	http://amigo.geneontology.org/amigo/term/GO:0031424	219	1	0.473059	2.1139	0.37917	1	1041	CDSN
GO:0045637	regulation of myeloid cell differentiation	http://amigo.geneontology.org/amigo/term/GO:0045637	221	1	0.477379	2.09477	0.381885	1	3303	HSPA1A
GO:0090092	regulation of transmembrane receptor protein serine/threonine kinase signaling pathway	http://amigo.geneontology.org/amigo/term/GO:0090092	224	1	0.483859	2.06672	0.385936	1	3303	HSPA1A
GO:2000116	regulation of cysteine-type endopeptidase activity	http://amigo.geneontology.org/amigo/term/GO:2000116	229	1	0.49466	2.02159	0.39263	1	5698	PSMB9
GO:0031669	cellular response to nutrient levels	http://amigo.geneontology.org/amigo/term/GO:0031669	230	1	0.49682	2.0128	0.39396	1	10919	EHMT2
GO:0071560	cellular response to transforming growth factor beta stimulus	http://amigo.geneontology.org/amigo/term/GO:0071560	231	1	0.49898	2.00409	0.395288	1	3303	HSPA1A
GO:0022618	ribonucleoprotein complex assembly	http://amigo.geneontology.org/amigo/term/GO:0022618	231	1	0.49898	2.00409	0.395288	1	8665	EIF3F
GO:0000082	G1/S transition of mitotic cell cycle	http://amigo.geneontology.org/amigo/term/GO:0000082	232	1	0.50114	1.99545	0.396612	1	23649	POLA2
GO:0006839	mitochondrial transport	http://amigo.geneontology.org/amigo/term/GO:0006839	237	1	0.51194	1.95335	0.403193	1	3303	HSPA1A
GO:0042742	defense response to bacterium	http://amigo.geneontology.org/amigo/term/GO:0042742	237	1	0.51194	1.95335	0.403193	1	4049	LTA
GO:0006909	phagocytosis	http://amigo.geneontology.org/amigo/term/GO:0006909	238	1	0.514101	1.94514	0.404501	1	717	C2
GO:0071559	response to transforming growth factor beta	http://amigo.geneontology.org/amigo/term/GO:0071559	238	1	0.514101	1.94514	0.404501	1	3303	HSPA1A
GO:1903362	regulation of cellular protein catabolic process	http://amigo.geneontology.org/amigo/term/GO:1903362	238	1	0.514101	1.94514	0.404501	1	3303	HSPA1A
GO:0031330	negative regulation of cellular catabolic process	http://amigo.geneontology.org/amigo/term/GO:0031330	240	1	0.518421	1.92894	0.407108	1	80317	ZKSCAN3
GO:0048872	homeostasis of number of cells	http://amigo.geneontology.org/amigo/term/GO:0048872	245	1	0.529221	1.88957	0.413577	1	3303	HSPA1A
GO:0071826	ribonucleoprotein complex subunit organization	http://amigo.geneontology.org/amigo/term/GO:0071826	245	1	0.529221	1.88957	0.413577	1	8665	EIF3F
GO:0044843	cell cycle G1/S phase transition	http://amigo.geneontology.org/amigo/term/GO:0044843	247	1	0.533541	1.87427	0.416146	1	23649	POLA2
GO:0046034	ATP metabolic process	http://amigo.geneontology.org/amigo/term/GO:0046034	248	1	0.535701	1.86671	0.417426	1	3303	HSPA1A
GO:0051321	meiotic cell cycle	http://amigo.geneontology.org/amigo/term/GO:0051321	248	1	0.535701	1.86671	0.417426	1	4439	MSH5
GO:0090596	sensory organ morphogenesis	http://amigo.geneontology.org/amigo/term/GO:0090596	250	1	0.540022	1.85178	0.419978	1	80736	SLC44A4
GO:0072659	protein localization to plasma membrane	http://amigo.geneontology.org/amigo/term/GO:0072659	251	1	0.542182	1.8444	0.42125	1	26060	APPL1
GO:0051091	positive regulation of DNA-binding transcription factor activity	http://amigo.geneontology.org/amigo/term/GO:0051091	255	1	0.550822	1.81547	0.426311	1	3303	HSPA1A
GO:0090287	regulation of cellular response to growth factor stimulus	http://amigo.geneontology.org/amigo/term/GO:0090287	256	1	0.552982	1.80838	0.427569	1	3303	HSPA1A
GO:0001818	negative regulation of cytokine production	http://amigo.geneontology.org/amigo/term/GO:0001818	256	1	0.552982	1.80838	0.427569	1	4795	NFKBIL1
GO:0007162	negative regulation of cell adhesion	http://amigo.geneontology.org/amigo/term/GO:0007162	257	1	0.555142	1.80134	0.428825	1	1041	CDSN
GO:0030100	regulation of endocytosis	http://amigo.geneontology.org/amigo/term/GO:0030100	257	1	0.555142	1.80134	0.428825	1	717	C2
GO:0031334	positive regulation of protein complex assembly	http://amigo.geneontology.org/amigo/term/GO:0031334	258	1	0.557302	1.79436	0.430078	1	3303	HSPA1A
GO:0098813	nuclear chromosome segregation	http://amigo.geneontology.org/amigo/term/GO:0098813	258	1	0.557302	1.79436	0.430078	1	4439	MSH5
GO:0007249	I-kappaB kinase/NF-kappaB signaling	http://amigo.geneontology.org/amigo/term/GO:0007249	259	1	0.559462	1.78743	0.431329	1	4795	NFKBIL1
GO:0031668	cellular response to extracellular stimulus	http://amigo.geneontology.org/amigo/term/GO:0031668	260	1	0.561622	1.78056	0.432576	1	10919	EHMT2
GO:0051146	striated muscle cell differentiation	http://amigo.geneontology.org/amigo/term/GO:0051146	260	1	0.561622	1.78056	0.432576	1	824	CAPN2
GO:0016054	organic acid catabolic process	http://amigo.geneontology.org/amigo/term/GO:0016054	264	1	0.570263	1.75358	0.437541	1	2744	GLS
GO:0046395	carboxylic acid catabolic process	http://amigo.geneontology.org/amigo/term/GO:0046395	264	1	0.570263	1.75358	0.437541	1	2744	GLS
GO:0046651	lymphocyte proliferation	http://amigo.geneontology.org/amigo/term/GO:0046651	264	1	0.570263	1.75358	0.437541	1	7940	LST1
GO:0042063	gliogenesis	http://amigo.geneontology.org/amigo/term/GO:0042063	265	1	0.572423	1.74696	0.438776	1	4049	LTA
GO:0032943	mononuclear cell proliferation	http://amigo.geneontology.org/amigo/term/GO:0032943	266	1	0.574583	1.74039	0.440007	1	7940	LST1
GO:1903311	regulation of mRNA metabolic process	http://amigo.geneontology.org/amigo/term/GO:1903311	266	1	0.574583	1.74039	0.440007	1	3303	HSPA1A
GO:0006836	neurotransmitter transport	http://amigo.geneontology.org/amigo/term/GO:0006836	268	1	0.578903	1.7274	0.442463	1	80736	SLC44A4
GO:0034976	response to endoplasmic reticulum stress	http://amigo.geneontology.org/amigo/term/GO:0034976	268	1	0.578903	1.7274	0.442463	1	3303	HSPA1A
GO:0051258	protein polymerization	http://amigo.geneontology.org/amigo/term/GO:0051258	270	1	0.583223	1.71461	0.444909	1	3303	HSPA1A
GO:0010631	epithelial cell migration	http://amigo.geneontology.org/amigo/term/GO:0010631	274	1	0.591864	1.68958	0.449768	1	29941	PKN3
GO:0090132	epithelium migration	http://amigo.geneontology.org/amigo/term/GO:0090132	277	1	0.598344	1.67128	0.453386	1	29941	PKN3
GO:0009205	purine ribonucleoside triphosphate metabolic process	http://amigo.geneontology.org/amigo/term/GO:0009205	277	1	0.598344	1.67128	0.453386	1	3303	HSPA1A
GO:0034599	cellular response to oxidative stress	http://amigo.geneontology.org/amigo/term/GO:0034599	278	1	0.600504	1.66527	0.454586	1	3303	HSPA1A
GO:0010948	negative regulation of cell cycle process	http://amigo.geneontology.org/amigo/term/GO:0010948	278	1	0.600504	1.66527	0.454586	1	10919	EHMT2
GO:0070661	leukocyte proliferation	http://amigo.geneontology.org/amigo/term/GO:0070661	281	1	0.606984	1.64749	0.458173	1	7940	LST1
GO:0009410	response to xenobiotic stimulus	http://amigo.geneontology.org/amigo/term/GO:0009410	282	1	0.609144	1.64165	0.459364	1	1548	CYP2A6
GO:0009895	negative regulation of catabolic process	http://amigo.geneontology.org/amigo/term/GO:0009895	282	1	0.609144	1.64165	0.459364	1	80317	ZKSCAN3
GO:0018105	peptidyl-serine phosphorylation	http://amigo.geneontology.org/amigo/term/GO:0018105	282	1	0.609144	1.64165	0.459364	1	29941	PKN3
GO:0090130	tissue migration	http://amigo.geneontology.org/amigo/term/GO:0090130	283	1	0.611304	1.63585	0.460552	1	29941	PKN3
GO:0009199	ribonucleoside triphosphate metabolic process	http://amigo.geneontology.org/amigo/term/GO:0009199	283	1	0.611304	1.63585	0.460552	1	3303	HSPA1A
GO:0048562	embryonic organ morphogenesis	http://amigo.geneontology.org/amigo/term/GO:0048562	284	1	0.613465	1.63009	0.461737	1	80736	SLC44A4
GO:0030522	intracellular receptor signaling pathway	http://amigo.geneontology.org/amigo/term/GO:0030522	284	1	0.613465	1.63009	0.461737	1	3303	HSPA1A
GO:0009144	purine nucleoside triphosphate metabolic process	http://amigo.geneontology.org/amigo/term/GO:0009144	284	1	0.613465	1.63009	0.461737	1	3303	HSPA1A
GO:0097193	intrinsic apoptotic signaling pathway	http://amigo.geneontology.org/amigo/term/GO:0097193	285	1	0.615625	1.62437	0.46292	1	3303	HSPA1A
GO:0019058	viral life cycle	http://amigo.geneontology.org/amigo/term/GO:0019058	285	1	0.615625	1.62437	0.46292	1	3303	HSPA1A
GO:0016236	macroautophagy	http://amigo.geneontology.org/amigo/term/GO:0016236	286	1	0.617785	1.61869	0.4641	1	534	ATP6V1G2
GO:1901214	regulation of neuron death	http://amigo.geneontology.org/amigo/term/GO:1901214	292	1	0.630745	1.58543	0.471129	1	824	CAPN2
GO:0032103	positive regulation of response to external stimulus	http://amigo.geneontology.org/amigo/term/GO:0032103	293	1	0.632905	1.58002	0.472292	1	4049	LTA
GO:0030216	keratinocyte differentiation	http://amigo.geneontology.org/amigo/term/GO:0030216	295	1	0.637225	1.5693	0.47461	1	1041	CDSN

## Sheet: bp05
geneSet	description	link	size	overlap	expect	enrichmentRatio	pValue	FDR	overlapId	userId
GO:0002920	regulation of humoral immune response	http://amigo.geneontology.org/amigo/term/GO:0002920	68	3	0.146886	20.424	0.00042123	1	629;717;4049	CFB;C2;LTA
GO:0046470	phosphatidylcholine metabolic process	http://amigo.geneontology.org/amigo/term/GO:0046470	79	3	0.170647	17.5802	0.000653927	1	824;54979;80736	SLC44A4;HRASLS2;CAPN2
GO:0051567	histone H3-K9 methylation	http://amigo.geneontology.org/amigo/term/GO:0051567	32	2	0.0691228	28.934	0.0021603	1	3009;10919	EHMT2;HIST1H1B
GO:0006656	phosphatidylcholine biosynthetic process	http://amigo.geneontology.org/amigo/term/GO:0006656	35	2	0.075603	26.454	0.00258097	1	824;80736	SLC44A4;CAPN2
GO:0043414	macromolecule methylation	http://amigo.geneontology.org/amigo/term/GO:0043414	291	4	0.628585	6.3635	0.00345452	1	3009;10919;25821;346171	EHMT2;HIST1H1B;MTO1;ZFP57
GO:0050852	T cell receptor signaling pathway	http://amigo.geneontology.org/amigo/term/GO:0050852	143	3	0.308892	9.71212	0.00358993	1	3117;11118;11120	HLA-DQA1;BTN3A2;BTN2A1
GO:0061647	histone H3-K9 modification	http://amigo.geneontology.org/amigo/term/GO:0061647	45	2	0.0972039	20.5753	0.0042366	1	3009;10919	EHMT2;HIST1H1B
GO:0002455	humoral immune response mediated by circulating immunoglobulin	http://amigo.geneontology.org/amigo/term/GO:0002455	46	2	0.099364	20.128	0.00442318	1	717;4049	C2;LTA
GO:0030449	regulation of complement activation	http://amigo.geneontology.org/amigo/term/GO:0030449	49	2	0.105844	18.8957	0.0050054	1	629;717	CFB;C2
GO:2000257	regulation of protein activation cascade	http://amigo.geneontology.org/amigo/term/GO:2000257	50	2	0.108004	18.5178	0.00520691	1	629;717	CFB;C2
GO:0050851	antigen receptor-mediated signaling pathway	http://amigo.geneontology.org/amigo/term/GO:0050851	184	3	0.397456	7.54801	0.00723352	1	3117;11118;11120	HLA-DQA1;BTN3A2;BTN2A1
GO:0006305	DNA alkylation	http://amigo.geneontology.org/amigo/term/GO:0006305	66	2	0.142566	14.0286	0.00892236	1	10919;346171	EHMT2;ZFP57
GO:0006306	DNA methylation	http://amigo.geneontology.org/amigo/term/GO:0006306	66	2	0.142566	14.0286	0.00892236	1	10919;346171	EHMT2;ZFP57
GO:0097164	ammonium ion metabolic process	http://amigo.geneontology.org/amigo/term/GO:0097164	199	3	0.429857	6.97906	0.00896217	1	824;54979;80736	SLC44A4;HRASLS2;CAPN2
GO:0006956	complement activation	http://amigo.geneontology.org/amigo/term/GO:0006956	68	2	0.146886	13.616	0.00945004	1	629;717	CFB;C2
GO:0038034	signal transduction in absence of ligand	http://amigo.geneontology.org/amigo/term/GO:0038034	69	2	0.149046	13.4187	0.009719	1	3303;26060	APPL1;HSPA1A
GO:0097192	extrinsic apoptotic signaling pathway in absence of ligand	http://amigo.geneontology.org/amigo/term/GO:0097192	69	2	0.149046	13.4187	0.009719	1	3303;26060	APPL1;HSPA1A
GO:0090559	regulation of membrane permeability	http://amigo.geneontology.org/amigo/term/GO:0090559	79	2	0.170647	11.7201	0.012593	1	3303;9414	HSPA1A;TJP2
GO:0002449	lymphocyte mediated immunity	http://amigo.geneontology.org/amigo/term/GO:0002449	238	3	0.514101	5.83543	0.0145143	1	717;4049;11118	BTN3A2;C2;LTA
GO:0044728	DNA methylation or demethylation	http://amigo.geneontology.org/amigo/term/GO:0044728	87	2	0.187928	10.6424	0.0151267	1	10919;346171	EHMT2;ZFP57
GO:0006959	humoral immune response	http://amigo.geneontology.org/amigo/term/GO:0006959	242	3	0.522741	5.73898	0.0151725	1	629;717;4049	CFB;C2;LTA
GO:0002460	adaptive immune response based on somatic recombination of immune receptors built from immunoglobulin superfamily domains	http://amigo.geneontology.org/amigo/term/GO:0002460	248	3	0.535701	5.60013	0.0161911	1	717;4049;11118	BTN3A2;C2;LTA
GO:0002673	regulation of acute inflammatory response	http://amigo.geneontology.org/amigo/term/GO:0002673	92	2	0.198728	10.064	0.0168125	1	629;717	CFB;C2
GO:0072376	protein activation cascade	http://amigo.geneontology.org/amigo/term/GO:0072376	92	2	0.198728	10.064	0.0168125	1	629;717	CFB;C2
GO:0016485	protein processing	http://amigo.geneontology.org/amigo/term/GO:0016485	252	3	0.544342	5.51124	0.0168913	1	629;717;824	CFB;C2;CAPN2
GO:0006260	DNA replication	http://amigo.geneontology.org/amigo/term/GO:0006260	268	3	0.578903	5.18221	0.019861	1	5930;10919;23649	EHMT2;RBBP6;POLA2
GO:0032609	interferon-gamma production	http://amigo.geneontology.org/amigo/term/GO:0032609	106	2	0.228969	8.7348	0.0219344	1	4049;11118	BTN3A2;LTA
GO:0006275	regulation of DNA replication	http://amigo.geneontology.org/amigo/term/GO:0006275	107	2	0.231129	8.65317	0.0223222	1	5930;10919	EHMT2;RBBP6
GO:0006304	DNA modification	http://amigo.geneontology.org/amigo/term/GO:0006304	107	2	0.231129	8.65317	0.0223222	1	10919;346171	EHMT2;ZFP57
GO:0034219	carbohydrate transmembrane transport	http://amigo.geneontology.org/amigo/term/GO:0034219	109	2	0.235449	8.49439	0.0231064	1	26060;26503	SLC17A5;APPL1
GO:0006334	nucleosome assembly	http://amigo.geneontology.org/amigo/term/GO:0006334	109	2	0.235449	8.49439	0.0231064	1	3009;8340	HIST1H1B;HIST1H2BL
GO:0016064	immunoglobulin mediated immune response	http://amigo.geneontology.org/amigo/term/GO:0016064	110	2	0.23761	8.41717	0.0235027	1	717;4049	C2;LTA
GO:0034968	histone lysine methylation	http://amigo.geneontology.org/amigo/term/GO:0034968	110	2	0.23761	8.41717	0.0235027	1	3009;10919	EHMT2;HIST1H1B
GO:0070613	regulation of protein processing	http://amigo.geneontology.org/amigo/term/GO:0070613	111	2	0.23977	8.34134	0.0239019	1	629;717	CFB;C2
GO:0019724	B cell mediated immunity	http://amigo.geneontology.org/amigo/term/GO:0019724	112	2	0.24193	8.26687	0.0243038	1	717;4049	C2;LTA
GO:1903317	regulation of protein maturation	http://amigo.geneontology.org/amigo/term/GO:1903317	113	2	0.24409	8.19371	0.0247085	1	629;717	CFB;C2
GO:0002429	immune response-activating cell surface receptor signaling pathway	http://amigo.geneontology.org/amigo/term/GO:0002429	300	3	0.648026	4.62944	0.0266173	1	3117;11118;11120	HLA-DQA1;BTN3A2;BTN2A1
GO:0033209	tumor necrosis factor-mediated signaling pathway	http://amigo.geneontology.org/amigo/term/GO:0033209	118	2	0.25489	7.84652	0.0267735	1	3303;4049	LTA;HSPA1A
GO:0002478	antigen processing and presentation of exogenous peptide antigen	http://amigo.geneontology.org/amigo/term/GO:0002478	121	2	0.26137	7.65197	0.0280452	1	3117;6891	HLA-DQA1;TAP2
GO:0018022	peptidyl-lysine methylation	http://amigo.geneontology.org/amigo/term/GO:0018022	125	2	0.270011	7.40711	0.029778	1	3009;10919	EHMT2;HIST1H1B
GO:0019884	antigen processing and presentation of exogenous antigen	http://amigo.geneontology.org/amigo/term/GO:0019884	129	2	0.278651	7.17743	0.0315528	1	3117;6891	HLA-DQA1;TAP2
GO:0031497	chromatin assembly	http://amigo.geneontology.org/amigo/term/GO:0031497	129	2	0.278651	7.17743	0.0315528	1	3009;8340	HIST1H1B;HIST1H2BL
GO:0006865	amino acid transport	http://amigo.geneontology.org/amigo/term/GO:0006865	131	2	0.282971	7.06785	0.0324556	1	2744;26503	SLC17A5;GLS
GO:0016571	histone methylation	http://amigo.geneontology.org/amigo/term/GO:0016571	134	2	0.289452	6.90962	0.0338289	1	3009;10919	EHMT2;HIST1H1B
GO:0048002	antigen processing and presentation of peptide antigen	http://amigo.geneontology.org/amigo/term/GO:0048002	135	2	0.291612	6.85844	0.0342917	1	3117;6891	HLA-DQA1;TAP2
GO:0008286	insulin receptor signaling pathway	http://amigo.geneontology.org/amigo/term/GO:0008286	137	2	0.295932	6.75831	0.0352248	1	534;26060	ATP6V1G2;APPL1
GO:0008643	carbohydrate transport	http://amigo.geneontology.org/amigo/term/GO:0008643	142	2	0.306732	6.52034	0.0376005	1	26060;26503	SLC17A5;APPL1
GO:0034728	nucleosome organization	http://amigo.geneontology.org/amigo/term/GO:0034728	144	2	0.311052	6.42978	0.0385678	1	3009;8340	HIST1H1B;HIST1H2BL
GO:0051131	chaperone-mediated protein complex assembly	http://amigo.geneontology.org/amigo/term/GO:0051131	20	1	0.0432017	23.1472	0.0423502	1	3303	HSPA1A
GO:1902236	negative regulation of endoplasmic reticulum stress-induced intrinsic apoptotic signaling pathway	http://amigo.geneontology.org/amigo/term/GO:1902236	20	1	0.0432017	23.1472	0.0423502	1	3303	HSPA1A
GO:1901673	regulation of mitotic spindle assembly	http://amigo.geneontology.org/amigo/term/GO:1901673	20	1	0.0432017	23.1472	0.0423502	1	3303	HSPA1A
GO:0002097	tRNA wobble base modification	http://amigo.geneontology.org/amigo/term/GO:0002097	20	1	0.0432017	23.1472	0.0423502	1	25821	MTO1
GO:0002526	acute inflammatory response	http://amigo.geneontology.org/amigo/term/GO:0002526	154	2	0.332653	6.01227	0.0435452	1	629;717	CFB;C2
GO:0006333	chromatin assembly or disassembly	http://amigo.geneontology.org/amigo/term/GO:0006333	155	2	0.334813	5.97348	0.0440556	1	3009;8340	HIST1H1B;HIST1H2BL
GO:1901739	regulation of myoblast fusion	http://amigo.geneontology.org/amigo/term/GO:1901739	21	1	0.0453618	22.045	0.0444213	1	824	CAPN2
GO:0030307	positive regulation of cell growth	http://amigo.geneontology.org/amigo/term/GO:0030307	156	2	0.336973	5.93519	0.0445683	1	3009;80736	SLC44A4;HIST1H1B
GO:1902600	proton transmembrane transport	http://amigo.geneontology.org/amigo/term/GO:1902600	159	2	0.343454	5.8232	0.0461197	1	534;26503	SLC17A5;ATP6V1G2
GO:0002861	regulation of inflammatory response to antigenic stimulus	http://amigo.geneontology.org/amigo/term/GO:0002861	22	1	0.0475219	21.0429	0.0464881	1	4049	LTA
GO:0043576	regulation of respiratory gaseous exchange	http://amigo.geneontology.org/amigo/term/GO:0043576	22	1	0.0475219	21.0429	0.0464881	1	2744	GLS
GO:0032069	regulation of nuclease activity	http://amigo.geneontology.org/amigo/term/GO:0032069	22	1	0.0475219	21.0429	0.0464881	1	3303	HSPA1A
GO:0002479	antigen processing and presentation of exogenous peptide antigen via MHC class I, TAP-dependent	http://amigo.geneontology.org/amigo/term/GO:0002479	22	1	0.0475219	21.0429	0.0464881	1	6891	TAP2
GO:0070841	inclusion body assembly	http://amigo.geneontology.org/amigo/term/GO:0070841	22	1	0.0475219	21.0429	0.0464881	1	3303	HSPA1A
GO:0051570	regulation of histone H3-K9 methylation	http://amigo.geneontology.org/amigo/term/GO:0051570	23	1	0.049682	20.128	0.0485505	1	3009	HIST1H1B
GO:0042738	exogenous drug catabolic process	http://amigo.geneontology.org/amigo/term/GO:0042738	23	1	0.049682	20.128	0.0485505	1	1548	CYP2A6
GO:0010499	proteasomal ubiquitin-independent protein catabolic process	http://amigo.geneontology.org/amigo/term/GO:0010499	23	1	0.049682	20.128	0.0485505	1	5698	PSMB9
GO:0043901	negative regulation of multi-organism process	http://amigo.geneontology.org/amigo/term/GO:0043901	165	2	0.356414	5.61145	0.0492819	1	4049;4795	LTA;NFKBIL1
GO:0050821	protein stabilization	http://amigo.geneontology.org/amigo/term/GO:0050821	166	2	0.358574	5.57764	0.0498165	1	3009;3303	HIST1H1B;HSPA1A

## Sheet: cc
geneSet	description	link	size	overlap	expect	enrichmentRatio	pValue	FDR	overlapId	userId
GO:0072562	blood microparticle	http://amigo.geneontology.org/amigo/term/GO:0072562	108	3	0.128893	23.2751	0.000275933	0.13024	629;1192;3303	CFB;CLIC1;HSPA1A
GO:0032993	protein-DNA complex	http://amigo.geneontology.org/amigo/term/GO:0032993	163	3	0.194533	15.4216	0.000918119	0.216676	3009;8340;23649	HIST1H1B;HIST1H2BL;POLA2
GO:0000786	nucleosome	http://amigo.geneontology.org/amigo/term/GO:0000786	67	2	0.0799614	25.0121	0.00286243	0.3372	3009;8340	HIST1H1B;HIST1H2BL
GO:0030864	cortical actin cytoskeleton	http://amigo.geneontology.org/amigo/term/GO:0030864	75	2	0.089509	22.3441	0.00357203	0.3372	824;1915	EEF1A1;CAPN2
GO:0044815	DNA packaging complex	http://amigo.geneontology.org/amigo/term/GO:0044815	75	2	0.089509	22.3441	0.00357203	0.3372	3009;8340	HIST1H1B;HIST1H2BL
GO:0009897	external side of plasma membrane	http://amigo.geneontology.org/amigo/term/GO:0009897	289	3	0.344908	8.69797	0.0046839	0.368467	824;11118;11120	BTN3A2;BTN2A1;CAPN2
GO:0030863	cortical cytoskeleton	http://amigo.geneontology.org/amigo/term/GO:0030863	102	2	0.121732	16.4295	0.00650331	0.438509	824;1915	EEF1A1;CAPN2
GO:1904813	ficolin-1-rich granule lumen	http://amigo.geneontology.org/amigo/term/GO:1904813	123	2	0.146795	13.6245	0.00933136	0.55055	1915;3303	EEF1A1;HSPA1A
GO:0030176	integral component of endoplasmic reticulum membrane	http://amigo.geneontology.org/amigo/term/GO:0030176	146	2	0.174244	11.4781	0.0129495	0.627815	3117;6891	HLA-DQA1;TAP2
GO:0031227	intrinsic component of endoplasmic reticulum membrane	http://amigo.geneontology.org/amigo/term/GO:0031227	154	2	0.183792	10.8819	0.0143305	0.627815	3117;6891	HLA-DQA1;TAP2
GO:0030666	endocytic vesicle membrane	http://amigo.geneontology.org/amigo/term/GO:0030666	160	2	0.190952	10.4738	0.0154065	0.627815	3117;6891	HLA-DQA1;TAP2
GO:0044448	cell cortex part	http://amigo.geneontology.org/amigo/term/GO:0044448	168	2	0.2005	9.97506	0.0168939	0.627815	824;1915	EEF1A1;CAPN2
GO:0101002	ficolin-1-rich granule	http://amigo.geneontology.org/amigo/term/GO:0101002	183	2	0.218402	9.15743	0.0198416	0.627815	1915;3303	EEF1A1;HSPA1A
GO:0030658	transport vesicle membrane	http://amigo.geneontology.org/amigo/term/GO:0030658	198	2	0.236304	8.46368	0.0229899	0.627815	3117;26503	HLA-DQA1;SLC17A5
GO:0097038	perinuclear endoplasmic reticulum	http://amigo.geneontology.org/amigo/term/GO:0097038	21	1	0.0250625	39.9002	0.0247796	0.627815	824	CAPN2
GO:0042611	MHC protein complex	http://amigo.geneontology.org/amigo/term/GO:0042611	21	1	0.0250625	39.9002	0.0247796	0.627815	3117	HLA-DQA1
GO:0005680	anaphase-promoting complex	http://amigo.geneontology.org/amigo/term/GO:0005680	21	1	0.0250625	39.9002	0.0247796	0.627815	8881	CDC16
GO:0005839	proteasome core complex	http://amigo.geneontology.org/amigo/term/GO:0005839	21	1	0.0250625	39.9002	0.0247796	0.627815	5698	PSMB9
GO:0071556	integral component of lumenal side of endoplasmic reticulum membrane	http://amigo.geneontology.org/amigo/term/GO:0071556	25	1	0.0298363	33.5162	0.0294327	0.627815	3117	HLA-DQA1
GO:0098553	lumenal side of endoplasmic reticulum membrane	http://amigo.geneontology.org/amigo/term/GO:0098553	25	1	0.0298363	33.5162	0.0294327	0.627815	3117	HLA-DQA1
GO:0030057	desmosome	http://amigo.geneontology.org/amigo/term/GO:0030057	25	1	0.0298363	33.5162	0.0294327	0.627815	1041	CDSN
GO:0033176	proton-transporting V-type ATPase complex	http://amigo.geneontology.org/amigo/term/GO:0033176	26	1	0.0310298	32.2271	0.0305927	0.627815	534	ATP6V1G2
GO:0043601	nuclear replisome	http://amigo.geneontology.org/amigo/term/GO:0043601	26	1	0.0310298	32.2271	0.0305927	0.627815	23649	POLA2
GO:0030894	replisome	http://amigo.geneontology.org/amigo/term/GO:0030894	29	1	0.0346101	28.8933	0.0340647	0.664942	23649	POLA2
GO:0090568	nuclear transcriptional repressor complex	http://amigo.geneontology.org/amigo/term/GO:0090568	30	1	0.0358036	27.9302	0.0352194	0.664942	26060	APPL1
GO:0008180	COP9 signalosome	http://amigo.geneontology.org/amigo/term/GO:0008180	34	1	0.0405774	24.6443	0.0398251	0.691113	3303	HSPA1A
GO:0005720	nuclear heterochromatin	http://amigo.geneontology.org/amigo/term/GO:0005720	34	1	0.0405774	24.6443	0.0398251	0.691113	3009	HIST1H1B
GO:0000151	ubiquitin ligase complex	http://amigo.geneontology.org/amigo/term/GO:0000151	273	2	0.325813	6.1385	0.0414912	0.691113	3303;8881	HSPA1A;CDC16
GO:0030139	endocytic vesicle	http://amigo.geneontology.org/amigo/term/GO:0030139	289	2	0.344908	5.79865	0.0459813	0.691113	3117;6891	HLA-DQA1;TAP2
GO:1990391	DNA repair complex	http://amigo.geneontology.org/amigo/term/GO:1990391	40	1	0.0477381	20.9476	0.0466943	0.691113	4439	MSH5
GO:0005938	cell cortex	http://amigo.geneontology.org/amigo/term/GO:0005938	293	2	0.349682	5.71949	0.0471313	0.691113	824;1915	EEF1A1;CAPN2
GO:0016235	aggresome	http://amigo.geneontology.org/amigo/term/GO:0016235	41	1	0.0489316	20.4367	0.0478346	0.691113	3303	HSPA1A
GO:0043596	nuclear replication fork	http://amigo.geneontology.org/amigo/term/GO:0043596	43	1	0.0513185	19.4862	0.0501114	0.691113	23649	POLA2
GO:0030669	clathrin-coated endocytic vesicle membrane	http://amigo.geneontology.org/amigo/term/GO:0030669	44	1	0.0525119	19.0433	0.0512478	0.691113	3117	HLA-DQA1
GO:0000152	nuclear ubiquitin ligase complex	http://amigo.geneontology.org/amigo/term/GO:0000152	44	1	0.0525119	19.0433	0.0512478	0.691113	8881	CDC16
GO:0034707	chloride channel complex	http://amigo.geneontology.org/amigo/term/GO:0034707	49	1	0.0584792	17.1001	0.0569105	0.740392	1192	CLIC1
GO:0016469	proton-transporting two-sector ATPase complex	http://amigo.geneontology.org/amigo/term/GO:0016469	50	1	0.0596727	16.7581	0.0580392	0.740392	534	ATP6V1G2
GO:0005876	spindle microtubule	http://amigo.geneontology.org/amigo/term/GO:0005876	52	1	0.0620596	16.1136	0.0602927	0.748899	8881	CDC16
GO:0012507	ER to Golgi transport vesicle membrane	http://amigo.geneontology.org/amigo/term/GO:0012507	57	1	0.0680268	14.7001	0.065904	0.779205	3117	HLA-DQA1
GO:0000118	histone deacetylase complex	http://amigo.geneontology.org/amigo/term/GO:0000118	60	1	0.0716072	13.9651	0.0692554	0.779205	26060	APPL1
GO:0045334	clathrin-coated endocytic vesicle	http://amigo.geneontology.org/amigo/term/GO:0045334	63	1	0.0751875	13.3001	0.0725954	0.779205	3117	HLA-DQA1
GO:0001533	cornified envelope	http://amigo.geneontology.org/amigo/term/GO:0001533	65	1	0.0775744	12.8908	0.0748157	0.779205	1041	CDSN
GO:0000502	proteasome complex	http://amigo.geneontology.org/amigo/term/GO:0000502	65	1	0.0775744	12.8908	0.0748157	0.779205	5698	PSMB9
GO:0005881	cytoplasmic microtubule	http://amigo.geneontology.org/amigo/term/GO:0005881	66	1	0.0787679	12.6955	0.075924	0.779205	1548	CYP2A6
GO:1905369	endopeptidase complex	http://amigo.geneontology.org/amigo/term/GO:1905369	66	1	0.0787679	12.6955	0.075924	0.779205	5698	PSMB9
GO:0030670	phagocytic vesicle membrane	http://amigo.geneontology.org/amigo/term/GO:0030670	68	1	0.0811548	12.3221	0.0781367	0.779205	6891	TAP2
GO:0033116	endoplasmic reticulum-Golgi intermediate compartment membrane	http://amigo.geneontology.org/amigo/term/GO:0033116	69	1	0.0823483	12.1435	0.0792412	0.779205	6891	TAP2
GO:0005657	replication fork	http://amigo.geneontology.org/amigo/term/GO:0005657	69	1	0.0823483	12.1435	0.0792412	0.779205	23649	POLA2
GO:0070603	SWI/SNF superfamily-type complex	http://amigo.geneontology.org/amigo/term/GO:0070603	76	1	0.0907024	11.0251	0.0869373	0.818891	26060	APPL1
GO:0000792	heterochromatin	http://amigo.geneontology.org/amigo/term/GO:0000792	76	1	0.0907024	11.0251	0.0869373	0.818891	3009	HIST1H1B
GO:0016234	inclusion body	http://amigo.geneontology.org/amigo/term/GO:0016234	79	1	0.0942828	10.6064	0.0902168	0.818891	3303	HSPA1A
GO:0005758	mitochondrial intermembrane space	http://amigo.geneontology.org/amigo/term/GO:0005758	79	1	0.0942828	10.6064	0.0902168	0.818891	824	CAPN2
GO:0017053	transcriptional repressor complex	http://amigo.geneontology.org/amigo/term/GO:0017053	84	1	0.10025	9.97506	0.0956578	0.834951	26060	APPL1
GO:0031970	organelle envelope lumen	http://amigo.geneontology.org/amigo/term/GO:0031970	87	1	0.10383	9.63109	0.0989074	0.834951	824	CAPN2
GO:0030134	COPII-coated ER to Golgi transport vesicle	http://amigo.geneontology.org/amigo/term/GO:0030134	87	1	0.10383	9.63109	0.0989074	0.834951	3117	HLA-DQA1
GO:1905368	peptidase complex	http://amigo.geneontology.org/amigo/term/GO:1905368	89	1	0.106217	9.41466	0.101068	0.834951	5698	PSMB9
GO:0032588	trans-Golgi network membrane	http://amigo.geneontology.org/amigo/term/GO:0032588	90	1	0.107411	9.31005	0.102146	0.834951	3117	HLA-DQA1
GO:0032587	ruffle membrane	http://amigo.geneontology.org/amigo/term/GO:0032587	93	1	0.110991	9.00973	0.105373	0.834951	1915	EEF1A1
GO:0005903	brush border	http://amigo.geneontology.org/amigo/term/GO:0005903	97	1	0.115765	8.63819	0.10966	0.834951	1192	CLIC1
GO:1904949	ATPase complex	http://amigo.geneontology.org/amigo/term/GO:1904949	102	1	0.121732	8.21475	0.11499	0.834951	26060	APPL1
GO:0030672	synaptic vesicle membrane	http://amigo.geneontology.org/amigo/term/GO:0030672	102	1	0.121732	8.21475	0.11499	0.834951	26503	SLC17A5
GO:0099501	exocytic vesicle membrane	http://amigo.geneontology.org/amigo/term/GO:0099501	102	1	0.121732	8.21475	0.11499	0.834951	26503	SLC17A5
GO:0042470	melanosome	http://amigo.geneontology.org/amigo/term/GO:0042470	105	1	0.125313	7.98005	0.118173	0.834951	534	ATP6V1G2
GO:0048770	pigment granule	http://amigo.geneontology.org/amigo/term/GO:0048770	105	1	0.125313	7.98005	0.118173	0.834951	534	ATP6V1G2
GO:0055029	nuclear DNA-directed RNA polymerase complex	http://amigo.geneontology.org/amigo/term/GO:0055029	105	1	0.125313	7.98005	0.118173	0.834951	23649	POLA2
GO:0030660	Golgi-associated vesicle membrane	http://amigo.geneontology.org/amigo/term/GO:0030660	106	1	0.126506	7.90476	0.119232	0.834951	3117	HLA-DQA1
GO:0000428	DNA-directed RNA polymerase complex	http://amigo.geneontology.org/amigo/term/GO:0000428	106	1	0.126506	7.90476	0.119232	0.834951	23649	POLA2
GO:0030665	clathrin-coated vesicle membrane	http://amigo.geneontology.org/amigo/term/GO:0030665	107	1	0.127699	7.83089	0.120289	0.834951	3117	HLA-DQA1
GO:0030880	RNA polymerase complex	http://amigo.geneontology.org/amigo/term/GO:0030880	109	1	0.130086	7.6872	0.122401	0.837293	23649	POLA2
GO:0045335	phagocytic vesicle	http://amigo.geneontology.org/amigo/term/GO:0045335	120	1	0.143214	6.98254	0.133928	0.891608	6891	TAP2
GO:0005923	bicellular tight junction	http://amigo.geneontology.org/amigo/term/GO:0005923	121	1	0.144408	6.92483	0.134968	0.891608	9414	TJP2
GO:0005793	endoplasmic reticulum-Golgi intermediate compartment	http://amigo.geneontology.org/amigo/term/GO:0005793	122	1	0.145601	6.86807	0.136008	0.891608	6891	TAP2
GO:0070160	tight junction	http://amigo.geneontology.org/amigo/term/GO:0070160	126	1	0.150375	6.65004	0.140154	0.906203	9414	TJP2
GO:0005814	centriole	http://amigo.geneontology.org/amigo/term/GO:0005814	132	1	0.157536	6.34776	0.146338	0.933399	3303	HSPA1A
GO:0031901	early endosome membrane	http://amigo.geneontology.org/amigo/term/GO:0031901	139	1	0.16589	6.02809	0.153499	0.965854	26060	APPL1
GO:0043296	apical junction complex	http://amigo.geneontology.org/amigo/term/GO:0043296	141	1	0.168277	5.94259	0.155534	0.965854	9414	TJP2
GO:0098862	cluster of actin-based cell projections	http://amigo.geneontology.org/amigo/term/GO:0098862	143	1	0.170664	5.85947	0.157565	0.965854	1192	CLIC1
GO:0031461	cullin-RING ubiquitin ligase complex	http://amigo.geneontology.org/amigo/term/GO:0031461	153	1	0.182598	5.4765	0.167649	1	8881	CDC16
GO:0005798	Golgi-associated vesicle	http://amigo.geneontology.org/amigo/term/GO:0005798	169	1	0.201694	4.95802	0.183546	1	3117	HLA-DQA1
GO:0001726	ruffle	http://amigo.geneontology.org/amigo/term/GO:0001726	169	1	0.201694	4.95802	0.183546	1	1915	EEF1A1
GO:0031256	leading edge membrane	http://amigo.geneontology.org/amigo/term/GO:0031256	169	1	0.201694	4.95802	0.183546	1	1915	EEF1A1
GO:0030662	coated vesicle membrane	http://amigo.geneontology.org/amigo/term/GO:0030662	169	1	0.201694	4.95802	0.183546	1	3117	HLA-DQA1
GO:0098562	cytoplasmic side of membrane	http://amigo.geneontology.org/amigo/term/GO:0098562	173	1	0.206467	4.84338	0.187474	1	1915	EEF1A1
GO:0044450	microtubule organizing center part	http://amigo.geneontology.org/amigo/term/GO:0044450	178	1	0.212435	4.70733	0.19236	1	3303	HSPA1A
GO:0008021	synaptic vesicle	http://amigo.geneontology.org/amigo/term/GO:0008021	180	1	0.214822	4.65503	0.194306	1	26503	SLC17A5
GO:0030136	clathrin-coated vesicle	http://amigo.geneontology.org/amigo/term/GO:0030136	181	1	0.216015	4.62931	0.195278	1	3117	HLA-DQA1
GO:0070382	exocytic vesicle	http://amigo.geneontology.org/amigo/term/GO:0070382	197	1	0.23511	4.25332	0.210671	1	26503	SLC17A5
GO:0005802	trans-Golgi network	http://amigo.geneontology.org/amigo/term/GO:0005802	227	1	0.270914	3.69121	0.23878	1	3117	HLA-DQA1
GO:0061695	transferase complex, transferring phosphorus-containing groups	http://amigo.geneontology.org/amigo/term/GO:0061695	254	1	0.303137	3.29884	0.263261	1	23649	POLA2
GO:0030135	coated vesicle	http://amigo.geneontology.org/amigo/term/GO:0030135	275	1	0.3282	3.04693	0.281781	1	3117	HLA-DQA1
GO:0031965	nuclear membrane	http://amigo.geneontology.org/amigo/term/GO:0031965	299	1	0.356842	2.80236	0.302404	1	1192	CLIC1
GO:0034702	ion channel complex	http://amigo.geneontology.org/amigo/term/GO:0034702	300	1	0.358036	2.79302	0.303251	1	1192	CLIC1

## Sheet: cc05
geneSet	description	link	size	overlap	expect	enrichmentRatio	pValue	FDR	overlapId	userId
GO:0072562	blood microparticle	http://amigo.geneontology.org/amigo/term/GO:0072562	108	3	0.128893	23.2751	0.000275933	0.13024	629;1192;3303	CFB;CLIC1;HSPA1A
GO:0032993	protein-DNA complex	http://amigo.geneontology.org/amigo/term/GO:0032993	163	3	0.194533	15.4216	0.000918119	0.216676	3009;8340;23649	HIST1H1B;HIST1H2BL;POLA2
GO:0000786	nucleosome	http://amigo.geneontology.org/amigo/term/GO:0000786	67	2	0.0799614	25.0121	0.00286243	0.3372	3009;8340	HIST1H1B;HIST1H2BL
GO:0030864	cortical actin cytoskeleton	http://amigo.geneontology.org/amigo/term/GO:0030864	75	2	0.089509	22.3441	0.00357203	0.3372	824;1915	EEF1A1;CAPN2
GO:0044815	DNA packaging complex	http://amigo.geneontology.org/amigo/term/GO:0044815	75	2	0.089509	22.3441	0.00357203	0.3372	3009;8340	HIST1H1B;HIST1H2BL
GO:0009897	external side of plasma membrane	http://amigo.geneontology.org/amigo/term/GO:0009897	289	3	0.344908	8.69797	0.0046839	0.368467	824;11118;11120	BTN3A2;BTN2A1;CAPN2
GO:0030863	cortical cytoskeleton	http://amigo.geneontology.org/amigo/term/GO:0030863	102	2	0.121732	16.4295	0.00650331	0.438509	824;1915	EEF1A1;CAPN2
GO:1904813	ficolin-1-rich granule lumen	http://amigo.geneontology.org/amigo/term/GO:1904813	123	2	0.146795	13.6245	0.00933136	0.55055	1915;3303	EEF1A1;HSPA1A
GO:0030176	integral component of endoplasmic reticulum membrane	http://amigo.geneontology.org/amigo/term/GO:0030176	146	2	0.174244	11.4781	0.0129495	0.627815	3117;6891	HLA-DQA1;TAP2
GO:0031227	intrinsic component of endoplasmic reticulum membrane	http://amigo.geneontology.org/amigo/term/GO:0031227	154	2	0.183792	10.8819	0.0143305	0.627815	3117;6891	HLA-DQA1;TAP2
GO:0030666	endocytic vesicle membrane	http://amigo.geneontology.org/amigo/term/GO:0030666	160	2	0.190952	10.4738	0.0154065	0.627815	3117;6891	HLA-DQA1;TAP2
GO:0044448	cell cortex part	http://amigo.geneontology.org/amigo/term/GO:0044448	168	2	0.2005	9.97506	0.0168939	0.627815	824;1915	EEF1A1;CAPN2
GO:0101002	ficolin-1-rich granule	http://amigo.geneontology.org/amigo/term/GO:0101002	183	2	0.218402	9.15743	0.0198416	0.627815	1915;3303	EEF1A1;HSPA1A
GO:0030658	transport vesicle membrane	http://amigo.geneontology.org/amigo/term/GO:0030658	198	2	0.236304	8.46368	0.0229899	0.627815	3117;26503	HLA-DQA1;SLC17A5
GO:0005680	anaphase-promoting complex	http://amigo.geneontology.org/amigo/term/GO:0005680	21	1	0.0250625	39.9002	0.0247796	0.627815	8881	CDC16
GO:0042611	MHC protein complex	http://amigo.geneontology.org/amigo/term/GO:0042611	21	1	0.0250625	39.9002	0.0247796	0.627815	3117	HLA-DQA1
GO:0097038	perinuclear endoplasmic reticulum	http://amigo.geneontology.org/amigo/term/GO:0097038	21	1	0.0250625	39.9002	0.0247796	0.627815	824	CAPN2
GO:0005839	proteasome core complex	http://amigo.geneontology.org/amigo/term/GO:0005839	21	1	0.0250625	39.9002	0.0247796	0.627815	5698	PSMB9
GO:0030057	desmosome	http://amigo.geneontology.org/amigo/term/GO:0030057	25	1	0.0298363	33.5162	0.0294327	0.627815	1041	CDSN
GO:0071556	integral component of lumenal side of endoplasmic reticulum membrane	http://amigo.geneontology.org/amigo/term/GO:0071556	25	1	0.0298363	33.5162	0.0294327	0.627815	3117	HLA-DQA1
GO:0098553	lumenal side of endoplasmic reticulum membrane	http://amigo.geneontology.org/amigo/term/GO:0098553	25	1	0.0298363	33.5162	0.0294327	0.627815	3117	HLA-DQA1
GO:0043601	nuclear replisome	http://amigo.geneontology.org/amigo/term/GO:0043601	26	1	0.0310298	32.2271	0.0305927	0.627815	23649	POLA2
GO:0033176	proton-transporting V-type ATPase complex	http://amigo.geneontology.org/amigo/term/GO:0033176	26	1	0.0310298	32.2271	0.0305927	0.627815	534	ATP6V1G2
GO:0030894	replisome	http://amigo.geneontology.org/amigo/term/GO:0030894	29	1	0.0346101	28.8933	0.0340647	0.664942	23649	POLA2
GO:0090568	nuclear transcriptional repressor complex	http://amigo.geneontology.org/amigo/term/GO:0090568	30	1	0.0358036	27.9302	0.0352194	0.664942	26060	APPL1
GO:0008180	COP9 signalosome	http://amigo.geneontology.org/amigo/term/GO:0008180	34	1	0.0405774	24.6443	0.0398251	0.691113	3303	HSPA1A
GO:0005720	nuclear heterochromatin	http://amigo.geneontology.org/amigo/term/GO:0005720	34	1	0.0405774	24.6443	0.0398251	0.691113	3009	HIST1H1B
GO:0000151	ubiquitin ligase complex	http://amigo.geneontology.org/amigo/term/GO:0000151	273	2	0.325813	6.1385	0.0414912	0.691113	3303;8881	HSPA1A;CDC16
GO:0030139	endocytic vesicle	http://amigo.geneontology.org/amigo/term/GO:0030139	289	2	0.344908	5.79865	0.0459813	0.691113	3117;6891	HLA-DQA1;TAP2
GO:1990391	DNA repair complex	http://amigo.geneontology.org/amigo/term/GO:1990391	40	1	0.0477381	20.9476	0.0466943	0.691113	4439	MSH5
GO:0005938	cell cortex	http://amigo.geneontology.org/amigo/term/GO:0005938	293	2	0.349682	5.71949	0.0471313	0.691113	824;1915	EEF1A1;CAPN2
GO:0016235	aggresome	http://amigo.geneontology.org/amigo/term/GO:0016235	41	1	0.0489316	20.4367	0.0478346	0.691113	3303	HSPA1A

## Sheet: mf
geneSet	description	link	size	overlap	expect	enrichmentRatio	pValue	FDR	overlapId	userId
GO:0008135	translation factor activity, RNA binding	http://amigo.geneontology.org/amigo/term/GO:0008135	87	2	0.140903	14.1941	0.00868212	1	1915;8665	EEF1A1;EIF3F
GO:0042826	histone deacetylase binding	http://amigo.geneontology.org/amigo/term/GO:0042826	110	2	0.178154	11.2263	0.0135992	1	3009;3303	HIST1H1B;HSPA1A
GO:0042626	ATPase activity, coupled to transmembrane movement of substances	http://amigo.geneontology.org/amigo/term/GO:0042626	114	2	0.184632	10.8324	0.0145531	1	534;6891	ATP6V1G2;TAP2
GO:0015405	P-P-bond-hydrolysis-driven transmembrane transporter activity	http://amigo.geneontology.org/amigo/term/GO:0015405	121	2	0.195969	10.2057	0.0162902	1	534;6891	ATP6V1G2;TAP2
GO:0015399	primary active transmembrane transporter activity	http://amigo.geneontology.org/amigo/term/GO:0015399	122	2	0.197589	10.122	0.0165453	1	534;6891	ATP6V1G2;TAP2
GO:0043492	ATPase activity, coupled to movement of substances	http://amigo.geneontology.org/amigo/term/GO:0043492	129	2	0.208926	9.57278	0.0183789	1	534;6891	ATP6V1G2;TAP2
GO:0044183	protein binding involved in protein folding	http://amigo.geneontology.org/amigo/term/GO:0044183	21	1	0.0340112	29.4021	0.0334857	1	3303	HSPA1A
GO:0051787	misfolded protein binding	http://amigo.geneontology.org/amigo/term/GO:0051787	21	1	0.0340112	29.4021	0.0334857	1	3303	HSPA1A
GO:0004298	threonine-type endopeptidase activity	http://amigo.geneontology.org/amigo/term/GO:0004298	21	1	0.0340112	29.4021	0.0334857	1	5698	PSMB9
GO:0070003	threonine-type peptidase activity	http://amigo.geneontology.org/amigo/term/GO:0070003	21	1	0.0340112	29.4021	0.0334857	1	5698	PSMB9
GO:0004252	serine-type endopeptidase activity	http://amigo.geneontology.org/amigo/term/GO:0004252	182	2	0.294763	6.7851	0.0347968	1	629;717	CFB;C2
GO:0042605	peptide antigen binding	http://amigo.geneontology.org/amigo/term/GO:0042605	22	1	0.0356307	28.0657	0.035053	1	3117	HLA-DQA1
GO:0050145	nucleoside monophosphate kinase activity	http://amigo.geneontology.org/amigo/term/GO:0050145	23	1	0.0372503	26.8454	0.0366179	1	9414	TJP2
GO:0008234	cysteine-type peptidase activity	http://amigo.geneontology.org/amigo/term/GO:0008234	195	2	0.315818	6.33276	0.0394518	1	824;8665	EIF3F;CAPN2
GO:0003887	DNA-directed DNA polymerase activity	http://amigo.geneontology.org/amigo/term/GO:0003887	25	1	0.0404895	24.6978	0.0397403	1	23649	POLA2
GO:0015295	solute:proton symporter activity	http://amigo.geneontology.org/amigo/term/GO:0015295	25	1	0.0404895	24.6978	0.0397403	1	26503	SLC17A5
GO:0090482	vitamin transmembrane transporter activity	http://amigo.geneontology.org/amigo/term/GO:0090482	26	1	0.0421091	23.7479	0.0412979	1	80736	SLC44A4
GO:0008236	serine-type peptidase activity	http://amigo.geneontology.org/amigo/term/GO:0008236	204	2	0.330394	6.05338	0.0428067	1	629;717	CFB;C2
GO:0015605	organophosphate ester transmembrane transporter activity	http://amigo.geneontology.org/amigo/term/GO:0015605	27	1	0.0437286	22.8683	0.042853	1	80736	SLC44A4
GO:0015101	organic cation transmembrane transporter activity	http://amigo.geneontology.org/amigo/term/GO:0015101	27	1	0.0437286	22.8683	0.042853	1	80736	SLC44A4
GO:0008514	organic anion transmembrane transporter activity	http://amigo.geneontology.org/amigo/term/GO:0008514	207	2	0.335253	5.96565	0.0439484	1	26503;80736	SLC44A4;SLC17A5
GO:0017171	serine hydrolase activity	http://amigo.geneontology.org/amigo/term/GO:0017171	208	2	0.336872	5.93697	0.0443315	1	629;717	CFB;C2
GO:0097718	disordered domain specific binding	http://amigo.geneontology.org/amigo/term/GO:0097718	28	1	0.0453482	22.0516	0.0444057	1	3303	HSPA1A
GO:0042287	MHC protein binding	http://amigo.geneontology.org/amigo/term/GO:0042287	28	1	0.0453482	22.0516	0.0444057	1	6891	TAP2
GO:0005164	tumor necrosis factor receptor binding	http://amigo.geneontology.org/amigo/term/GO:0005164	31	1	0.0502069	19.9176	0.0490492	1	4049	LTA
GO:1904680	peptide transmembrane transporter activity	http://amigo.geneontology.org/amigo/term/GO:1904680	31	1	0.0502069	19.9176	0.0490492	1	6891	TAP2
GO:0016712	oxidoreductase activity, acting on paired donors, with incorporation or reduction of molecular oxygen, reduced flavin or flavoprotein as one donor, and incorporation of one atom of oxygen	http://amigo.geneontology.org/amigo/term/GO:0016712	31	1	0.0502069	19.9176	0.0490492	1	1548	CYP2A6
GO:0031369	translation initiation factor binding	http://amigo.geneontology.org/amigo/term/GO:0031369	31	1	0.0502069	19.9176	0.0490492	1	8665	EIF3F
GO:0034061	DNA polymerase activity	http://amigo.geneontology.org/amigo/term/GO:0034061	31	1	0.0502069	19.9176	0.0490492	1	23649	POLA2
GO:0008519	ammonium transmembrane transporter activity	http://amigo.geneontology.org/amigo/term/GO:0008519	32	1	0.0518265	19.2951	0.0505922	1	80736	SLC44A4
GO:0015144	carbohydrate transmembrane transporter activity	http://amigo.geneontology.org/amigo/term/GO:0015144	34	1	0.0550657	18.1601	0.053671	1	26503	SLC17A5
GO:0008395	steroid hydroxylase activity	http://amigo.geneontology.org/amigo/term/GO:0008395	34	1	0.0550657	18.1601	0.053671	1	1548	CYP2A6
GO:1901682	sulfur compound transmembrane transporter activity	http://amigo.geneontology.org/amigo/term/GO:1901682	36	1	0.0583048	17.1512	0.0567402	1	80736	SLC44A4
GO:0016776	phosphotransferase activity, phosphate group as acceptor	http://amigo.geneontology.org/amigo/term/GO:0016776	38	1	0.061544	16.2485	0.0597998	1	9414	TJP2
GO:0004812	aminoacyl-tRNA ligase activity	http://amigo.geneontology.org/amigo/term/GO:0004812	41	1	0.0664027	15.0596	0.0643712	1	7407	VARS
GO:0016875	ligase activity, forming carbon-oxygen bonds	http://amigo.geneontology.org/amigo/term/GO:0016875	41	1	0.0664027	15.0596	0.0643712	1	7407	VARS
GO:1901505	carbohydrate derivative transmembrane transporter activity	http://amigo.geneontology.org/amigo/term/GO:1901505	41	1	0.0664027	15.0596	0.0643712	1	26503	SLC17A5
GO:0031492	nucleosomal DNA binding	http://amigo.geneontology.org/amigo/term/GO:0031492	42	1	0.0680223	14.7011	0.0658903	1	3009	HIST1H1B
GO:0042887	amide transmembrane transporter activity	http://amigo.geneontology.org/amigo/term/GO:0042887	44	1	0.0712615	14.0328	0.0689213	1	6891	TAP2
GO:0018024	histone-lysine N-methyltransferase activity	http://amigo.geneontology.org/amigo/term/GO:0018024	45	1	0.0728811	13.721	0.0704332	1	10919	EHMT2
GO:0019205	nucleobase-containing compound kinase activity	http://amigo.geneontology.org/amigo/term/GO:0019205	46	1	0.0745006	13.4227	0.0719428	1	9414	TJP2
GO:0032813	tumor necrosis factor receptor superfamily binding	http://amigo.geneontology.org/amigo/term/GO:0032813	46	1	0.0745006	13.4227	0.0719428	1	4049	LTA
GO:1990841	promoter-specific chromatin binding	http://amigo.geneontology.org/amigo/term/GO:1990841	46	1	0.0745006	13.4227	0.0719428	1	10919	EHMT2
GO:0003743	translation initiation factor activity	http://amigo.geneontology.org/amigo/term/GO:0003743	50	1	0.0809789	12.3489	0.0779576	1	8665	EIF3F
GO:0005326	neurotransmitter transporter activity	http://amigo.geneontology.org/amigo/term/GO:0005326	54	1	0.0874573	11.4342	0.0839348	1	80736	SLC44A4
GO:0003823	antigen binding	http://amigo.geneontology.org/amigo/term/GO:0003823	55	1	0.0890768	11.2263	0.0854232	1	3117	HLA-DQA1
GO:0042054	histone methyltransferase activity	http://amigo.geneontology.org/amigo/term/GO:0042054	57	1	0.092316	10.8324	0.0883932	1	10919	EHMT2
GO:0000049	tRNA binding	http://amigo.geneontology.org/amigo/term/GO:0000049	59	1	0.0955552	10.4652	0.0913538	1	1915	EEF1A1
GO:0016279	protein-lysine N-methyltransferase activity	http://amigo.geneontology.org/amigo/term/GO:0016279	61	1	0.0987943	10.122	0.0943052	1	10919	EHMT2
GO:0016278	lysine N-methyltransferase activity	http://amigo.geneontology.org/amigo/term/GO:0016278	62	1	0.100414	9.95878	0.0957774	1	10919	EHMT2
GO:0002039	p53 binding	http://amigo.geneontology.org/amigo/term/GO:0002039	65	1	0.105273	9.49915	0.10018	1	10919	EHMT2
GO:0031491	nucleosome binding	http://amigo.geneontology.org/amigo/term/GO:0031491	68	1	0.110131	9.08007	0.104563	1	3009	HIST1H1B
GO:0003684	damaged DNA binding	http://amigo.geneontology.org/amigo/term/GO:0003684	69	1	0.111751	8.94847	0.106019	1	4439	MSH5
GO:0005254	chloride channel activity	http://amigo.geneontology.org/amigo/term/GO:0005254	74	1	0.119849	8.34384	0.113265	1	1192	CLIC1
GO:0001618	virus receptor activity	http://amigo.geneontology.org/amigo/term/GO:0001618	75	1	0.121468	8.23259	0.114708	1	3303	HSPA1A
GO:0104005	hijacked molecular function	http://amigo.geneontology.org/amigo/term/GO:0104005	75	1	0.121468	8.23259	0.114708	1	3303	HSPA1A
GO:0050660	flavin adenine dinucleotide binding	http://amigo.geneontology.org/amigo/term/GO:0050660	77	1	0.124708	8.01876	0.117586	1	25821	MTO1
GO:0008094	DNA-dependent ATPase activity	http://amigo.geneontology.org/amigo/term/GO:0008094	87	1	0.140903	7.09706	0.131843	1	4439	MSH5
GO:0005253	anion channel activity	http://amigo.geneontology.org/amigo/term/GO:0005253	87	1	0.140903	7.09706	0.131843	1	1192	CLIC1
GO:0008276	protein methyltransferase activity	http://amigo.geneontology.org/amigo/term/GO:0008276	89	1	0.144143	6.93758	0.134668	1	10919	EHMT2
GO:0016811	hydrolase activity, acting on carbon-nitrogen (but not peptide) bonds, in linear amides	http://amigo.geneontology.org/amigo/term/GO:0016811	92	1	0.149001	6.71135	0.138888	1	2744	GLS
GO:0004497	monooxygenase activity	http://amigo.geneontology.org/amigo/term/GO:0004497	95	1	0.15386	6.49942	0.143089	1	1548	CYP2A6
GO:0008170	N-methyltransferase activity	http://amigo.geneontology.org/amigo/term/GO:0008170	95	1	0.15386	6.49942	0.143089	1	10919	EHMT2
GO:0015108	chloride transmembrane transporter activity	http://amigo.geneontology.org/amigo/term/GO:0015108	99	1	0.160338	6.23681	0.148659	1	1192	CLIC1
GO:0004843	thiol-dependent ubiquitin-specific protease activity	http://amigo.geneontology.org/amigo/term/GO:0004843	101	1	0.163577	6.11331	0.151431	1	8665	EIF3F
GO:0015294	solute:cation symporter activity	http://amigo.geneontology.org/amigo/term/GO:0015294	102	1	0.165197	6.05338	0.152813	1	26503	SLC17A5
GO:0047485	protein N-terminus binding	http://amigo.geneontology.org/amigo/term/GO:0047485	104	1	0.168436	5.93697	0.155572	1	3303	HSPA1A
GO:0031490	chromatin DNA binding	http://amigo.geneontology.org/amigo/term/GO:0031490	106	1	0.171675	5.82495	0.158322	1	3009	HIST1H1B
GO:0031072	heat shock protein binding	http://amigo.geneontology.org/amigo/term/GO:0031072	114	1	0.184632	5.41618	0.169237	1	3303	HSPA1A
GO:0051082	unfolded protein binding	http://amigo.geneontology.org/amigo/term/GO:0051082	118	1	0.19111	5.23258	0.174644	1	3303	HSPA1A
GO:0004197	cysteine-type endopeptidase activity	http://amigo.geneontology.org/amigo/term/GO:0004197	118	1	0.19111	5.23258	0.174644	1	824	CAPN2
GO:0140101	catalytic activity, acting on a tRNA	http://amigo.geneontology.org/amigo/term/GO:0140101	119	1	0.19273	5.18861	0.17599	1	7407	VARS
GO:0036459	thiol-dependent ubiquitinyl hydrolase activity	http://amigo.geneontology.org/amigo/term/GO:0036459	120	1	0.194349	5.14537	0.177334	1	8665	EIF3F
GO:0101005	ubiquitinyl hydrolase activity	http://amigo.geneontology.org/amigo/term/GO:0101005	120	1	0.194349	5.14537	0.177334	1	8665	EIF3F
GO:0020037	heme binding	http://amigo.geneontology.org/amigo/term/GO:0020037	128	1	0.207306	4.82378	0.188012	1	1548	CYP2A6
GO:0016779	nucleotidyltransferase activity	http://amigo.geneontology.org/amigo/term/GO:0016779	129	1	0.208926	4.78639	0.189337	1	23649	POLA2
GO:0019783	ubiquitin-like protein-specific protease activity	http://amigo.geneontology.org/amigo/term/GO:0019783	130	1	0.210545	4.74957	0.19066	1	8665	EIF3F
GO:0015078	proton transmembrane transporter activity	http://amigo.geneontology.org/amigo/term/GO:0015078	133	1	0.215404	4.64244	0.194617	1	26503	SLC17A5
GO:0052689	carboxylic ester hydrolase activity	http://amigo.geneontology.org/amigo/term/GO:0052689	136	1	0.220263	4.54003	0.198555	1	7407	VARS
GO:0046906	tetrapyrrole binding	http://amigo.geneontology.org/amigo/term/GO:0046906	138	1	0.223502	4.47424	0.201171	1	1548	CYP2A6
GO:0015293	symporter activity	http://amigo.geneontology.org/amigo/term/GO:0015293	143	1	0.2316	4.31779	0.207673	1	26503	SLC17A5
GO:0016810	hydrolase activity, acting on carbon-nitrogen (but not peptide) bonds	http://amigo.geneontology.org/amigo/term/GO:0016810	147	1	0.238078	4.2003	0.212838	1	2744	GLS
GO:0005506	iron ion binding	http://amigo.geneontology.org/amigo/term/GO:0005506	148	1	0.239698	4.17192	0.214124	1	1548	CYP2A6
GO:0016874	ligase activity	http://amigo.geneontology.org/amigo/term/GO:0016874	151	1	0.244556	4.08904	0.217971	1	7407	VARS
GO:0008757	S-adenosylmethionine-dependent methyltransferase activity	http://amigo.geneontology.org/amigo/term/GO:0008757	154	1	0.249415	4.00938	0.221799	1	10919	EHMT2
GO:0005342	organic acid transmembrane transporter activity	http://amigo.geneontology.org/amigo/term/GO:0005342	155	1	0.251035	3.98351	0.223071	1	26503	SLC17A5
GO:0046943	carboxylic acid transmembrane transporter activity	http://amigo.geneontology.org/amigo/term/GO:0046943	155	1	0.251035	3.98351	0.223071	1	26503	SLC17A5
GO:0015103	inorganic anion transmembrane transporter activity	http://amigo.geneontology.org/amigo/term/GO:0015103	156	1	0.252654	3.95798	0.224342	1	1192	CLIC1
GO:0016705	oxidoreductase activity, acting on paired donors, with incorporation or reduction of molecular oxygen	http://amigo.geneontology.org/amigo/term/GO:0016705	157	1	0.254274	3.93277	0.22561	1	1548	CYP2A6
GO:0030674	protein binding, bridging	http://amigo.geneontology.org/amigo/term/GO:0030674	172	1	0.278568	3.58979	0.244393	1	9414	TJP2
GO:0017048	Rho GTPase binding	http://amigo.geneontology.org/amigo/term/GO:0017048	175	1	0.283426	3.52825	0.248097	1	29941	PKN3
GO:0140097	catalytic activity, acting on DNA	http://amigo.geneontology.org/amigo/term/GO:0140097	184	1	0.298003	3.35568	0.259104	1	23649	POLA2
GO:0060090	molecular adaptor activity	http://amigo.geneontology.org/amigo/term/GO:0060090	194	1	0.314198	3.1827	0.271151	1	9414	TJP2
GO:0005244	voltage-gated ion channel activity	http://amigo.geneontology.org/amigo/term/GO:0005244	197	1	0.319057	3.13424	0.274728	1	1192	CLIC1
GO:0022832	voltage-gated channel activity	http://amigo.geneontology.org/amigo/term/GO:0022832	197	1	0.319057	3.13424	0.274728	1	1192	CLIC1
GO:0061630	ubiquitin protein ligase activity	http://amigo.geneontology.org/amigo/term/GO:0061630	208	1	0.336872	2.96848	0.287701	1	5930	RBBP6
GO:0008168	methyltransferase activity	http://amigo.geneontology.org/amigo/term/GO:0008168	209	1	0.338492	2.95428	0.288869	1	10919	EHMT2
GO:0061659	ubiquitin-like protein ligase activity	http://amigo.geneontology.org/amigo/term/GO:0061659	213	1	0.34497	2.8988	0.293524	1	5930	RBBP6
GO:0005125	cytokine activity	http://amigo.geneontology.org/amigo/term/GO:0005125	217	1	0.351449	2.84537	0.298149	1	4049	LTA
GO:0016741	transferase activity, transferring one-carbon groups	http://amigo.geneontology.org/amigo/term/GO:0016741	221	1	0.357927	2.79387	0.302745	1	10919	EHMT2
GO:0015291	secondary active transmembrane transporter activity	http://amigo.geneontology.org/amigo/term/GO:0015291	224	1	0.362786	2.75645	0.306173	1	26503	SLC17A5
GO:0003714	transcription corepressor activity	http://amigo.geneontology.org/amigo/term/GO:0003714	235	1	0.380601	2.62742	0.318603	1	3303	HSPA1A
GO:0016746	transferase activity, transferring acyl groups	http://amigo.geneontology.org/amigo/term/GO:0016746	258	1	0.417851	2.3932	0.343905	1	54979	HRASLS2
GO:0001664	G protein-coupled receptor binding	http://amigo.geneontology.org/amigo/term/GO:0001664	266	1	0.430808	2.32122	0.352492	1	3303	HSPA1A
GO:0001227	DNA-binding transcription repressor activity, RNA polymerase II-specific	http://amigo.geneontology.org/amigo/term/GO:0001227	267	1	0.432428	2.31253	0.353557	1	80317	ZKSCAN3
GO:0005126	cytokine receptor binding	http://amigo.geneontology.org/amigo/term/GO:0005126	274	1	0.443765	2.25345	0.36097	1	4049	LTA
GO:0031625	ubiquitin protein ligase binding	http://amigo.geneontology.org/amigo/term/GO:0031625	283	1	0.458341	2.18178	0.370381	1	3303	HSPA1A
GO:0050662	coenzyme binding	http://amigo.geneontology.org/amigo/term/GO:0050662	284	1	0.45996	2.1741	0.371418	1	25821	MTO1
GO:0042277	peptide binding	http://amigo.geneontology.org/amigo/term/GO:0042277	293	1	0.474537	2.10732	0.38068	1	3117	HLA-DQA1
GO:0003924	GTPase activity	http://amigo.geneontology.org/amigo/term/GO:0003924	293	1	0.474537	2.10732	0.38068	1	1915	EEF1A1
GO:0044389	ubiquitin-like protein ligase binding	http://amigo.geneontology.org/amigo/term/GO:0044389	298	1	0.482635	2.07196	0.385769	1	3303	HSPA1A

## Sheet: mf05
geneSet	description	link	size	overlap	expect	enrichmentRatio	pValue	FDR	overlapId	userId
GO:0008135	translation factor activity and RNA binding	http://amigo.geneontology.org/amigo/term/GO:0008135	87	2	0.140903	14.1941	0.00868212	1	1915;8665	EEF1A1;EIF3F
GO:0042826	histone deacetylase binding	http://amigo.geneontology.org/amigo/term/GO:0042826	110	2	0.178154	11.2263	0.0135992	1	3009;3303	HIST1H1B;HSPA1A
GO:0042626	ATPase activity, coupled to transmembrane movement of substances	http://amigo.geneontology.org/amigo/term/GO:0042626	114	2	0.184632	10.8324	0.0145531	1	534;6891	ATP6V1G2;TAP2
GO:0015405	P-P-bond-hydrolysis-driven transmembrane transporter activity	http://amigo.geneontology.org/amigo/term/GO:0015405	121	2	0.195969	10.2057	0.0162902	1	534;6891	ATP6V1G2;TAP2
GO:0015399	primary active transmembrane transporter activity	http://amigo.geneontology.org/amigo/term/GO:0015399	122	2	0.197589	10.122	0.0165453	1	534;6891	ATP6V1G2;TAP2
GO:0043492	ATPase activity, coupled to movement of substances	http://amigo.geneontology.org/amigo/term/GO:0043492	129	2	0.208926	9.57278	0.0183789	1	534;6891	ATP6V1G2;TAP2
GO:0051787	misfolded protein binding	http://amigo.geneontology.org/amigo/term/GO:0051787	21	1	0.0340112	29.4021	0.0334857	1	3303	HSPA1A
GO:0044183	protein binding involved in protein folding	http://amigo.geneontology.org/amigo/term/GO:0044183	21	1	0.0340112	29.4021	0.0334857	1	3303	HSPA1A
GO:0004298	threonine-type endopeptidase activity	http://amigo.geneontology.org/amigo/term/GO:0004298	21	1	0.0340112	29.4021	0.0334857	1	5698	PSMB9
GO:0070003	threonine-type peptidase activity	http://amigo.geneontology.org/amigo/term/GO:0070003	21	1	0.0340112	29.4021	0.0334857	1	5698	PSMB9
GO:0004252	serine-type endopeptidase activity	http://amigo.geneontology.org/amigo/term/GO:0004252	182	2	0.294763	6.7851	0.0347968	1	629;717	CFB;C2
GO:0042605	peptide antigen binding	http://amigo.geneontology.org/amigo/term/GO:0042605	22	1	0.0356307	28.0657	0.035053	1	3117	HLA-DQA1
GO:0050145	nucleoside monophosphate kinase activity	http://amigo.geneontology.org/amigo/term/GO:0050145	23	1	0.0372503	26.8454	0.0366179	1	9414	TJP2
GO:0008234	cysteine-type peptidase activity	http://amigo.geneontology.org/amigo/term/GO:0008234	195	2	0.315818	6.33276	0.0394518	1	824;8665	EIF3F;CAPN2
GO:0003887	DNA-directed DNA polymerase activity	http://amigo.geneontology.org/amigo/term/GO:0003887	25	1	0.0404895	24.6978	0.0397403	1	23649	POLA2
GO:0015295	solute:proton symporter activity	http://amigo.geneontology.org/amigo/term/GO:0015295	25	1	0.0404895	24.6978	0.0397403	1	26503	SLC17A5
GO:0090482	vitamin transmembrane transporter activity	http://amigo.geneontology.org/amigo/term/GO:0090482	26	1	0.0421091	23.7479	0.0412979	1	80736	SLC44A4
GO:0008236	serine-type peptidase activity	http://amigo.geneontology.org/amigo/term/GO:0008236	204	2	0.330394	6.05338	0.0428067	1	629;717	CFB;C2
GO:0015101	organic cation transmembrane transporter activity	http://amigo.geneontology.org/amigo/term/GO:0015101	27	1	0.0437286	22.8683	0.042853	1	80736	SLC44A4
GO:0015605	organophosphate ester transmembrane transporter activity	http://amigo.geneontology.org/amigo/term/GO:0015605	27	1	0.0437286	22.8683	0.042853	1	80736	SLC44A4
GO:0008514	organic anion transmembrane transporter activity	http://amigo.geneontology.org/amigo/term/GO:0008514	207	2	0.335253	5.96565	0.0439484	1	26503;80736	SLC44A4;SLC17A5
GO:0017171	serine hydrolase activity	http://amigo.geneontology.org/amigo/term/GO:0017171	208	2	0.336872	5.93697	0.0443315	1	629;717	CFB;C2
GO:0097718	disordered domain specific binding	http://amigo.geneontology.org/amigo/term/GO:0097718	28	1	0.0453482	22.0516	0.0444057	1	3303	HSPA1A
GO:0042287	MHC protein binding	http://amigo.geneontology.org/amigo/term/GO:0042287	28	1	0.0453482	22.0516	0.0444057	1	6891	TAP2
GO:0034061	DNA polymerase activity	http://amigo.geneontology.org/amigo/term/GO:0034061	31	1	0.0502069	19.9176	0.0490492	1	23649	POLA2
GO:0016712	oxidoreductase activity, acting on paired donors, with incorporation or reduction of molecular oxygen, reduced flavin or flavoprotein as one donor, and incorporation of one atom of oxygen	http://amigo.geneontology.org/amigo/term/GO:0016712	31	1	0.0502069	19.9176	0.0490492	1	1548	CYP2A6
GO:1904680	peptide transmembrane transporter activity	http://amigo.geneontology.org/amigo/term/GO:1904680	31	1	0.0502069	19.9176	0.0490492	1	6891	TAP2
GO:0031369	translation initiation factor binding	http://amigo.geneontology.org/amigo/term/GO:0031369	31	1	0.0502069	19.9176	0.0490492	1	8665	EIF3F
GO:0005164	tumor necrosis factor receptor binding	http://amigo.geneontology.org/amigo/term/GO:0005164	31	1	0.0502069	19.9176	0.0490492	1	4049	LTA
