# Supplementary material for: Multi-Level Analyses of Genome-Wide Association Study to Reveal Significant Risk Genes and Pathways in Neuromyelitis Optica Spectrum Disorder
Source: Front Genet. 2021 Jul 21;12:690537. doi: 10.3389/fgene.2021.690537 (PMC8335167; doi:10.3389/fgene.2021.690537)
Supplement: Supplementary file 4 [file Data_Sheet_4.xlsx]

## Sheet: kegg
geneSet	description	link	size	overlap	expect	enrichmentRatio	pValue	FDR	overlapId	userId
hsa00563	Glycosylphosphatidylinositol (GPI)-anchor biosynthesis	http://www.kegg.jp/kegg-bin/show_pathway?hsa00563+54965	25	1	0.0133887	74.69	0.0133243	1	54965	PIGX
hsa00140	Steroid hormone biosynthesis	http://www.kegg.jp/kegg-bin/show_pathway?hsa00140+3290	60	1	0.0321328	31.1208	0.031754	1	3290	HSD11B1
hsa00980	Metabolism of xenobiotics by cytochrome P450	http://www.kegg.jp/kegg-bin/show_pathway?hsa00980+3290	76	1	0.0407016	24.5691	0.0400925	1	3290	HSD11B1
hsa05204	Chemical carcinogenesis	http://www.kegg.jp/kegg-bin/show_pathway?hsa05204+3290	82	1	0.0439148	22.7713	0.0432055	1	3290	HSD11B1
hsa03010	Ribosome	http://www.kegg.jp/kegg-bin/show_pathway?hsa03010+6188	153	1	0.0819387	12.2042	0.0794706	1	6188	RPS3
hsa05202	Transcriptional misregulation in cancer	http://www.kegg.jp/kegg-bin/show_pathway?hsa05202+7490	186	1	0.0996117	10.039	0.0959707	1	7490	WT1

## Sheet: kegg05
geneSet	description	link	size	overlap	expect	enrichmentRatio	pValue	FDR	overlapId	userId
hsa00563	Glycosylphosphatidylinositol (GPI)-anchor biosynthesis	http://www.kegg.jp/kegg-bin/show_pathway?hsa00563+54965	25	1	0.0133887	74.69	0.0133243	1	54965	PIGX
hsa00140	Steroid hormone biosynthesis	http://www.kegg.jp/kegg-bin/show_pathway?hsa00140+3290	60	1	0.0321328	31.1208	0.031754	1	3290	HSD11B1
hsa00980	Metabolism of xenobiotics by cytochrome P450	http://www.kegg.jp/kegg-bin/show_pathway?hsa00980+3290	76	1	0.0407016	24.5691	0.0400925	1	3290	HSD11B1
hsa05204	Chemical carcinogenesis	http://www.kegg.jp/kegg-bin/show_pathway?hsa05204+3290	82	1	0.0439148	22.7713	0.0432055	1	3290	HSD11B1

## Sheet: bp
geneSet	description	link	size	overlap	expect	enrichmentRatio	pValue	FDR	overlapId	userId
GO:0048592	eye morphogenesis	http://amigo.geneontology.org/amigo/term/GO:0048592	144	2	0.129605	15.4315	0.0072313	1	1296;23287	COL8A2;AGTPBP1
GO:0060541	respiratory system development	http://amigo.geneontology.org/amigo/term/GO:0060541	193	2	0.173707	11.5136	0.0126866	1	3290;7490	HSD11B1;WT1
GO:0032271	regulation of protein polymerization	http://amigo.geneontology.org/amigo/term/GO:0032271	203	2	0.182707	10.9465	0.0139664	1	822;6188	CAPG;RPS3
GO:0051054	positive regulation of DNA metabolic process	http://amigo.geneontology.org/amigo/term/GO:0051054	219	2	0.197108	10.1467	0.0161265	1	6188;7490	WT1;RPS3
GO:0071800	podosome assembly	http://amigo.geneontology.org/amigo/term/GO:0071800	20	1	0.0180007	55.5533	0.0178577	1	822	CAPG
GO:0060039	pericardium development	http://amigo.geneontology.org/amigo/term/GO:0060039	20	1	0.0180007	55.5533	0.0178577	1	7490	WT1
GO:0072111	cell proliferation involved in kidney development	http://amigo.geneontology.org/amigo/term/GO:0072111	20	1	0.0180007	55.5533	0.0178577	1	7490	WT1
GO:0060231	mesenchymal to epithelial transition	http://amigo.geneontology.org/amigo/term/GO:0060231	20	1	0.0180007	55.5533	0.0178577	1	7490	WT1
GO:0007130	synaptonemal complex assembly	http://amigo.geneontology.org/amigo/term/GO:0007130	20	1	0.0180007	55.5533	0.0178577	1	93426	SYCE1
GO:0050857	positive regulation of antigen receptor-mediated signaling pathway	http://amigo.geneontology.org/amigo/term/GO:0050857	21	1	0.0189008	52.9079	0.0187428	1	6188	RPS3
GO:0072010	glomerular epithelium development	http://amigo.geneontology.org/amigo/term/GO:0072010	21	1	0.0189008	52.9079	0.0187428	1	7490	WT1
GO:0021697	cerebellar cortex formation	http://amigo.geneontology.org/amigo/term/GO:0021697	21	1	0.0189008	52.9079	0.0187428	1	23287	AGTPBP1
GO:0097320	plasma membrane tubulation	http://amigo.geneontology.org/amigo/term/GO:0097320	21	1	0.0189008	52.9079	0.0187428	1	84251	SGIP1
GO:0001956	positive regulation of neurotransmitter secretion	http://amigo.geneontology.org/amigo/term/GO:0001956	22	1	0.0198008	50.503	0.019627	1	143425	SYT9
GO:0061213	positive regulation of mesonephros development	http://amigo.geneontology.org/amigo/term/GO:0061213	22	1	0.0198008	50.503	0.019627	1	7490	WT1
GO:0007530	sex determination	http://amigo.geneontology.org/amigo/term/GO:0007530	22	1	0.0198008	50.503	0.019627	1	7490	WT1
GO:0032069	regulation of nuclease activity	http://amigo.geneontology.org/amigo/term/GO:0032069	22	1	0.0198008	50.503	0.019627	1	6188	RPS3
GO:0030539	male genitalia development	http://amigo.geneontology.org/amigo/term/GO:0030539	22	1	0.0198008	50.503	0.019627	1	7490	WT1
GO:0072012	glomerulus vasculature development	http://amigo.geneontology.org/amigo/term/GO:0072012	23	1	0.0207008	48.3072	0.0205106	1	7490	WT1
GO:0044030	regulation of DNA methylation	http://amigo.geneontology.org/amigo/term/GO:0044030	23	1	0.0207008	48.3072	0.0205106	1	7490	WT1
GO:0002021	response to dietary excess	http://amigo.geneontology.org/amigo/term/GO:0002021	23	1	0.0207008	48.3072	0.0205106	1	84251	SGIP1
GO:0072215	regulation of metanephros development	http://amigo.geneontology.org/amigo/term/GO:0072215	23	1	0.0207008	48.3072	0.0205106	1	7490	WT1
GO:0031629	synaptic vesicle fusion to presynaptic active zone membrane	http://amigo.geneontology.org/amigo/term/GO:0031629	23	1	0.0207008	48.3072	0.0205106	1	143425	SYT9
GO:0070193	synaptonemal complex organization	http://amigo.geneontology.org/amigo/term/GO:0070193	23	1	0.0207008	48.3072	0.0205106	1	93426	SYCE1
GO:0090596	sensory organ morphogenesis	http://amigo.geneontology.org/amigo/term/GO:0090596	250	2	0.225009	8.88853	0.0206924	1	1296;23287	COL8A2;AGTPBP1
GO:0048520	positive regulation of behavior	http://amigo.geneontology.org/amigo/term/GO:0048520	24	1	0.0216009	46.2944	0.0213934	1	84251	SGIP1
GO:0042104	positive regulation of activated T cell proliferation	http://amigo.geneontology.org/amigo/term/GO:0042104	24	1	0.0216009	46.2944	0.0213934	1	6188	RPS3
GO:0030325	adrenal gland development	http://amigo.geneontology.org/amigo/term/GO:0030325	24	1	0.0216009	46.2944	0.0213934	1	7490	WT1
GO:0099500	vesicle fusion to plasma membrane	http://amigo.geneontology.org/amigo/term/GO:0099500	24	1	0.0216009	46.2944	0.0213934	1	143425	SYT9
GO:0031334	positive regulation of protein complex assembly	http://amigo.geneontology.org/amigo/term/GO:0031334	258	2	0.232209	8.61292	0.0219496	1	822;6188	CAPG;RPS3
GO:0021680	cerebellar Purkinje cell layer development	http://amigo.geneontology.org/amigo/term/GO:0021680	25	1	0.0225009	44.4427	0.0222754	1	23287	AGTPBP1
GO:0061437	renal system vasculature development	http://amigo.geneontology.org/amigo/term/GO:0061437	25	1	0.0225009	44.4427	0.0222754	1	7490	WT1
GO:0061440	kidney vasculature development	http://amigo.geneontology.org/amigo/term/GO:0061440	25	1	0.0225009	44.4427	0.0222754	1	7490	WT1
GO:0008211	glucocorticoid metabolic process	http://amigo.geneontology.org/amigo/term/GO:0008211	25	1	0.0225009	44.4427	0.0222754	1	3290	HSD11B1
GO:0045956	positive regulation of calcium ion-dependent exocytosis	http://amigo.geneontology.org/amigo/term/GO:0045956	25	1	0.0225009	44.4427	0.0222754	1	143425	SYT9
GO:0031116	positive regulation of microtubule polymerization	http://amigo.geneontology.org/amigo/term/GO:0031116	25	1	0.0225009	44.4427	0.0222754	1	6188	RPS3
GO:0061217	regulation of mesonephros development	http://amigo.geneontology.org/amigo/term/GO:0061217	26	1	0.0234009	42.7333	0.0231567	1	7490	WT1
GO:0072273	metanephric nephron morphogenesis	http://amigo.geneontology.org/amigo/term/GO:0072273	26	1	0.0234009	42.7333	0.0231567	1	7490	WT1
GO:0018200	peptidyl-glutamic acid modification	http://amigo.geneontology.org/amigo/term/GO:0018200	26	1	0.0234009	42.7333	0.0231567	1	23287	AGTPBP1
GO:0051258	protein polymerization	http://amigo.geneontology.org/amigo/term/GO:0051258	270	2	0.24301	8.23012	0.0238943	1	822;6188	CAPG;RPS3
GO:0072207	metanephric epithelium development	http://amigo.geneontology.org/amigo/term/GO:0072207	27	1	0.024301	41.1506	0.0240373	1	7490	WT1
GO:0060259	regulation of feeding behavior	http://amigo.geneontology.org/amigo/term/GO:0060259	27	1	0.024301	41.1506	0.0240373	1	84251	SGIP1
GO:0031112	positive regulation of microtubule polymerization or depolymerization	http://amigo.geneontology.org/amigo/term/GO:0031112	29	1	0.026101	38.3126	0.0257962	1	6188	RPS3
GO:0034698	response to gonadotropin	http://amigo.geneontology.org/amigo/term/GO:0034698	29	1	0.026101	38.3126	0.0257962	1	7490	WT1
GO:1902895	positive regulation of pri-miRNA transcription by RNA polymerase II	http://amigo.geneontology.org/amigo/term/GO:1902895	29	1	0.026101	38.3126	0.0257962	1	7490	WT1
GO:0032743	positive regulation of interleukin-2 production	http://amigo.geneontology.org/amigo/term/GO:0032743	30	1	0.0270011	37.0356	0.0266746	1	6188	RPS3
GO:0031338	regulation of vesicle fusion	http://amigo.geneontology.org/amigo/term/GO:0031338	30	1	0.0270011	37.0356	0.0266746	1	143425	SYT9
GO:0021696	cerebellar cortex morphogenesis	http://amigo.geneontology.org/amigo/term/GO:0021696	30	1	0.0270011	37.0356	0.0266746	1	23287	AGTPBP1
GO:0045738	negative regulation of DNA repair	http://amigo.geneontology.org/amigo/term/GO:0045738	31	1	0.0279011	35.8409	0.0275522	1	6188	RPS3
GO:0006506	GPI anchor biosynthetic process	http://amigo.geneontology.org/amigo/term/GO:0006506	31	1	0.0279011	35.8409	0.0275522	1	54965	PIGX
GO:0016180	snRNA processing	http://amigo.geneontology.org/amigo/term/GO:0016180	31	1	0.0279011	35.8409	0.0275522	1	80789	INTS5
GO:0006505	GPI anchor metabolic process	http://amigo.geneontology.org/amigo/term/GO:0006505	32	1	0.0288012	34.7208	0.028429	1	54965	PIGX
GO:0003338	metanephros morphogenesis	http://amigo.geneontology.org/amigo/term/GO:0003338	33	1	0.0297012	33.6687	0.0293052	1	7490	WT1
GO:0021772	olfactory bulb development	http://amigo.geneontology.org/amigo/term/GO:0021772	33	1	0.0297012	33.6687	0.0293052	1	23287	AGTPBP1
GO:0097009	energy homeostasis	http://amigo.geneontology.org/amigo/term/GO:0097009	34	1	0.0306012	32.6784	0.0301806	1	84251	SGIP1
GO:0021988	olfactory lobe development	http://amigo.geneontology.org/amigo/term/GO:0021988	34	1	0.0306012	32.6784	0.0301806	1	23287	AGTPBP1
GO:0000578	embryonic axis specification	http://amigo.geneontology.org/amigo/term/GO:0000578	35	1	0.0315013	31.7448	0.0310552	1	7490	WT1
GO:0060421	positive regulation of heart growth	http://amigo.geneontology.org/amigo/term/GO:0060421	36	1	0.0324013	30.863	0.0319291	1	7490	WT1
GO:1900117	regulation of execution phase of apoptosis	http://amigo.geneontology.org/amigo/term/GO:1900117	36	1	0.0324013	30.863	0.0319291	1	6188	RPS3
GO:0021587	cerebellum morphogenesis	http://amigo.geneontology.org/amigo/term/GO:0021587	37	1	0.0333013	30.0288	0.0328023	1	23287	AGTPBP1
GO:0050856	regulation of T cell receptor signaling pathway	http://amigo.geneontology.org/amigo/term/GO:0050856	37	1	0.0333013	30.0288	0.0328023	1	6188	RPS3
GO:0051693	actin filament capping	http://amigo.geneontology.org/amigo/term/GO:0051693	37	1	0.0333013	30.0288	0.0328023	1	822	CAPG
GO:0003156	regulation of animal organ formation	http://amigo.geneontology.org/amigo/term/GO:0003156	37	1	0.0333013	30.0288	0.0328023	1	7490	WT1
GO:0046006	regulation of activated T cell proliferation	http://amigo.geneontology.org/amigo/term/GO:0046006	38	1	0.0342014	29.2386	0.0336748	1	6188	RPS3
GO:0051590	positive regulation of neurotransmitter transport	http://amigo.geneontology.org/amigo/term/GO:0051590	39	1	0.0351014	28.4889	0.0345465	1	143425	SYT9
GO:0042769	DNA damage response, detection of DNA damage	http://amigo.geneontology.org/amigo/term/GO:0042769	39	1	0.0351014	28.4889	0.0345465	1	6188	RPS3
GO:1902229	regulation of intrinsic apoptotic signaling pathway in response to DNA damage	http://amigo.geneontology.org/amigo/term/GO:1902229	39	1	0.0351014	28.4889	0.0345465	1	6188	RPS3
GO:0014046	dopamine secretion	http://amigo.geneontology.org/amigo/term/GO:0014046	40	1	0.0360014	27.7767	0.0354175	1	143425	SYT9
GO:0014059	regulation of dopamine secretion	http://amigo.geneontology.org/amigo/term/GO:0014059	40	1	0.0360014	27.7767	0.0354175	1	143425	SYT9
GO:0030835	negative regulation of actin filament depolymerization	http://amigo.geneontology.org/amigo/term/GO:0030835	40	1	0.0360014	27.7767	0.0354175	1	822	CAPG
GO:0090184	positive regulation of kidney development	http://amigo.geneontology.org/amigo/term/GO:0090184	40	1	0.0360014	27.7767	0.0354175	1	7490	WT1
GO:1902893	regulation of pri-miRNA transcription by RNA polymerase II	http://amigo.geneontology.org/amigo/term/GO:1902893	40	1	0.0360014	27.7767	0.0354175	1	7490	WT1
GO:0021575	hindbrain morphogenesis	http://amigo.geneontology.org/amigo/term/GO:0021575	41	1	0.0369015	27.0992	0.0362877	1	23287	AGTPBP1
GO:0072583	clathrin-dependent endocytosis	http://amigo.geneontology.org/amigo/term/GO:0072583	41	1	0.0369015	27.0992	0.0362877	1	84251	SGIP1
GO:0072210	metanephric nephron development	http://amigo.geneontology.org/amigo/term/GO:0072210	41	1	0.0369015	27.0992	0.0362877	1	7490	WT1
GO:0031113	regulation of microtubule polymerization	http://amigo.geneontology.org/amigo/term/GO:0031113	43	1	0.0387015	25.8388	0.038026	1	6188	RPS3
GO:0006284	base-excision repair	http://amigo.geneontology.org/amigo/term/GO:0006284	43	1	0.0387015	25.8388	0.038026	1	6188	RPS3
GO:0001754	eye photoreceptor cell differentiation	http://amigo.geneontology.org/amigo/term/GO:0001754	43	1	0.0387015	25.8388	0.038026	1	23287	AGTPBP1
GO:0050798	activated T cell proliferation	http://amigo.geneontology.org/amigo/term/GO:0050798	44	1	0.0396016	25.2515	0.0388941	1	6188	RPS3
GO:0035850	epithelial cell differentiation involved in kidney development	http://amigo.geneontology.org/amigo/term/GO:0035850	44	1	0.0396016	25.2515	0.0388941	1	7490	WT1
GO:0061614	pri-miRNA transcription by RNA polymerase II	http://amigo.geneontology.org/amigo/term/GO:0061614	45	1	0.0405016	24.6904	0.0397614	1	7490	WT1
GO:0007129	synapsis	http://amigo.geneontology.org/amigo/term/GO:0007129	45	1	0.0405016	24.6904	0.0397614	1	93426	SYCE1
GO:0048806	genitalia development	http://amigo.geneontology.org/amigo/term/GO:0048806	46	1	0.0414017	24.1536	0.040628	1	7490	WT1
GO:0046622	positive regulation of organ growth	http://amigo.geneontology.org/amigo/term/GO:0046622	47	1	0.0423017	23.6397	0.0414938	1	7490	WT1
GO:0009948	anterior/posterior axis specification	http://amigo.geneontology.org/amigo/term/GO:0009948	47	1	0.0423017	23.6397	0.0414938	1	7490	WT1
GO:0021695	cerebellar cortex development	http://amigo.geneontology.org/amigo/term/GO:0021695	48	1	0.0432017	23.1472	0.042359	1	23287	AGTPBP1
GO:0030834	regulation of actin filament depolymerization	http://amigo.geneontology.org/amigo/term/GO:0030834	50	1	0.0450018	22.2213	0.044087	1	822	CAPG
GO:1903307	positive regulation of regulated secretory pathway	http://amigo.geneontology.org/amigo/term/GO:1903307	50	1	0.0450018	22.2213	0.044087	1	143425	SYT9
GO:0048260	positive regulation of receptor-mediated endocytosis	http://amigo.geneontology.org/amigo/term/GO:0048260	51	1	0.0459018	21.7856	0.04495	1	84251	SGIP1
GO:0015872	dopamine transport	http://amigo.geneontology.org/amigo/term/GO:0015872	52	1	0.0468019	21.3667	0.0458122	1	143425	SYT9
GO:2000242	negative regulation of reproductive process	http://amigo.geneontology.org/amigo/term/GO:2000242	52	1	0.0468019	21.3667	0.0458122	1	7490	WT1
GO:0071320	cellular response to cAMP	http://amigo.geneontology.org/amigo/term/GO:0071320	53	1	0.0477019	20.9635	0.0466737	1	7490	WT1
GO:0030042	actin filament depolymerization	http://amigo.geneontology.org/amigo/term/GO:0030042	53	1	0.0477019	20.9635	0.0466737	1	822	CAPG
GO:0032663	regulation of interleukin-2 production	http://amigo.geneontology.org/amigo/term/GO:0032663	54	1	0.0486019	20.5753	0.0475345	1	6188	RPS3
GO:0061005	cell differentiation involved in kidney development	http://amigo.geneontology.org/amigo/term/GO:0061005	54	1	0.0486019	20.5753	0.0475345	1	7490	WT1
GO:0090183	regulation of kidney development	http://amigo.geneontology.org/amigo/term/GO:0090183	54	1	0.0486019	20.5753	0.0475345	1	7490	WT1
GO:0045143	homologous chromosome segregation	http://amigo.geneontology.org/amigo/term/GO:0045143	54	1	0.0486019	20.5753	0.0475345	1	93426	SYCE1
GO:0030837	negative regulation of actin filament polymerization	http://amigo.geneontology.org/amigo/term/GO:0030837	55	1	0.049502	20.2012	0.0483945	1	822	CAPG
GO:2001244	positive regulation of intrinsic apoptotic signaling pathway	http://amigo.geneontology.org/amigo/term/GO:2001244	55	1	0.049502	20.2012	0.0483945	1	6188	RPS3
GO:0050854	regulation of antigen receptor-mediated signaling pathway	http://amigo.geneontology.org/amigo/term/GO:0050854	57	1	0.0513021	19.4924	0.0501124	1	6188	RPS3
GO:0060420	regulation of heart growth	http://amigo.geneontology.org/amigo/term/GO:0060420	60	1	0.0540022	18.5178	0.0526838	1	7490	WT1
GO:0001658	branching involved in ureteric bud morphogenesis	http://amigo.geneontology.org/amigo/term/GO:0001658	60	1	0.0540022	18.5178	0.0526838	1	7490	WT1
GO:0046530	photoreceptor cell differentiation	http://amigo.geneontology.org/amigo/term/GO:0046530	60	1	0.0540022	18.5178	0.0526838	1	23287	AGTPBP1
GO:0009880	embryonic pattern specification	http://amigo.geneontology.org/amigo/term/GO:0009880	60	1	0.0540022	18.5178	0.0526838	1	7490	WT1
GO:0050433	regulation of catecholamine secretion	http://amigo.geneontology.org/amigo/term/GO:0050433	61	1	0.0549022	18.2142	0.0535395	1	143425	SYT9
GO:0032835	glomerulus development	http://amigo.geneontology.org/amigo/term/GO:0032835	61	1	0.0549022	18.2142	0.0535395	1	7490	WT1
GO:0045739	positive regulation of DNA repair	http://amigo.geneontology.org/amigo/term/GO:0045739	61	1	0.0549022	18.2142	0.0535395	1	6188	RPS3
GO:0048645	animal organ formation	http://amigo.geneontology.org/amigo/term/GO:0048645	61	1	0.0549022	18.2142	0.0535395	1	7490	WT1
GO:0050432	catecholamine secretion	http://amigo.geneontology.org/amigo/term/GO:0050432	63	1	0.0567023	17.636	0.0552488	1	143425	SYT9
GO:0032623	interleukin-2 production	http://amigo.geneontology.org/amigo/term/GO:0032623	63	1	0.0567023	17.636	0.0552488	1	6188	RPS3
GO:0070192	chromosome organization involved in meiotic cell cycle	http://amigo.geneontology.org/amigo/term/GO:0070192	63	1	0.0567023	17.636	0.0552488	1	93426	SYCE1
GO:1901880	negative regulation of protein depolymerization	http://amigo.geneontology.org/amigo/term/GO:1901880	64	1	0.0576023	17.3604	0.0561023	1	822	CAPG
GO:0050795	regulation of behavior	http://amigo.geneontology.org/amigo/term/GO:0050795	65	1	0.0585023	17.0933	0.0569551	1	84251	SGIP1
GO:0060675	ureteric bud morphogenesis	http://amigo.geneontology.org/amigo/term/GO:0060675	65	1	0.0585023	17.0933	0.0569551	1	7490	WT1
GO:0009247	glycolipid biosynthetic process	http://amigo.geneontology.org/amigo/term/GO:0009247	65	1	0.0585023	17.0933	0.0569551	1	54965	PIGX
GO:2000243	positive regulation of reproductive process	http://amigo.geneontology.org/amigo/term/GO:2000243	66	1	0.0594024	16.8343	0.0578072	1	7490	WT1
GO:0006305	DNA alkylation	http://amigo.geneontology.org/amigo/term/GO:0006305	66	1	0.0594024	16.8343	0.0578072	1	7490	WT1
GO:0006306	DNA methylation	http://amigo.geneontology.org/amigo/term/GO:0006306	66	1	0.0594024	16.8343	0.0578072	1	7490	WT1
GO:0072171	mesonephric tubule morphogenesis	http://amigo.geneontology.org/amigo/term/GO:0072171	66	1	0.0594024	16.8343	0.0578072	1	7490	WT1
GO:0032272	negative regulation of protein polymerization	http://amigo.geneontology.org/amigo/term/GO:0032272	68	1	0.0612024	16.3392	0.0595093	1	822	CAPG
GO:0031397	negative regulation of protein ubiquitination	http://amigo.geneontology.org/amigo/term/GO:0031397	70	1	0.0630025	15.8724	0.0612084	1	6188	RPS3
GO:0031110	regulation of microtubule polymerization or depolymerization	http://amigo.geneontology.org/amigo/term/GO:0031110	71	1	0.0639026	15.6488	0.0620569	1	6188	RPS3
GO:0043242	negative regulation of protein complex disassembly	http://amigo.geneontology.org/amigo/term/GO:0043242	71	1	0.0639026	15.6488	0.0620569	1	822	CAPG
GO:0042795	snRNA transcription by RNA polymerase II	http://amigo.geneontology.org/amigo/term/GO:0042795	71	1	0.0639026	15.6488	0.0620569	1	80789	INTS5
GO:0046785	microtubule polymerization	http://amigo.geneontology.org/amigo/term/GO:0046785	72	1	0.0648026	15.4315	0.0629047	1	6188	RPS3
GO:0043507	positive regulation of JUN kinase activity	http://amigo.geneontology.org/amigo/term/GO:0043507	72	1	0.0648026	15.4315	0.0629047	1	6188	RPS3
GO:1902117	positive regulation of organelle assembly	http://amigo.geneontology.org/amigo/term/GO:1902117	72	1	0.0648026	15.4315	0.0629047	1	822	CAPG
GO:0009301	snRNA transcription	http://amigo.geneontology.org/amigo/term/GO:0009301	72	1	0.0648026	15.4315	0.0629047	1	80789	INTS5
GO:1901224	positive regulation of NIK/NF-kappaB signaling	http://amigo.geneontology.org/amigo/term/GO:1901224	73	1	0.0657026	15.2201	0.0637518	1	6188	RPS3
GO:0072078	nephron tubule morphogenesis	http://amigo.geneontology.org/amigo/term/GO:0072078	74	1	0.0666027	15.0144	0.0645982	1	7490	WT1
GO:0001570	vasculogenesis	http://amigo.geneontology.org/amigo/term/GO:0001570	75	1	0.0675027	14.8142	0.0654438	1	7490	WT1
GO:0022617	extracellular matrix disassembly	http://amigo.geneontology.org/amigo/term/GO:0022617	76	1	0.0684027	14.6193	0.0662888	1	822	CAPG
GO:0051937	catecholamine transport	http://amigo.geneontology.org/amigo/term/GO:0051937	76	1	0.0684027	14.6193	0.0662888	1	143425	SYT9
GO:0072088	nephron epithelium morphogenesis	http://amigo.geneontology.org/amigo/term/GO:0072088	76	1	0.0684027	14.6193	0.0662888	1	7490	WT1
GO:0061333	renal tubule morphogenesis	http://amigo.geneontology.org/amigo/term/GO:0061333	78	1	0.0702028	14.2444	0.0679765	1	7490	WT1
GO:0072028	nephron morphogenesis	http://amigo.geneontology.org/amigo/term/GO:0072028	78	1	0.0702028	14.2444	0.0679765	1	7490	WT1
GO:2001021	negative regulation of response to DNA damage stimulus	http://amigo.geneontology.org/amigo/term/GO:2001021	78	1	0.0702028	14.2444	0.0679765	1	6188	RPS3
GO:1903321	negative regulation of protein modification by small protein conjugation or removal	http://amigo.geneontology.org/amigo/term/GO:1903321	79	1	0.0711028	14.0641	0.0688193	1	6188	RPS3
GO:1901879	regulation of protein depolymerization	http://amigo.geneontology.org/amigo/term/GO:1901879	79	1	0.0711028	14.0641	0.0688193	1	822	CAPG
GO:2000300	regulation of synaptic vesicle exocytosis	http://amigo.geneontology.org/amigo/term/GO:2000300	79	1	0.0711028	14.0641	0.0688193	1	143425	SYT9
GO:0009798	axis specification	http://amigo.geneontology.org/amigo/term/GO:0009798	81	1	0.0729029	13.7169	0.0705028	1	7490	WT1
GO:0110110	positive regulation of animal organ morphogenesis	http://amigo.geneontology.org/amigo/term/GO:0110110	82	1	0.073803	13.5496	0.0713434	1	7490	WT1
GO:0071277	cellular response to calcium ion	http://amigo.geneontology.org/amigo/term/GO:0071277	82	1	0.073803	13.5496	0.0713434	1	143425	SYT9
GO:0060419	heart growth	http://amigo.geneontology.org/amigo/term/GO:0060419	83	1	0.074703	13.3863	0.0721834	1	7490	WT1
GO:0045921	positive regulation of exocytosis	http://amigo.geneontology.org/amigo/term/GO:0045921	83	1	0.074703	13.3863	0.0721834	1	143425	SYT9
GO:0097194	execution phase of apoptosis	http://amigo.geneontology.org/amigo/term/GO:0097194	83	1	0.074703	13.3863	0.0721834	1	6188	RPS3
GO:1902803	regulation of synaptic vesicle transport	http://amigo.geneontology.org/amigo/term/GO:1902803	84	1	0.075603	13.227	0.0730226	1	143425	SYT9
GO:0140029	exocytic process	http://amigo.geneontology.org/amigo/term/GO:0140029	84	1	0.075603	13.227	0.0730226	1	143425	SYT9
GO:0042446	hormone biosynthetic process	http://amigo.geneontology.org/amigo/term/GO:0042446	85	1	0.0765031	13.0714	0.0738612	1	3290	HSD11B1
GO:0070301	cellular response to hydrogen peroxide	http://amigo.geneontology.org/amigo/term/GO:0070301	85	1	0.0765031	13.0714	0.0738612	1	6188	RPS3
GO:0007193	adenylate cyclase-inhibiting G protein-coupled receptor signaling pathway	http://amigo.geneontology.org/amigo/term/GO:0007193	86	1	0.0774031	12.9194	0.074699	1	5996	RGS1
GO:0043506	regulation of JUN kinase activity	http://amigo.geneontology.org/amigo/term/GO:0043506	86	1	0.0774031	12.9194	0.074699	1	6188	RPS3
GO:0007009	plasma membrane organization	http://amigo.geneontology.org/amigo/term/GO:0007009	86	1	0.0774031	12.9194	0.074699	1	84251	SGIP1
GO:0044728	DNA methylation or demethylation	http://amigo.geneontology.org/amigo/term/GO:0044728	87	1	0.0783031	12.7709	0.0755361	1	7490	WT1
GO:0045132	meiotic chromosome segregation	http://amigo.geneontology.org/amigo/term/GO:0045132	87	1	0.0783031	12.7709	0.0755361	1	93426	SYCE1
GO:0015844	monoamine transport	http://amigo.geneontology.org/amigo/term/GO:0015844	88	1	0.0792032	12.6258	0.0763725	1	143425	SYT9
GO:0046620	regulation of organ growth	http://amigo.geneontology.org/amigo/term/GO:0046620	88	1	0.0792032	12.6258	0.0763725	1	7490	WT1
GO:0006497	protein lipidation	http://amigo.geneontology.org/amigo/term/GO:0006497	89	1	0.0801032	12.4839	0.0772083	1	54965	PIGX
GO:0001656	metanephros development	http://amigo.geneontology.org/amigo/term/GO:0001656	89	1	0.0801032	12.4839	0.0772083	1	7490	WT1
GO:0006906	vesicle fusion	http://amigo.geneontology.org/amigo/term/GO:0006906	89	1	0.0801032	12.4839	0.0772083	1	143425	SYT9
GO:2001022	positive regulation of response to DNA damage stimulus	http://amigo.geneontology.org/amigo/term/GO:2001022	92	1	0.0828033	12.0768	0.0797112	1	6188	RPS3
GO:2001023	regulation of response to drug	http://amigo.geneontology.org/amigo/term/GO:2001023	93	1	0.0837033	11.947	0.080544	1	143425	SYT9
GO:0072080	nephron tubule development	http://amigo.geneontology.org/amigo/term/GO:0072080	93	1	0.0837033	11.947	0.080544	1	7490	WT1
GO:0042102	positive regulation of T cell proliferation	http://amigo.geneontology.org/amigo/term/GO:0042102	93	1	0.0837033	11.947	0.080544	1	6188	RPS3
GO:0051952	regulation of amine transport	http://amigo.geneontology.org/amigo/term/GO:0051952	94	1	0.0846034	11.8199	0.0813762	1	143425	SYT9
GO:0042158	lipoprotein biosynthetic process	http://amigo.geneontology.org/amigo/term/GO:0042158	94	1	0.0846034	11.8199	0.0813762	1	54965	PIGX
GO:0061326	renal tubule development	http://amigo.geneontology.org/amigo/term/GO:0061326	95	1	0.0855034	11.6954	0.0822077	1	7490	WT1
GO:0048259	regulation of receptor-mediated endocytosis	http://amigo.geneontology.org/amigo/term/GO:0048259	95	1	0.0855034	11.6954	0.0822077	1	84251	SGIP1
GO:0060993	kidney morphogenesis	http://amigo.geneontology.org/amigo/term/GO:0060993	95	1	0.0855034	11.6954	0.0822077	1	7490	WT1
GO:0090174	organelle membrane fusion	http://amigo.geneontology.org/amigo/term/GO:0090174	95	1	0.0855034	11.6954	0.0822077	1	143425	SYT9
GO:0016073	snRNA metabolic process	http://amigo.geneontology.org/amigo/term/GO:0016073	95	1	0.0855034	11.6954	0.0822077	1	80789	INTS5
GO:0006614	SRP-dependent cotranslational protein targeting to membrane	http://amigo.geneontology.org/amigo/term/GO:0006614	95	1	0.0855034	11.6954	0.0822077	1	6188	RPS3
GO:0001657	ureteric bud development	http://amigo.geneontology.org/amigo/term/GO:0001657	96	1	0.0864035	11.5736	0.0830385	1	7490	WT1
GO:0072163	mesonephric epithelium development	http://amigo.geneontology.org/amigo/term/GO:0072163	97	1	0.0873035	11.4543	0.0838686	1	7490	WT1
GO:0072164	mesonephric tubule development	http://amigo.geneontology.org/amigo/term/GO:0072164	97	1	0.0873035	11.4543	0.0838686	1	7490	WT1
GO:0021549	cerebellum development	http://amigo.geneontology.org/amigo/term/GO:0021549	98	1	0.0882035	11.3374	0.084698	1	23287	AGTPBP1
GO:0008585	female gonad development	http://amigo.geneontology.org/amigo/term/GO:0008585	98	1	0.0882035	11.3374	0.084698	1	7490	WT1
GO:0051591	response to cAMP	http://amigo.geneontology.org/amigo/term/GO:0051591	99	1	0.0891036	11.2229	0.0855266	1	7490	WT1
GO:0006613	cotranslational protein targeting to membrane	http://amigo.geneontology.org/amigo/term/GO:0006613	99	1	0.0891036	11.2229	0.0855266	1	6188	RPS3
GO:0015837	amine transport	http://amigo.geneontology.org/amigo/term/GO:0015837	101	1	0.0909036	11.0007	0.0871819	1	143425	SYT9
GO:0001823	mesonephros development	http://amigo.geneontology.org/amigo/term/GO:0001823	101	1	0.0909036	11.0007	0.0871819	1	7490	WT1
GO:0007631	feeding behavior	http://amigo.geneontology.org/amigo/term/GO:0007631	102	1	0.0918037	10.8928	0.0880085	1	84251	SGIP1
GO:0008630	intrinsic apoptotic signaling pathway in response to DNA damage	http://amigo.geneontology.org/amigo/term/GO:0008630	103	1	0.0927037	10.7871	0.0888343	1	6188	RPS3
GO:0046545	development of primary female sexual characteristics	http://amigo.geneontology.org/amigo/term/GO:0046545	103	1	0.0927037	10.7871	0.0888343	1	7490	WT1
GO:0017158	regulation of calcium ion-dependent exocytosis	http://amigo.geneontology.org/amigo/term/GO:0017158	103	1	0.0927037	10.7871	0.0888343	1	143425	SYT9
GO:0035282	segmentation	http://amigo.geneontology.org/amigo/term/GO:0035282	103	1	0.0927037	10.7871	0.0888343	1	7490	WT1
GO:0046928	regulation of neurotransmitter secretion	http://amigo.geneontology.org/amigo/term/GO:0046928	104	1	0.0936037	10.6833	0.0896595	1	143425	SYT9
GO:0098781	ncRNA transcription	http://amigo.geneontology.org/amigo/term/GO:0098781	104	1	0.0936037	10.6833	0.0896595	1	80789	INTS5
GO:1901222	regulation of NIK/NF-kappaB signaling	http://amigo.geneontology.org/amigo/term/GO:1901222	105	1	0.0945038	10.5816	0.090484	1	6188	RPS3
GO:0006664	glycolipid metabolic process	http://amigo.geneontology.org/amigo/term/GO:0006664	105	1	0.0945038	10.5816	0.090484	1	54965	PIGX
GO:0043244	regulation of protein complex disassembly	http://amigo.geneontology.org/amigo/term/GO:0043244	106	1	0.0954038	10.4818	0.0913078	1	822	CAPG
GO:0051261	protein depolymerization	http://amigo.geneontology.org/amigo/term/GO:0051261	106	1	0.0954038	10.4818	0.0913078	1	822	CAPG
GO:1903509	liposaccharide metabolic process	http://amigo.geneontology.org/amigo/term/GO:1903509	106	1	0.0954038	10.4818	0.0913078	1	54965	PIGX
GO:0022037	metencephalon development	http://amigo.geneontology.org/amigo/term/GO:0022037	107	1	0.0963039	10.3838	0.0921309	1	23287	AGTPBP1
GO:0050905	neuromuscular process	http://amigo.geneontology.org/amigo/term/GO:0050905	107	1	0.0963039	10.3838	0.0921309	1	23287	AGTPBP1
GO:0006304	DNA modification	http://amigo.geneontology.org/amigo/term/GO:0006304	107	1	0.0963039	10.3838	0.0921309	1	7490	WT1
GO:0045047	protein targeting to ER	http://amigo.geneontology.org/amigo/term/GO:0045047	107	1	0.0963039	10.3838	0.0921309	1	6188	RPS3
GO:0031109	microtubule polymerization or depolymerization	http://amigo.geneontology.org/amigo/term/GO:0031109	108	1	0.0972039	10.2877	0.0929533	1	6188	RPS3
GO:0048593	camera-type eye morphogenesis	http://amigo.geneontology.org/amigo/term/GO:0048593	108	1	0.0972039	10.2877	0.0929533	1	1296	COL8A2
GO:0072009	nephron epithelium development	http://amigo.geneontology.org/amigo/term/GO:0072009	109	1	0.0981039	10.1933	0.093775	1	7490	WT1
GO:0055007	cardiac muscle cell differentiation	http://amigo.geneontology.org/amigo/term/GO:0055007	111	1	0.099904	10.0096	0.0954163	1	7490	WT1
GO:0072599	establishment of protein localization to endoplasmic reticulum	http://amigo.geneontology.org/amigo/term/GO:0072599	111	1	0.099904	10.0096	0.0954163	1	6188	RPS3
GO:0007127	meiosis I	http://amigo.geneontology.org/amigo/term/GO:0007127	111	1	0.099904	10.0096	0.0954163	1	93426	SYCE1
GO:0015696	ammonium transport	http://amigo.geneontology.org/amigo/term/GO:0015696	112	1	0.100804	9.92024	0.0962359	1	143425	SYT9
GO:0098693	regulation of synaptic vesicle cycle	http://amigo.geneontology.org/amigo/term/GO:0098693	113	1	0.101704	9.83245	0.0970548	1	143425	SYT9
GO:0006282	regulation of DNA repair	http://amigo.geneontology.org/amigo/term/GO:0006282	113	1	0.101704	9.83245	0.0970548	1	6188	RPS3
GO:0051225	spindle assembly	http://amigo.geneontology.org/amigo/term/GO:0051225	113	1	0.101704	9.83245	0.0970548	1	6188	RPS3
GO:1901343	negative regulation of vasculature development	http://amigo.geneontology.org/amigo/term/GO:1901343	116	1	0.104404	9.57816	0.0995075	1	7490	WT1
GO:0061982	meiosis I cell cycle process	http://amigo.geneontology.org/amigo/term/GO:0061982	116	1	0.104404	9.57816	0.0995075	1	93426	SYCE1
GO:0046660	female sex differentiation	http://amigo.geneontology.org/amigo/term/GO:0046660	118	1	0.106204	9.41582	0.101139	1	7490	WT1
GO:0038061	NIK/NF-kappaB signaling	http://amigo.geneontology.org/amigo/term/GO:0038061	120	1	0.108004	9.25889	0.102768	1	6188	RPS3
GO:0000184	nuclear-transcribed mRNA catabolic process, nonsense-mediated decay	http://amigo.geneontology.org/amigo/term/GO:0000184	120	1	0.108004	9.25889	0.102768	1	6188	RPS3
GO:0048284	organelle fusion	http://amigo.geneontology.org/amigo/term/GO:0048284	121	1	0.108904	9.18237	0.103581	1	143425	SYT9
GO:0016079	synaptic vesicle exocytosis	http://amigo.geneontology.org/amigo/term/GO:0016079	122	1	0.109804	9.1071	0.104394	1	143425	SYT9
GO:0043280	positive regulation of cysteine-type endopeptidase activity involved in apoptotic process	http://amigo.geneontology.org/amigo/term/GO:0043280	125	1	0.112505	8.88853	0.106828	1	6188	RPS3
GO:0017148	negative regulation of translation	http://amigo.geneontology.org/amigo/term/GO:0017148	126	1	0.113405	8.81799	0.107638	1	6188	RPS3
GO:0042157	lipoprotein metabolic process	http://amigo.geneontology.org/amigo/term/GO:0042157	127	1	0.114305	8.74856	0.108447	1	54965	PIGX
GO:1902904	negative regulation of supramolecular fiber organization	http://amigo.geneontology.org/amigo/term/GO:1902904	127	1	0.114305	8.74856	0.108447	1	822	CAPG
GO:0050671	positive regulation of lymphocyte proliferation	http://amigo.geneontology.org/amigo/term/GO:0050671	128	1	0.115205	8.68021	0.109256	1	6188	RPS3
GO:0035270	endocrine system development	http://amigo.geneontology.org/amigo/term/GO:0035270	128	1	0.115205	8.68021	0.109256	1	7490	WT1
GO:0032273	positive regulation of protein polymerization	http://amigo.geneontology.org/amigo/term/GO:0032273	128	1	0.115205	8.68021	0.109256	1	6188	RPS3
GO:0032946	positive regulation of mononuclear cell proliferation	http://amigo.geneontology.org/amigo/term/GO:0032946	129	1	0.116105	8.61292	0.110064	1	6188	RPS3
GO:0042542	response to hydrogen peroxide	http://amigo.geneontology.org/amigo/term/GO:0042542	131	1	0.117905	8.48142	0.111678	1	6188	RPS3
GO:0071236	cellular response to antibiotic	http://amigo.geneontology.org/amigo/term/GO:0071236	133	1	0.119705	8.35388	0.113289	1	6188	RPS3
GO:0070665	positive regulation of leukocyte proliferation	http://amigo.geneontology.org/amigo/term/GO:0070665	133	1	0.119705	8.35388	0.113289	1	6188	RPS3
GO:0031333	negative regulation of protein complex assembly	http://amigo.geneontology.org/amigo/term/GO:0031333	134	1	0.120605	8.29154	0.114093	1	822	CAPG
GO:0008584	male gonad development	http://amigo.geneontology.org/amigo/term/GO:0008584	135	1	0.121505	8.23012	0.114897	1	7490	WT1
GO:0046546	development of primary male sexual characteristics	http://amigo.geneontology.org/amigo/term/GO:0046546	136	1	0.122405	8.16961	0.1157	1	7490	WT1
GO:0051494	negative regulation of cytoskeleton organization	http://amigo.geneontology.org/amigo/term/GO:0051494	136	1	0.122405	8.16961	0.1157	1	822	CAPG
GO:0072006	nephron development	http://amigo.geneontology.org/amigo/term/GO:0072006	137	1	0.123305	8.10998	0.116502	1	7490	WT1
GO:0070972	protein localization to endoplasmic reticulum	http://amigo.geneontology.org/amigo/term/GO:0070972	137	1	0.123305	8.10998	0.116502	1	6188	RPS3
GO:0046683	response to organophosphorus	http://amigo.geneontology.org/amigo/term/GO:0046683	138	1	0.124205	8.05121	0.117304	1	7490	WT1
GO:0046330	positive regulation of JNK cascade	http://amigo.geneontology.org/amigo/term/GO:0046330	138	1	0.124205	8.05121	0.117304	1	6188	RPS3
GO:0045807	positive regulation of endocytosis	http://amigo.geneontology.org/amigo/term/GO:0045807	139	1	0.125105	7.99329	0.118105	1	84251	SGIP1
GO:0072073	kidney epithelium development	http://amigo.geneontology.org/amigo/term/GO:0072073	140	1	0.126005	7.93619	0.118906	1	7490	WT1
GO:0046467	membrane lipid biosynthetic process	http://amigo.geneontology.org/amigo/term/GO:0046467	140	1	0.126005	7.93619	0.118906	1	54965	PIGX
GO:0035051	cardiocyte differentiation	http://amigo.geneontology.org/amigo/term/GO:0035051	141	1	0.126905	7.87991	0.119705	1	7490	WT1
GO:2000241	regulation of reproductive process	http://amigo.geneontology.org/amigo/term/GO:2000241	141	1	0.126905	7.87991	0.119705	1	7490	WT1
GO:0051588	regulation of neurotransmitter transport	http://amigo.geneontology.org/amigo/term/GO:0051588	142	1	0.127805	7.82441	0.120505	1	143425	SYT9
GO:2001056	positive regulation of cysteine-type endopeptidase activity	http://amigo.geneontology.org/amigo/term/GO:2001056	142	1	0.127805	7.82441	0.120505	1	6188	RPS3
GO:0050852	T cell receptor signaling pathway	http://amigo.geneontology.org/amigo/term/GO:0050852	143	1	0.128705	7.7697	0.121303	1	6188	RPS3
GO:0008277	regulation of G protein-coupled receptor signaling pathway	http://amigo.geneontology.org/amigo/term/GO:0008277	144	1	0.129605	7.71574	0.122101	1	5996	RGS1
GO:0034249	negative regulation of cellular amide metabolic process	http://amigo.geneontology.org/amigo/term/GO:0034249	144	1	0.129605	7.71574	0.122101	1	6188	RPS3
GO:0006661	phosphatidylinositol biosynthetic process	http://amigo.geneontology.org/amigo/term/GO:0006661	146	1	0.131405	7.61005	0.123694	1	54965	PIGX
GO:0051592	response to calcium ion	http://amigo.geneontology.org/amigo/term/GO:0051592	147	1	0.132305	7.55828	0.12449	1	143425	SYT9
GO:0051053	negative regulation of DNA metabolic process	http://amigo.geneontology.org/amigo/term/GO:0051053	147	1	0.132305	7.55828	0.12449	1	6188	RPS3
GO:0051092	positive regulation of NF-kappaB transcription factor activity	http://amigo.geneontology.org/amigo/term/GO:0051092	147	1	0.132305	7.55828	0.12449	1	6188	RPS3
GO:0061025	membrane fusion	http://amigo.geneontology.org/amigo/term/GO:0061025	148	1	0.133205	7.50721	0.125285	1	143425	SYT9
GO:0030902	hindbrain development	http://amigo.geneontology.org/amigo/term/GO:0030902	149	1	0.134105	7.45682	0.126079	1	23287	AGTPBP1
GO:0048754	branching morphogenesis of an epithelial tube	http://amigo.geneontology.org/amigo/term/GO:0048754	150	1	0.135005	7.40711	0.126873	1	7490	WT1
GO:1903305	regulation of regulated secretory pathway	http://amigo.geneontology.org/amigo/term/GO:1903305	150	1	0.135005	7.40711	0.126873	1	143425	SYT9
GO:0014074	response to purine-containing compound	http://amigo.geneontology.org/amigo/term/GO:0014074	152	1	0.136805	7.30965	0.128458	1	7490	WT1
GO:0034614	cellular response to reactive oxygen species	http://amigo.geneontology.org/amigo/term/GO:0034614	152	1	0.136805	7.30965	0.128458	1	6188	RPS3
GO:0017156	calcium ion regulated exocytosis	http://amigo.geneontology.org/amigo/term/GO:0017156	152	1	0.136805	7.30965	0.128458	1	143425	SYT9
GO:0048489	synaptic vesicle transport	http://amigo.geneontology.org/amigo/term/GO:0048489	153	1	0.137706	7.26187	0.12925	1	143425	SYT9
GO:0097480	establishment of synaptic vesicle localization	http://amigo.geneontology.org/amigo/term/GO:0097480	153	1	0.137706	7.26187	0.12925	1	143425	SYT9
GO:0030833	regulation of actin filament polymerization	http://amigo.geneontology.org/amigo/term/GO:0030833	153	1	0.137706	7.26187	0.12925	1	822	CAPG
GO:0042129	regulation of T cell proliferation	http://amigo.geneontology.org/amigo/term/GO:0042129	153	1	0.137706	7.26187	0.12925	1	6188	RPS3
GO:0046661	male sex differentiation	http://amigo.geneontology.org/amigo/term/GO:0046661	157	1	0.141306	7.07686	0.132409	1	7490	WT1
GO:2001242	regulation of intrinsic apoptotic signaling pathway	http://amigo.geneontology.org/amigo/term/GO:2001242	158	1	0.142206	7.03207	0.133198	1	6188	RPS3
GO:0050806	positive regulation of synaptic transmission	http://amigo.geneontology.org/amigo/term/GO:0050806	160	1	0.144006	6.94417	0.134772	1	143425	SYT9
GO:0010950	positive regulation of endopeptidase activity	http://amigo.geneontology.org/amigo/term/GO:0010950	163	1	0.146706	6.81636	0.137129	1	6188	RPS3
GO:0048639	positive regulation of developmental growth	http://amigo.geneontology.org/amigo/term/GO:0048639	164	1	0.147606	6.7748	0.137913	1	7490	WT1
GO:0097479	synaptic vesicle localization	http://amigo.geneontology.org/amigo/term/GO:0097479	164	1	0.147606	6.7748	0.137913	1	143425	SYT9
GO:0032874	positive regulation of stress-activated MAPK cascade	http://amigo.geneontology.org/amigo/term/GO:0032874	164	1	0.147606	6.7748	0.137913	1	6188	RPS3
GO:0007269	neurotransmitter secretion	http://amigo.geneontology.org/amigo/term/GO:0007269	165	1	0.148506	6.73374	0.138697	1	143425	SYT9
GO:0099643	signal release from synapse	http://amigo.geneontology.org/amigo/term/GO:0099643	165	1	0.148506	6.73374	0.138697	1	143425	SYT9
GO:0070304	positive regulation of stress-activated protein kinase signaling cascade	http://amigo.geneontology.org/amigo/term/GO:0070304	165	1	0.148506	6.73374	0.138697	1	6188	RPS3
GO:0030324	lung development	http://amigo.geneontology.org/amigo/term/GO:0030324	168	1	0.151206	6.61349	0.141044	1	3290	HSD11B1
GO:2001235	positive regulation of apoptotic signaling pathway	http://amigo.geneontology.org/amigo/term/GO:2001235	169	1	0.152106	6.57436	0.141825	1	6188	RPS3
GO:0140013	meiotic nuclear division	http://amigo.geneontology.org/amigo/term/GO:0140013	169	1	0.152106	6.57436	0.141825	1	93426	SYCE1
GO:0035265	organ growth	http://amigo.geneontology.org/amigo/term/GO:0035265	170	1	0.153006	6.53569	0.142605	1	7490	WT1
GO:0060538	skeletal muscle organ development	http://amigo.geneontology.org/amigo/term/GO:0060538	170	1	0.153006	6.53569	0.142605	1	7490	WT1
GO:0030323	respiratory tube development	http://amigo.geneontology.org/amigo/term/GO:0030323	172	1	0.154806	6.45969	0.144164	1	3290	HSD11B1
GO:0008064	regulation of actin polymerization or depolymerization	http://amigo.geneontology.org/amigo/term/GO:0008064	173	1	0.155706	6.42235	0.144942	1	822	CAPG
GO:0030041	actin filament polymerization	http://amigo.geneontology.org/amigo/term/GO:0030041	173	1	0.155706	6.42235	0.144942	1	822	CAPG
GO:0050796	regulation of insulin secretion	http://amigo.geneontology.org/amigo/term/GO:0050796	174	1	0.156606	6.38544	0.14572	1	143425	SYT9
GO:0030832	regulation of actin filament length	http://amigo.geneontology.org/amigo/term/GO:0030832	174	1	0.156606	6.38544	0.14572	1	822	CAPG
GO:0070507	regulation of microtubule cytoskeleton organization	http://amigo.geneontology.org/amigo/term/GO:0070507	175	1	0.157506	6.34895	0.146497	1	6188	RPS3
GO:0007051	spindle organization	http://amigo.geneontology.org/amigo/term/GO:0007051	175	1	0.157506	6.34895	0.146497	1	6188	RPS3
GO:0030308	negative regulation of cell growth	http://amigo.geneontology.org/amigo/term/GO:0030308	179	1	0.161106	6.20708	0.149598	1	7490	WT1
GO:0021953	central nervous system neuron differentiation	http://amigo.geneontology.org/amigo/term/GO:0021953	179	1	0.161106	6.20708	0.149598	1	23287	AGTPBP1
GO:0042098	T cell proliferation	http://amigo.geneontology.org/amigo/term/GO:0042098	180	1	0.162006	6.17259	0.150372	1	6188	RPS3
GO:0010952	positive regulation of peptidase activity	http://amigo.geneontology.org/amigo/term/GO:0010952	181	1	0.162907	6.13849	0.151145	1	6188	RPS3
GO:0061138	morphogenesis of a branching epithelium	http://amigo.geneontology.org/amigo/term/GO:0061138	182	1	0.163807	6.10476	0.151917	1	7490	WT1
GO:0046328	regulation of JNK cascade	http://amigo.geneontology.org/amigo/term/GO:0046328	183	1	0.164707	6.0714	0.152689	1	6188	RPS3
GO:0050851	antigen receptor-mediated signaling pathway	http://amigo.geneontology.org/amigo/term/GO:0050851	184	1	0.165607	6.03841	0.15346	1	6188	RPS3
GO:0006694	steroid biosynthetic process	http://amigo.geneontology.org/amigo/term/GO:0006694	184	1	0.165607	6.03841	0.15346	1	3290	HSD11B1
GO:0071248	cellular response to metal ion	http://amigo.geneontology.org/amigo/term/GO:0071248	185	1	0.166507	6.00577	0.154231	1	143425	SYT9
GO:1903046	meiotic cell cycle process	http://amigo.geneontology.org/amigo/term/GO:1903046	186	1	0.167407	5.97348	0.155	1	93426	SYCE1
GO:0006612	protein targeting to membrane	http://amigo.geneontology.org/amigo/term/GO:0006612	187	1	0.168307	5.94153	0.155769	1	6188	RPS3
GO:0043401	steroid hormone mediated signaling pathway	http://amigo.geneontology.org/amigo/term/GO:0043401	189	1	0.170107	5.87866	0.157306	1	10424	PGRMC2
GO:0031396	regulation of protein ubiquitination	http://amigo.geneontology.org/amigo/term/GO:0031396	191	1	0.171907	5.8171	0.158839	1	6188	RPS3
GO:0006413	translational initiation	http://amigo.geneontology.org/amigo/term/GO:0006413	192	1	0.172807	5.78681	0.159605	1	6188	RPS3
GO:0099504	synaptic vesicle cycle	http://amigo.geneontology.org/amigo/term/GO:0099504	193	1	0.173707	5.75682	0.16037	1	143425	SYT9
GO:0001763	morphogenesis of a branching structure	http://amigo.geneontology.org/amigo/term/GO:0001763	196	1	0.176407	5.66871	0.162662	1	7490	WT1
GO:1902905	positive regulation of supramolecular fiber organization	http://amigo.geneontology.org/amigo/term/GO:1902905	197	1	0.177307	5.63993	0.163425	1	6188	RPS3
GO:0050870	positive regulation of T cell activation	http://amigo.geneontology.org/amigo/term/GO:0050870	197	1	0.177307	5.63993	0.163425	1	6188	RPS3
GO:0048738	cardiac muscle tissue development	http://amigo.geneontology.org/amigo/term/GO:0048738	200	1	0.180007	5.55533	0.165709	1	7490	WT1
GO:0008154	actin polymerization or depolymerization	http://amigo.geneontology.org/amigo/term/GO:0008154	201	1	0.180907	5.52769	0.166469	1	822	CAPG
GO:0006643	membrane lipid metabolic process	http://amigo.geneontology.org/amigo/term/GO:0006643	202	1	0.181807	5.50033	0.167228	1	54965	PIGX
GO:2001020	regulation of response to DNA damage stimulus	http://amigo.geneontology.org/amigo/term/GO:2001020	203	1	0.182707	5.47323	0.167987	1	6188	RPS3
GO:0099003	vesicle-mediated transport in synapse	http://amigo.geneontology.org/amigo/term/GO:0099003	203	1	0.182707	5.47323	0.167987	1	143425	SYT9
GO:0032886	regulation of microtubule-based process	http://amigo.geneontology.org/amigo/term/GO:0032886	204	1	0.183607	5.44641	0.168745	1	6188	RPS3
GO:0050670	regulation of lymphocyte proliferation	http://amigo.geneontology.org/amigo/term/GO:0050670	204	1	0.183607	5.44641	0.168745	1	6188	RPS3
GO:0090276	regulation of peptide hormone secretion	http://amigo.geneontology.org/amigo/term/GO:0090276	205	1	0.184507	5.41984	0.169502	1	143425	SYT9
GO:0007601	visual perception	http://amigo.geneontology.org/amigo/term/GO:0007601	205	1	0.184507	5.41984	0.169502	1	84839	RAX2
GO:0032944	regulation of mononuclear cell proliferation	http://amigo.geneontology.org/amigo/term/GO:0032944	205	1	0.184507	5.41984	0.169502	1	6188	RPS3
GO:0030073	insulin secretion	http://amigo.geneontology.org/amigo/term/GO:0030073	206	1	0.185407	5.39353	0.170259	1	143425	SYT9
GO:0043281	regulation of cysteine-type endopeptidase activity involved in apoptotic process	http://amigo.geneontology.org/amigo/term/GO:0043281	206	1	0.185407	5.39353	0.170259	1	6188	RPS3
GO:0000956	nuclear-transcribed mRNA catabolic process	http://amigo.geneontology.org/amigo/term/GO:0000956	206	1	0.185407	5.39353	0.170259	1	6188	RPS3
GO:2000027	regulation of animal organ morphogenesis	http://amigo.geneontology.org/amigo/term/GO:2000027	207	1	0.186307	5.36747	0.171015	1	7490	WT1
GO:0017157	regulation of exocytosis	http://amigo.geneontology.org/amigo/term/GO:0017157	207	1	0.186307	5.36747	0.171015	1	143425	SYT9
GO:0050953	sensory perception of light stimulus	http://amigo.geneontology.org/amigo/term/GO:0050953	209	1	0.188108	5.31611	0.172526	1	84839	RAX2
GO:0071241	cellular response to inorganic substance	http://amigo.geneontology.org/amigo/term/GO:0071241	209	1	0.188108	5.31611	0.172526	1	143425	SYT9
GO:1902115	regulation of organelle assembly	http://amigo.geneontology.org/amigo/term/GO:1902115	209	1	0.188108	5.31611	0.172526	1	822	CAPG
GO:0043624	cellular protein complex disassembly	http://amigo.geneontology.org/amigo/term/GO:0043624	210	1	0.189008	5.29079	0.17328	1	822	CAPG
GO:1903039	positive regulation of leukocyte cell-cell adhesion	http://amigo.geneontology.org/amigo/term/GO:1903039	210	1	0.189008	5.29079	0.17328	1	6188	RPS3
GO:0009952	anterior/posterior pattern specification	http://amigo.geneontology.org/amigo/term/GO:0009952	211	1	0.189908	5.26572	0.174033	1	7490	WT1
GO:0032388	positive regulation of intracellular transport	http://amigo.geneontology.org/amigo/term/GO:0032388	212	1	0.190808	5.24088	0.174786	1	143425	SYT9
GO:0007254	JNK cascade	http://amigo.geneontology.org/amigo/term/GO:0007254	212	1	0.190808	5.24088	0.174786	1	6188	RPS3
GO:0070663	regulation of leukocyte proliferation	http://amigo.geneontology.org/amigo/term/GO:0070663	213	1	0.191708	5.21628	0.175539	1	6188	RPS3
GO:0008406	gonad development	http://amigo.geneontology.org/amigo/term/GO:0008406	214	1	0.192608	5.1919	0.17629	1	7490	WT1
GO:0000302	response to reactive oxygen species	http://amigo.geneontology.org/amigo/term/GO:0000302	215	1	0.193508	5.16775	0.177041	1	6188	RPS3
GO:0015893	drug transport	http://amigo.geneontology.org/amigo/term/GO:0015893	216	1	0.194408	5.14383	0.177792	1	143425	SYT9
GO:0007188	adenylate cyclase-modulating G protein-coupled receptor signaling pathway	http://amigo.geneontology.org/amigo/term/GO:0007188	216	1	0.194408	5.14383	0.177792	1	5996	RGS1
GO:1903320	regulation of protein modification by small protein conjugation or removal	http://amigo.geneontology.org/amigo/term/GO:1903320	217	1	0.195308	5.12012	0.178541	1	6188	RPS3
GO:0051495	positive regulation of cytoskeleton organization	http://amigo.geneontology.org/amigo/term/GO:0051495	217	1	0.195308	5.12012	0.178541	1	6188	RPS3
GO:0042445	hormone metabolic process	http://amigo.geneontology.org/amigo/term/GO:0042445	218	1	0.196208	5.09664	0.17929	1	3290	HSD11B1
GO:0045137	development of primary sexual characteristics	http://amigo.geneontology.org/amigo/term/GO:0045137	220	1	0.198008	5.0503	0.180787	1	7490	WT1
GO:0097237	cellular response to toxic substance	http://amigo.geneontology.org/amigo/term/GO:0097237	223	1	0.200708	4.98236	0.183026	1	6188	RPS3
GO:0032872	regulation of stress-activated MAPK cascade	http://amigo.geneontology.org/amigo/term/GO:0032872	228	1	0.205208	4.8731	0.186746	1	6188	RPS3
GO:2000116	regulation of cysteine-type endopeptidase activity	http://amigo.geneontology.org/amigo/term/GO:2000116	229	1	0.206108	4.85182	0.187488	1	6188	RPS3
GO:0070302	regulation of stress-activated protein kinase signaling cascade	http://amigo.geneontology.org/amigo/term/GO:0070302	230	1	0.207008	4.83072	0.18823	1	6188	RPS3
GO:0071356	cellular response to tumor necrosis factor	http://amigo.geneontology.org/amigo/term/GO:0071356	231	1	0.207908	4.80981	0.188971	1	6188	RPS3
GO:0046488	phosphatidylinositol metabolic process	http://amigo.geneontology.org/amigo/term/GO:0046488	234	1	0.210608	4.74815	0.19119	1	54965	PIGX
GO:0009755	hormone-mediated signaling pathway	http://amigo.geneontology.org/amigo/term/GO:0009755	237	1	0.213309	4.68805	0.193403	1	10424	PGRMC2
GO:0006909	phagocytosis	http://amigo.geneontology.org/amigo/term/GO:0006909	238	1	0.214209	4.66835	0.194139	1	1089	CEACAM4
GO:0015850	organic hydroxy compound transport	http://amigo.geneontology.org/amigo/term/GO:0015850	240	1	0.216009	4.62944	0.19561	1	143425	SYT9
GO:0046474	glycerophospholipid biosynthetic process	http://amigo.geneontology.org/amigo/term/GO:0046474	242	1	0.217809	4.59118	0.197079	1	54965	PIGX
GO:0030072	peptide hormone secretion	http://amigo.geneontology.org/amigo/term/GO:0030072	247	1	0.222309	4.49825	0.200739	1	143425	SYT9
GO:0022409	positive regulation of cell-cell adhesion	http://amigo.geneontology.org/amigo/term/GO:0022409	247	1	0.222309	4.49825	0.200739	1	6188	RPS3
GO:0051321	meiotic cell cycle	http://amigo.geneontology.org/amigo/term/GO:0051321	248	1	0.223209	4.48011	0.201469	1	93426	SYCE1
GO:0045165	cell fate commitment	http://amigo.geneontology.org/amigo/term/GO:0045165	249	1	0.224109	4.46212	0.202199	1	7490	WT1
GO:0007187	G protein-coupled receptor signaling pathway, coupled to cyclic nucleotide second messenger	http://amigo.geneontology.org/amigo/term/GO:0007187	250	1	0.225009	4.44427	0.202928	1	5996	RGS1
GO:0110053	regulation of actin filament organization	http://amigo.geneontology.org/amigo/term/GO:0110053	250	1	0.225009	4.44427	0.202928	1	822	CAPG
GO:0045927	positive regulation of growth	http://amigo.geneontology.org/amigo/term/GO:0045927	250	1	0.225009	4.44427	0.202928	1	7490	WT1
GO:0045926	negative regulation of growth	http://amigo.geneontology.org/amigo/term/GO:0045926	250	1	0.225009	4.44427	0.202928	1	7490	WT1
GO:0021537	telencephalon development	http://amigo.geneontology.org/amigo/term/GO:0021537	250	1	0.225009	4.44427	0.202928	1	23287	AGTPBP1
GO:0034612	response to tumor necrosis factor	http://amigo.geneontology.org/amigo/term/GO:0034612	251	1	0.225909	4.42656	0.203656	1	6188	RPS3
GO:0007281	germ cell development	http://amigo.geneontology.org/amigo/term/GO:0007281	251	1	0.225909	4.42656	0.203656	1	7490	WT1
GO:0051091	positive regulation of DNA-binding transcription factor activity	http://amigo.geneontology.org/amigo/term/GO:0051091	255	1	0.229509	4.35712	0.206563	1	6188	RPS3
GO:0030100	regulation of endocytosis	http://amigo.geneontology.org/amigo/term/GO:0030100	257	1	0.231309	4.32322	0.208013	1	84251	SGIP1
GO:0071383	cellular response to steroid hormone stimulus	http://amigo.geneontology.org/amigo/term/GO:0071383	257	1	0.231309	4.32322	0.208013	1	10424	PGRMC2
GO:0043406	positive regulation of MAP kinase activity	http://amigo.geneontology.org/amigo/term/GO:0043406	258	1	0.232209	4.30646	0.208737	1	6188	RPS3
GO:0098813	nuclear chromosome segregation	http://amigo.geneontology.org/amigo/term/GO:0098813	258	1	0.232209	4.30646	0.208737	1	93426	SYCE1
GO:0051251	positive regulation of lymphocyte activation	http://amigo.geneontology.org/amigo/term/GO:0051251	259	1	0.233109	4.28983	0.20946	1	6188	RPS3
GO:0051146	striated muscle cell differentiation	http://amigo.geneontology.org/amigo/term/GO:0051146	260	1	0.234009	4.27333	0.210183	1	7490	WT1
GO:0060485	mesenchyme development	http://amigo.geneontology.org/amigo/term/GO:0060485	262	1	0.235809	4.24071	0.211626	1	7490	WT1
GO:0046651	lymphocyte proliferation	http://amigo.geneontology.org/amigo/term/GO:0046651	264	1	0.23761	4.20859	0.213068	1	6188	RPS3
GO:0061448	connective tissue development	http://amigo.geneontology.org/amigo/term/GO:0061448	265	1	0.23851	4.1927	0.213787	1	7490	WT1
GO:0046883	regulation of hormone secretion	http://amigo.geneontology.org/amigo/term/GO:0046883	266	1	0.23941	4.17694	0.214506	1	143425	SYT9
GO:0032943	mononuclear cell proliferation	http://amigo.geneontology.org/amigo/term/GO:0032943	266	1	0.23941	4.17694	0.214506	1	6188	RPS3
GO:0007548	sex differentiation	http://amigo.geneontology.org/amigo/term/GO:0007548	266	1	0.23941	4.17694	0.214506	1	7490	WT1
GO:0006836	neurotransmitter transport	http://amigo.geneontology.org/amigo/term/GO:0006836	268	1	0.24121	4.14577	0.215943	1	143425	SYT9
GO:0045017	glycerolipid biosynthetic process	http://amigo.geneontology.org/amigo/term/GO:0045017	271	1	0.24391	4.09988	0.218092	1	54965	PIGX
GO:0001822	kidney development	http://amigo.geneontology.org/amigo/term/GO:0001822	274	1	0.24661	4.05499	0.220237	1	7490	WT1
GO:0051403	stress-activated MAPK cascade	http://amigo.geneontology.org/amigo/term/GO:0051403	276	1	0.24841	4.0256	0.221663	1	6188	RPS3
GO:0034599	cellular response to oxidative stress	http://amigo.geneontology.org/amigo/term/GO:0034599	278	1	0.25021	3.99664	0.223087	1	6188	RPS3
GO:0070661	leukocyte proliferation	http://amigo.geneontology.org/amigo/term/GO:0070661	281	1	0.25291	3.95397	0.225219	1	6188	RPS3
GO:0008654	phospholipid biosynthetic process	http://amigo.geneontology.org/amigo/term/GO:0008654	283	1	0.25471	3.92603	0.226637	1	54965	PIGX
GO:0097193	intrinsic apoptotic signaling pathway	http://amigo.geneontology.org/amigo/term/GO:0097193	285	1	0.25651	3.89848	0.228052	1	6188	RPS3
GO:1903037	regulation of leukocyte cell-cell adhesion	http://amigo.geneontology.org/amigo/term/GO:1903037	286	1	0.25741	3.88485	0.228759	1	6188	RPS3
GO:0006898	receptor-mediated endocytosis	http://amigo.geneontology.org/amigo/term/GO:0006898	287	1	0.25831	3.87131	0.229465	1	84251	SGIP1
GO:0072001	renal system development	http://amigo.geneontology.org/amigo/term/GO:0072001	289	1	0.26011	3.84452	0.230876	1	7490	WT1
GO:0051650	establishment of vesicle localization	http://amigo.geneontology.org/amigo/term/GO:0051650	289	1	0.26011	3.84452	0.230876	1	143425	SYT9
GO:0043414	macromolecule methylation	http://amigo.geneontology.org/amigo/term/GO:0043414	291	1	0.26191	3.8181	0.232284	1	7490	WT1
GO:0002696	positive regulation of leukocyte activation	http://amigo.geneontology.org/amigo/term/GO:0002696	298	1	0.268211	3.72841	0.237195	1	6188	RPS3
GO:0002429	immune response-activating cell surface receptor signaling pathway	http://amigo.geneontology.org/amigo/term/GO:0002429	300	1	0.270011	3.70356	0.238592	1	6188	RPS3

## Sheet: bp05
geneSet	description	link	size	overlap	expect	enrichmentRatio	pValue	FDR	overlapId	userId
GO:0048592	eye morphogenesis	http://amigo.geneontology.org/amigo/term/GO:0048592	144	2	0.129605	15.4315	0.0072313	1	1296;23287	COL8A2;AGTPBP1
GO:0060541	respiratory system development	http://amigo.geneontology.org/amigo/term/GO:0060541	193	2	0.173707	11.5136	0.0126866	1	3290;7490	HSD11B1;WT1
GO:0032271	regulation of protein polymerization	http://amigo.geneontology.org/amigo/term/GO:0032271	203	2	0.182707	10.9465	0.0139664	1	822;6188	CAPG;RPS3
GO:0051054	positive regulation of DNA metabolic process	http://amigo.geneontology.org/amigo/term/GO:0051054	219	2	0.197108	10.1467	0.0161265	1	6188;7490	WT1;RPS3
GO:0072111	cell proliferation involved in kidney development	http://amigo.geneontology.org/amigo/term/GO:0072111	20	1	0.0180007	55.5533	0.0178577	1	7490	WT1
GO:0060231	mesenchymal to epithelial transition	http://amigo.geneontology.org/amigo/term/GO:0060231	20	1	0.0180007	55.5533	0.0178577	1	7490	WT1
GO:0060039	pericardium development	http://amigo.geneontology.org/amigo/term/GO:0060039	20	1	0.0180007	55.5533	0.0178577	1	7490	WT1
GO:0071800	podosome assembly	http://amigo.geneontology.org/amigo/term/GO:0071800	20	1	0.0180007	55.5533	0.0178577	1	822	CAPG
GO:0007130	synaptonemal complex assembly	http://amigo.geneontology.org/amigo/term/GO:0007130	20	1	0.0180007	55.5533	0.0178577	1	93426	SYCE1
GO:0021697	cerebellar cortex formation	http://amigo.geneontology.org/amigo/term/GO:0021697	21	1	0.0189008	52.9079	0.0187428	1	23287	AGTPBP1
GO:0072010	glomerular epithelium development	http://amigo.geneontology.org/amigo/term/GO:0072010	21	1	0.0189008	52.9079	0.0187428	1	7490	WT1
GO:0097320	plasma membrane tubulation	http://amigo.geneontology.org/amigo/term/GO:0097320	21	1	0.0189008	52.9079	0.0187428	1	84251	SGIP1
GO:0050857	positive regulation of antigen receptor-mediated signaling pathway	http://amigo.geneontology.org/amigo/term/GO:0050857	21	1	0.0189008	52.9079	0.0187428	1	6188	RPS3
GO:0030539	male genitalia development	http://amigo.geneontology.org/amigo/term/GO:0030539	22	1	0.0198008	50.503	0.019627	1	7490	WT1
GO:0061213	positive regulation of mesonephros development	http://amigo.geneontology.org/amigo/term/GO:0061213	22	1	0.0198008	50.503	0.019627	1	7490	WT1
GO:0001956	positive regulation of neurotransmitter secretion	http://amigo.geneontology.org/amigo/term/GO:0001956	22	1	0.0198008	50.503	0.019627	1	143425	SYT9
GO:0032069	regulation of nuclease activity	http://amigo.geneontology.org/amigo/term/GO:0032069	22	1	0.0198008	50.503	0.019627	1	6188	RPS3
GO:0007530	sex determination	http://amigo.geneontology.org/amigo/term/GO:0007530	22	1	0.0198008	50.503	0.019627	1	7490	WT1
GO:0072012	glomerulus vasculature development	http://amigo.geneontology.org/amigo/term/GO:0072012	23	1	0.0207008	48.3072	0.0205106	1	7490	WT1
GO:0044030	regulation of DNA methylation	http://amigo.geneontology.org/amigo/term/GO:0044030	23	1	0.0207008	48.3072	0.0205106	1	7490	WT1
GO:0072215	regulation of metanephros development	http://amigo.geneontology.org/amigo/term/GO:0072215	23	1	0.0207008	48.3072	0.0205106	1	7490	WT1
GO:0002021	response to dietary excess	http://amigo.geneontology.org/amigo/term/GO:0002021	23	1	0.0207008	48.3072	0.0205106	1	84251	SGIP1
GO:0031629	synaptic vesicle fusion to presynaptic active zone membrane	http://amigo.geneontology.org/amigo/term/GO:0031629	23	1	0.0207008	48.3072	0.0205106	1	143425	SYT9
GO:0070193	synaptonemal complex organization	http://amigo.geneontology.org/amigo/term/GO:0070193	23	1	0.0207008	48.3072	0.0205106	1	93426	SYCE1
GO:0090596	sensory organ morphogenesis	http://amigo.geneontology.org/amigo/term/GO:0090596	250	2	0.225009	8.88853	0.0206924	1	1296;23287	COL8A2;AGTPBP1
GO:0030325	adrenal gland development	http://amigo.geneontology.org/amigo/term/GO:0030325	24	1	0.0216009	46.2944	0.0213934	1	7490	WT1
GO:0042104	positive regulation of activated T cell proliferation	http://amigo.geneontology.org/amigo/term/GO:0042104	24	1	0.0216009	46.2944	0.0213934	1	6188	RPS3
GO:0048520	positive regulation of behavior	http://amigo.geneontology.org/amigo/term/GO:0048520	24	1	0.0216009	46.2944	0.0213934	1	84251	SGIP1
GO:0099500	vesicle fusion to plasma membrane	http://amigo.geneontology.org/amigo/term/GO:0099500	24	1	0.0216009	46.2944	0.0213934	1	143425	SYT9
GO:0031334	positive regulation of protein complex assembly	http://amigo.geneontology.org/amigo/term/GO:0031334	258	2	0.232209	8.61292	0.0219496	1	822;6188	CAPG;RPS3
GO:0021680	cerebellar Purkinje cell layer development	http://amigo.geneontology.org/amigo/term/GO:0021680	25	1	0.0225009	44.4427	0.0222754	1	23287	AGTPBP1
GO:0008211	glucocorticoid metabolic process	http://amigo.geneontology.org/amigo/term/GO:0008211	25	1	0.0225009	44.4427	0.0222754	1	3290	HSD11B1
GO:0061440	kidney vasculature development	http://amigo.geneontology.org/amigo/term/GO:0061440	25	1	0.0225009	44.4427	0.0222754	1	7490	WT1
GO:0045956	positive regulation of calcium ion-dependent exocytosis	http://amigo.geneontology.org/amigo/term/GO:0045956	25	1	0.0225009	44.4427	0.0222754	1	143425	SYT9
GO:0031116	positive regulation of microtubule polymerization	http://amigo.geneontology.org/amigo/term/GO:0031116	25	1	0.0225009	44.4427	0.0222754	1	6188	RPS3
GO:0061437	renal system vasculature development	http://amigo.geneontology.org/amigo/term/GO:0061437	25	1	0.0225009	44.4427	0.0222754	1	7490	WT1
GO:0072273	metanephric nephron morphogenesis	http://amigo.geneontology.org/amigo/term/GO:0072273	26	1	0.0234009	42.7333	0.0231567	1	7490	WT1
GO:0018200	peptidyl-glutamic acid modification	http://amigo.geneontology.org/amigo/term/GO:0018200	26	1	0.0234009	42.7333	0.0231567	1	23287	AGTPBP1
GO:0061217	regulation of mesonephros development	http://amigo.geneontology.org/amigo/term/GO:0061217	26	1	0.0234009	42.7333	0.0231567	1	7490	WT1
GO:0051258	protein polymerization	http://amigo.geneontology.org/amigo/term/GO:0051258	270	2	0.24301	8.23012	0.0238943	1	822;6188	CAPG;RPS3
GO:0072207	metanephric epithelium development	http://amigo.geneontology.org/amigo/term/GO:0072207	27	1	0.024301	41.1506	0.0240373	1	7490	WT1
GO:0060259	regulation of feeding behavior	http://amigo.geneontology.org/amigo/term/GO:0060259	27	1	0.024301	41.1506	0.0240373	1	84251	SGIP1
GO:0031112	positive regulation of microtubule polymerization or depolymerization	http://amigo.geneontology.org/amigo/term/GO:0031112	29	1	0.026101	38.3126	0.0257962	1	6188	RPS3
GO:1902895	positive regulation of pri-miRNA transcription by RNA polymerase II	http://amigo.geneontology.org/amigo/term/GO:1902895	29	1	0.026101	38.3126	0.0257962	1	7490	WT1
GO:0034698	response to gonadotropin	http://amigo.geneontology.org/amigo/term/GO:0034698	29	1	0.026101	38.3126	0.0257962	1	7490	WT1
GO:0021696	cerebellar cortex morphogenesis	http://amigo.geneontology.org/amigo/term/GO:0021696	30	1	0.0270011	37.0356	0.0266746	1	23287	AGTPBP1
GO:0032743	positive regulation of interleukin-2 production	http://amigo.geneontology.org/amigo/term/GO:0032743	30	1	0.0270011	37.0356	0.0266746	1	6188	RPS3
GO:0031338	regulation of vesicle fusion	http://amigo.geneontology.org/amigo/term/GO:0031338	30	1	0.0270011	37.0356	0.0266746	1	143425	SYT9
GO:0006506	GPI anchor biosynthetic process	http://amigo.geneontology.org/amigo/term/GO:0006506	31	1	0.0279011	35.8409	0.0275522	1	54965	PIGX
GO:0045738	negative regulation of DNA repair	http://amigo.geneontology.org/amigo/term/GO:0045738	31	1	0.0279011	35.8409	0.0275522	1	6188	RPS3
GO:0016180	snRNA processing	http://amigo.geneontology.org/amigo/term/GO:0016180	31	1	0.0279011	35.8409	0.0275522	1	80789	INTS5
GO:0006505	GPI anchor metabolic process	http://amigo.geneontology.org/amigo/term/GO:0006505	32	1	0.0288012	34.7208	0.028429	1	54965	PIGX
GO:0003338	metanephros morphogenesis	http://amigo.geneontology.org/amigo/term/GO:0003338	33	1	0.0297012	33.6687	0.0293052	1	7490	WT1
GO:0021772	olfactory bulb development	http://amigo.geneontology.org/amigo/term/GO:0021772	33	1	0.0297012	33.6687	0.0293052	1	23287	AGTPBP1
GO:0097009	energy homeostasis	http://amigo.geneontology.org/amigo/term/GO:0097009	34	1	0.0306012	32.6784	0.0301806	1	84251	SGIP1
GO:0021988	olfactory lobe development	http://amigo.geneontology.org/amigo/term/GO:0021988	34	1	0.0306012	32.6784	0.0301806	1	23287	AGTPBP1
GO:0000578	embryonic axis specification	http://amigo.geneontology.org/amigo/term/GO:0000578	35	1	0.0315013	31.7448	0.0310552	1	7490	WT1
GO:0060421	positive regulation of heart growth	http://amigo.geneontology.org/amigo/term/GO:0060421	36	1	0.0324013	30.863	0.0319291	1	7490	WT1
GO:1900117	regulation of execution phase of apoptosis	http://amigo.geneontology.org/amigo/term/GO:1900117	36	1	0.0324013	30.863	0.0319291	1	6188	RPS3
GO:0051693	actin filament capping	http://amigo.geneontology.org/amigo/term/GO:0051693	37	1	0.0333013	30.0288	0.0328023	1	822	CAPG
GO:0021587	cerebellum morphogenesis	http://amigo.geneontology.org/amigo/term/GO:0021587	37	1	0.0333013	30.0288	0.0328023	1	23287	AGTPBP1
GO:0003156	regulation of animal organ formation	http://amigo.geneontology.org/amigo/term/GO:0003156	37	1	0.0333013	30.0288	0.0328023	1	7490	WT1
GO:0050856	regulation of T cell receptor signaling pathway	http://amigo.geneontology.org/amigo/term/GO:0050856	37	1	0.0333013	30.0288	0.0328023	1	6188	RPS3
GO:0046006	regulation of activated T cell proliferation	http://amigo.geneontology.org/amigo/term/GO:0046006	38	1	0.0342014	29.2386	0.0336748	1	6188	RPS3
GO:0042769	DNA damage response, detection of DNA damage	http://amigo.geneontology.org/amigo/term/GO:0042769	39	1	0.0351014	28.4889	0.0345465	1	6188	RPS3
GO:0051590	positive regulation of neurotransmitter transport	http://amigo.geneontology.org/amigo/term/GO:0051590	39	1	0.0351014	28.4889	0.0345465	1	143425	SYT9
GO:1902229	regulation of intrinsic apoptotic signaling pathway in response to DNA damage	http://amigo.geneontology.org/amigo/term/GO:1902229	39	1	0.0351014	28.4889	0.0345465	1	6188	RPS3
GO:0014046	dopamine secretion	http://amigo.geneontology.org/amigo/term/GO:0014046	40	1	0.0360014	27.7767	0.0354175	1	143425	SYT9
GO:0030835	negative regulation of actin filament depolymerization	http://amigo.geneontology.org/amigo/term/GO:0030835	40	1	0.0360014	27.7767	0.0354175	1	822	CAPG
GO:0090184	positive regulation of kidney development	http://amigo.geneontology.org/amigo/term/GO:0090184	40	1	0.0360014	27.7767	0.0354175	1	7490	WT1
GO:0014059	regulation of dopamine secretion	http://amigo.geneontology.org/amigo/term/GO:0014059	40	1	0.0360014	27.7767	0.0354175	1	143425	SYT9
GO:1902893	regulation of pri-miRNA transcription by RNA polymerase II	http://amigo.geneontology.org/amigo/term/GO:1902893	40	1	0.0360014	27.7767	0.0354175	1	7490	WT1
GO:0072583	clathrin-dependent endocytosis	http://amigo.geneontology.org/amigo/term/GO:0072583	41	1	0.0369015	27.0992	0.0362877	1	84251	SGIP1
GO:0021575	hindbrain morphogenesis	http://amigo.geneontology.org/amigo/term/GO:0021575	41	1	0.0369015	27.0992	0.0362877	1	23287	AGTPBP1
GO:0072210	metanephric nephron development	http://amigo.geneontology.org/amigo/term/GO:0072210	41	1	0.0369015	27.0992	0.0362877	1	7490	WT1
GO:0006284	base-excision repair	http://amigo.geneontology.org/amigo/term/GO:0006284	43	1	0.0387015	25.8388	0.038026	1	6188	RPS3
GO:0001754	eye photoreceptor cell differentiation	http://amigo.geneontology.org/amigo/term/GO:0001754	43	1	0.0387015	25.8388	0.038026	1	23287	AGTPBP1
GO:0031113	regulation of microtubule polymerization	http://amigo.geneontology.org/amigo/term/GO:0031113	43	1	0.0387015	25.8388	0.038026	1	6188	RPS3
GO:0050798	activated T cell proliferation	http://amigo.geneontology.org/amigo/term/GO:0050798	44	1	0.0396016	25.2515	0.0388941	1	6188	RPS3
GO:0035850	epithelial cell differentiation involved in kidney development	http://amigo.geneontology.org/amigo/term/GO:0035850	44	1	0.0396016	25.2515	0.0388941	1	7490	WT1
GO:0061614	pri-miRNA transcription by RNA polymerase II	http://amigo.geneontology.org/amigo/term/GO:0061614	45	1	0.0405016	24.6904	0.0397614	1	7490	WT1
GO:0007129	synapsis	http://amigo.geneontology.org/amigo/term/GO:0007129	45	1	0.0405016	24.6904	0.0397614	1	93426	SYCE1
GO:0048806	genitalia development	http://amigo.geneontology.org/amigo/term/GO:0048806	46	1	0.0414017	24.1536	0.040628	1	7490	WT1
GO:0009948	anterior/posterior axis specification	http://amigo.geneontology.org/amigo/term/GO:0009948	47	1	0.0423017	23.6397	0.0414938	1	7490	WT1
GO:0046622	positive regulation of organ growth	http://amigo.geneontology.org/amigo/term/GO:0046622	47	1	0.0423017	23.6397	0.0414938	1	7490	WT1
GO:0021695	cerebellar cortex development	http://amigo.geneontology.org/amigo/term/GO:0021695	48	1	0.0432017	23.1472	0.042359	1	23287	AGTPBP1
GO:1903307	positive regulation of regulated secretory pathway	http://amigo.geneontology.org/amigo/term/GO:1903307	50	1	0.0450018	22.2213	0.044087	1	143425	SYT9
GO:0030834	regulation of actin filament depolymerization	http://amigo.geneontology.org/amigo/term/GO:0030834	50	1	0.0450018	22.2213	0.044087	1	822	CAPG
GO:0048260	positive regulation of receptor-mediated endocytosis	http://amigo.geneontology.org/amigo/term/GO:0048260	51	1	0.0459018	21.7856	0.04495	1	84251	SGIP1
GO:0015872	dopamine transport	http://amigo.geneontology.org/amigo/term/GO:0015872	52	1	0.0468019	21.3667	0.0458122	1	143425	SYT9
GO:2000242	negative regulation of reproductive process	http://amigo.geneontology.org/amigo/term/GO:2000242	52	1	0.0468019	21.3667	0.0458122	1	7490	WT1
GO:0030042	actin filament depolymerization	http://amigo.geneontology.org/amigo/term/GO:0030042	53	1	0.0477019	20.9635	0.0466737	1	822	CAPG
GO:0071320	cellular response to cAMP	http://amigo.geneontology.org/amigo/term/GO:0071320	53	1	0.0477019	20.9635	0.0466737	1	7490	WT1
GO:0061005	cell differentiation involved in kidney development	http://amigo.geneontology.org/amigo/term/GO:0061005	54	1	0.0486019	20.5753	0.0475345	1	7490	WT1
GO:0045143	homologous chromosome segregation	http://amigo.geneontology.org/amigo/term/GO:0045143	54	1	0.0486019	20.5753	0.0475345	1	93426	SYCE1
GO:0032663	regulation of interleukin-2 production	http://amigo.geneontology.org/amigo/term/GO:0032663	54	1	0.0486019	20.5753	0.0475345	1	6188	RPS3
GO:0090183	regulation of kidney development	http://amigo.geneontology.org/amigo/term/GO:0090183	54	1	0.0486019	20.5753	0.0475345	1	7490	WT1
GO:0030837	negative regulation of actin filament polymerization	http://amigo.geneontology.org/amigo/term/GO:0030837	55	1	0.049502	20.2012	0.0483945	1	822	CAPG
GO:2001244	positive regulation of intrinsic apoptotic signaling pathway	http://amigo.geneontology.org/amigo/term/GO:2001244	55	1	0.049502	20.2012	0.0483945	1	6188	RPS3

## Sheet: cc
geneSet	description	link	size	overlap	expect	enrichmentRatio	pValue	FDR	overlapId	userId
GO:0072686	mitotic spindle	http://amigo.geneontology.org/amigo/term/GO:0072686	99	2	0.0450102	44.4343	0.000858284	0.236363	822;6188	CAPG;RPS3
GO:0030665	clathrin-coated vesicle membrane	http://amigo.geneontology.org/amigo/term/GO:0030665	107	2	0.0486474	41.1121	0.00100154	0.236363	84251;143425	SYT9;SGIP1
GO:0030662	coated vesicle membrane	http://amigo.geneontology.org/amigo/term/GO:0030662	169	2	0.0768356	26.0296	0.00247196	0.333803	84251;143425	SYT9;SGIP1
GO:0030136	clathrin-coated vesicle	http://amigo.geneontology.org/amigo/term/GO:0030136	181	2	0.0822914	24.3039	0.00282884	0.333803	84251;143425	SYT9;SGIP1
GO:0030135	coated vesicle	http://amigo.geneontology.org/amigo/term/GO:0030135	275	2	0.125028	15.9964	0.00640367	0.489171	84251;143425	SYT9;SGIP1
GO:0031045	dense core granule	http://amigo.geneontology.org/amigo/term/GO:0031045	20	1	0.00909298	109.975	0.00905868	0.489171	143425	SYT9
GO:0030132	clathrin coat of coated pit	http://amigo.geneontology.org/amigo/term/GO:0030132	20	1	0.00909298	109.975	0.00905868	0.489171	84251	SGIP1
GO:0032039	integrator complex	http://amigo.geneontology.org/amigo/term/GO:0032039	23	1	0.0104569	95.6304	0.0104113	0.489171	80789	INTS5
GO:0030125	clathrin vesicle coat	http://amigo.geneontology.org/amigo/term/GO:0030125	28	1	0.0127302	78.5536	0.012662	0.489171	84251	SGIP1
GO:0030131	clathrin adaptor complex	http://amigo.geneontology.org/amigo/term/GO:0030131	28	1	0.0127302	78.5536	0.012662	0.489171	84251	SGIP1
GO:0090543	Flemming body	http://amigo.geneontology.org/amigo/term/GO:0090543	28	1	0.0127302	78.5536	0.012662	0.489171	822	CAPG
GO:0098686	hippocampal mossy fiber to CA3 synapse	http://amigo.geneontology.org/amigo/term/GO:0098686	32	1	0.0145488	68.7344	0.0144594	0.489171	143425	SYT9
GO:0030285	integral component of synaptic vesicle membrane	http://amigo.geneontology.org/amigo/term/GO:0030285	33	1	0.0150034	66.6515	0.0149082	0.489171	143425	SYT9
GO:0000795	synaptonemal complex	http://amigo.geneontology.org/amigo/term/GO:0000795	40	1	0.018186	54.9875	0.0180455	0.489171	93426	SYCE1
GO:0099086	synaptonemal structure	http://amigo.geneontology.org/amigo/term/GO:0099086	40	1	0.018186	54.9875	0.0180455	0.489171	93426	SYCE1
GO:0022627	cytosolic small ribosomal subunit	http://amigo.geneontology.org/amigo/term/GO:0022627	43	1	0.0195499	51.1512	0.0193873	0.489171	6188	RPS3
GO:0030669	clathrin-coated endocytic vesicle membrane	http://amigo.geneontology.org/amigo/term/GO:0030669	44	1	0.0200045	49.9886	0.0198343	0.489171	84251	SGIP1
GO:0030119	AP-type membrane coat adaptor complex	http://amigo.geneontology.org/amigo/term/GO:0030119	45	1	0.0204592	48.8778	0.020281	0.489171	84251	SGIP1
GO:0030118	clathrin coat	http://amigo.geneontology.org/amigo/term/GO:0030118	46	1	0.0209138	47.8152	0.0207276	0.489171	84251	SGIP1
GO:0098563	intrinsic component of synaptic vesicle membrane	http://amigo.geneontology.org/amigo/term/GO:0098563	46	1	0.0209138	47.8152	0.0207276	0.489171	143425	SYT9
GO:0030120	vesicle coat	http://amigo.geneontology.org/amigo/term/GO:0030120	57	1	0.025915	38.5877	0.0256281	0.576022	84251	SGIP1
GO:0045334	clathrin-coated endocytic vesicle	http://amigo.geneontology.org/amigo/term/GO:0045334	63	1	0.0286429	34.9127	0.0282921	0.606993	84251	SGIP1
GO:0005905	clathrin-coated pit	http://amigo.geneontology.org/amigo/term/GO:0005905	67	1	0.0304615	32.8284	0.0300645	0.613102	84251	SGIP1
GO:0015935	small ribosomal subunit	http://amigo.geneontology.org/amigo/term/GO:0015935	71	1	0.0322801	30.9789	0.0318341	0.613102	6188	RPS3
GO:0005844	polysome	http://amigo.geneontology.org/amigo/term/GO:0005844	73	1	0.0331894	30.1301	0.0327178	0.613102	6188	RPS3
GO:0005581	collagen trimer	http://amigo.geneontology.org/amigo/term/GO:0005581	87	1	0.0395544	25.2816	0.0388843	0.613102	1296	COL8A2
GO:0031234	extrinsic component of cytoplasmic side of plasma membrane	http://amigo.geneontology.org/amigo/term/GO:0031234	89	1	0.0404637	24.7135	0.0397624	0.613102	5996	RGS1
GO:0005604	basement membrane	http://amigo.geneontology.org/amigo/term/GO:0005604	91	1	0.041373	24.1703	0.0406398	0.613102	1296	COL8A2
GO:0032587	ruffle membrane	http://amigo.geneontology.org/amigo/term/GO:0032587	93	1	0.0422823	23.6505	0.0415165	0.613102	6188	RPS3
GO:0030117	membrane coat	http://amigo.geneontology.org/amigo/term/GO:0030117	97	1	0.0441009	22.6753	0.0432678	0.613102	84251	SGIP1
GO:0048475	coated membrane	http://amigo.geneontology.org/amigo/term/GO:0048475	97	1	0.0441009	22.6753	0.0432678	0.613102	84251	SGIP1
GO:0000794	condensed nuclear chromosome	http://amigo.geneontology.org/amigo/term/GO:0000794	100	1	0.0454649	21.995	0.0445794	0.613102	93426	SYCE1
GO:0030672	synaptic vesicle membrane	http://amigo.geneontology.org/amigo/term/GO:0030672	102	1	0.0463742	21.5637	0.045453	0.613102	143425	SYT9
GO:0099501	exocytic vesicle membrane	http://amigo.geneontology.org/amigo/term/GO:0099501	102	1	0.0463742	21.5637	0.045453	0.613102	143425	SYT9
GO:0042470	melanosome	http://amigo.geneontology.org/amigo/term/GO:0042470	105	1	0.0477381	20.9476	0.046762	0.613102	822	CAPG
GO:0048770	pigment granule	http://amigo.geneontology.org/amigo/term/GO:0048770	105	1	0.0477381	20.9476	0.046762	0.613102	822	CAPG
GO:0022626	cytosolic ribosome	http://amigo.geneontology.org/amigo/term/GO:0022626	111	1	0.050466	19.8153	0.0493753	0.629869	6188	RPS3
GO:0005814	centriole	http://amigo.geneontology.org/amigo/term/GO:0005814	132	1	0.0600136	16.6629	0.0584727	0.726292	822	CAPG
GO:0009898	cytoplasmic side of plasma membrane	http://amigo.geneontology.org/amigo/term/GO:0009898	149	1	0.0677427	14.7617	0.0657813	0.793172	5996	RGS1
GO:0030666	endocytic vesicle membrane	http://amigo.geneontology.org/amigo/term/GO:0030666	160	1	0.0727438	13.7469	0.0704839	0.793172	84251	SGIP1
GO:0019897	extrinsic component of plasma membrane	http://amigo.geneontology.org/amigo/term/GO:0019897	162	1	0.0736531	13.5772	0.0713367	0.793172	5996	RGS1
GO:0001726	ruffle	http://amigo.geneontology.org/amigo/term/GO:0001726	169	1	0.0768356	13.0148	0.0743161	0.793172	6188	RPS3
GO:0031256	leading edge membrane	http://amigo.geneontology.org/amigo/term/GO:0031256	169	1	0.0768356	13.0148	0.0743161	0.793172	6188	RPS3
GO:0030496	midbody	http://amigo.geneontology.org/amigo/term/GO:0030496	171	1	0.0777449	12.8626	0.0751658	0.793172	822	CAPG
GO:0098562	cytoplasmic side of membrane	http://amigo.geneontology.org/amigo/term/GO:0098562	173	1	0.0786542	12.7139	0.0760148	0.793172	5996	RGS1
GO:0044450	microtubule organizing center part	http://amigo.geneontology.org/amigo/term/GO:0044450	178	1	0.0809275	12.3567	0.0781344	0.793172	822	CAPG
GO:0008021	synaptic vesicle	http://amigo.geneontology.org/amigo/term/GO:0008021	180	1	0.0818368	12.2194	0.0789811	0.793172	143425	SYT9
GO:0044391	ribosomal subunit	http://amigo.geneontology.org/amigo/term/GO:0044391	186	1	0.0845647	11.8253	0.0815169	0.801583	6188	RPS3
GO:0070382	exocytic vesicle	http://amigo.geneontology.org/amigo/term/GO:0070382	197	1	0.0895658	11.165	0.0861501	0.817224	143425	SYT9
GO:0030658	transport vesicle membrane	http://amigo.geneontology.org/amigo/term/GO:0030658	198	1	0.0900205	11.1086	0.0865703	0.817224	143425	SYT9
GO:0031301	integral component of organelle membrane	http://amigo.geneontology.org/amigo/term/GO:0031301	204	1	0.0927484	10.7819	0.0890879	0.8245	143425	SYT9
GO:0000793	condensed chromosome	http://amigo.geneontology.org/amigo/term/GO:0000793	223	1	0.101387	9.86323	0.0970202	0.869813	93426	SYCE1
GO:0031300	intrinsic component of organelle membrane	http://amigo.geneontology.org/amigo/term/GO:0031300	227	1	0.103205	9.68943	0.0986824	0.869813	143425	SYT9
GO:0005840	ribosome	http://amigo.geneontology.org/amigo/term/GO:0005840	229	1	0.104115	9.6048	0.0995125	0.869813	6188	RPS3
GO:0044445	cytosolic part	http://amigo.geneontology.org/amigo/term/GO:0044445	244	1	0.110934	9.01434	0.105717	0.907244	6188	RPS3
GO:0019898	extrinsic component of membrane	http://amigo.geneontology.org/amigo/term/GO:0019898	287	1	0.130484	7.66376	0.123297	1	5996	RGS1
GO:0030139	endocytic vesicle	http://amigo.geneontology.org/amigo/term/GO:0030139	289	1	0.131393	7.61073	0.124107	1	84251	SGIP1
GO:0030667	secretory granule membrane	http://amigo.geneontology.org/amigo/term/GO:0030667	293	1	0.133212	7.50683	0.125725	1	143425	SYT9
GO:0031965	nuclear membrane	http://amigo.geneontology.org/amigo/term/GO:0031965	299	1	0.13594	7.35619	0.128148	1	80789	INTS5

## Sheet: cc05
geneSet	description	link	size	overlap	expect	enrichmentRatio	pValue	FDR	overlapId	userId
GO:0072686	mitotic spindle	http://amigo.geneontology.org/amigo/term/GO:0072686	99	2	0.0450102	44.4343	0.000858284	0.236363	822;6188	CAPG;RPS3
GO:0030665	clathrin-coated vesicle membrane	http://amigo.geneontology.org/amigo/term/GO:0030665	107	2	0.0486474	41.1121	0.00100154	0.236363	84251;143425	SYT9;SGIP1
GO:0030662	coated vesicle membrane	http://amigo.geneontology.org/amigo/term/GO:0030662	169	2	0.0768356	26.0296	0.00247196	0.333803	84251;143425	SYT9;SGIP1
GO:0030136	clathrin-coated vesicle	http://amigo.geneontology.org/amigo/term/GO:0030136	181	2	0.0822914	24.3039	0.00282884	0.333803	84251;143425	SYT9;SGIP1
GO:0030135	coated vesicle	http://amigo.geneontology.org/amigo/term/GO:0030135	275	2	0.125028	15.9964	0.00640367	0.489171	84251;143425	SYT9;SGIP1
GO:0030132	clathrin coat of coated pit	http://amigo.geneontology.org/amigo/term/GO:0030132	20	1	0.00909298	109.975	0.00905868	0.489171	84251	SGIP1
GO:0031045	dense core granule	http://amigo.geneontology.org/amigo/term/GO:0031045	20	1	0.00909298	109.975	0.00905868	0.489171	143425	SYT9
GO:0032039	integrator complex	http://amigo.geneontology.org/amigo/term/GO:0032039	23	1	0.0104569	95.6304	0.0104113	0.489171	80789	INTS5
GO:0030131	clathrin adaptor complex	http://amigo.geneontology.org/amigo/term/GO:0030131	28	1	0.0127302	78.5536	0.012662	0.489171	84251	SGIP1
GO:0030125	clathrin vesicle coat	http://amigo.geneontology.org/amigo/term/GO:0030125	28	1	0.0127302	78.5536	0.012662	0.489171	84251	SGIP1
GO:0090543	Flemming body	http://amigo.geneontology.org/amigo/term/GO:0090543	28	1	0.0127302	78.5536	0.012662	0.489171	822	CAPG
GO:0098686	hippocampal mossy fiber to CA3 synapse	http://amigo.geneontology.org/amigo/term/GO:0098686	32	1	0.0145488	68.7344	0.0144594	0.489171	143425	SYT9
GO:0030285	integral component of synaptic vesicle membrane	http://amigo.geneontology.org/amigo/term/GO:0030285	33	1	0.0150034	66.6515	0.0149082	0.489171	143425	SYT9
GO:0000795	synaptonemal complex	http://amigo.geneontology.org/amigo/term/GO:0000795	40	1	0.018186	54.9875	0.0180455	0.489171	93426	SYCE1
GO:0099086	synaptonemal structure	http://amigo.geneontology.org/amigo/term/GO:0099086	40	1	0.018186	54.9875	0.0180455	0.489171	93426	SYCE1
GO:0022627	cytosolic small ribosomal subunit	http://amigo.geneontology.org/amigo/term/GO:0022627	43	1	0.0195499	51.1512	0.0193873	0.489171	6188	RPS3
GO:0030669	clathrin-coated endocytic vesicle membrane	http://amigo.geneontology.org/amigo/term/GO:0030669	44	1	0.0200045	49.9886	0.0198343	0.489171	84251	SGIP1
GO:0030119	AP-type membrane coat adaptor complex	http://amigo.geneontology.org/amigo/term/GO:0030119	45	1	0.0204592	48.8778	0.020281	0.489171	84251	SGIP1
GO:0030118	clathrin coat	http://amigo.geneontology.org/amigo/term/GO:0030118	46	1	0.0209138	47.8152	0.0207276	0.489171	84251	SGIP1
GO:0098563	intrinsic component of synaptic vesicle membrane	http://amigo.geneontology.org/amigo/term/GO:0098563	46	1	0.0209138	47.8152	0.0207276	0.489171	143425	SYT9
GO:0030120	vesicle coat	http://amigo.geneontology.org/amigo/term/GO:0030120	57	1	0.025915	38.5877	0.0256281	0.576022	84251	SGIP1
GO:0045334	clathrin-coated endocytic vesicle	http://amigo.geneontology.org/amigo/term/GO:0045334	63	1	0.0286429	34.9127	0.0282921	0.606993	84251	SGIP1
GO:0005905	clathrin-coated pit	http://amigo.geneontology.org/amigo/term/GO:0005905	67	1	0.0304615	32.8284	0.0300645	0.613102	84251	SGIP1
GO:0015935	small ribosomal subunit	http://amigo.geneontology.org/amigo/term/GO:0015935	71	1	0.0322801	30.9789	0.0318341	0.613102	6188	RPS3
GO:0005844	polysome	http://amigo.geneontology.org/amigo/term/GO:0005844	73	1	0.0331894	30.1301	0.0327178	0.613102	6188	RPS3
GO:0005581	collagen trimer	http://amigo.geneontology.org/amigo/term/GO:0005581	87	1	0.0395544	25.2816	0.0388843	0.613102	1296	COL8A2
GO:0031234	extrinsic component of cytoplasmic side of plasma membrane	http://amigo.geneontology.org/amigo/term/GO:0031234	89	1	0.0404637	24.7135	0.0397624	0.613102	5996	RGS1
GO:0005604	basement membrane	http://amigo.geneontology.org/amigo/term/GO:0005604	91	1	0.041373	24.1703	0.0406398	0.613102	1296	COL8A2
GO:0032587	ruffle membrane	http://amigo.geneontology.org/amigo/term/GO:0032587	93	1	0.0422823	23.6505	0.0415165	0.613102	6188	RPS3
GO:0048475	coated membrane	http://amigo.geneontology.org/amigo/term/GO:0048475	97	1	0.0441009	22.6753	0.0432678	0.613102	84251	SGIP1
GO:0030117	membrane coat	http://amigo.geneontology.org/amigo/term/GO:0030117	97	1	0.0441009	22.6753	0.0432678	0.613102	84251	SGIP1
GO:0000794	condensed nuclear chromosome	http://amigo.geneontology.org/amigo/term/GO:0000794	100	1	0.0454649	21.995	0.0445794	0.613102	93426	SYCE1
GO:0099501	exocytic vesicle membrane	http://amigo.geneontology.org/amigo/term/GO:0099501	102	1	0.0463742	21.5637	0.045453	0.613102	143425	SYT9
GO:0030672	synaptic vesicle membrane	http://amigo.geneontology.org/amigo/term/GO:0030672	102	1	0.0463742	21.5637	0.045453	0.613102	143425	SYT9
GO:0042470	melanosome	http://amigo.geneontology.org/amigo/term/GO:0042470	105	1	0.0477381	20.9476	0.046762	0.613102	822	CAPG
GO:0048770	pigment granule	http://amigo.geneontology.org/amigo/term/GO:0048770	105	1	0.0477381	20.9476	0.046762	0.613102	822	CAPG
GO:0022626	cytosolic ribosome	http://amigo.geneontology.org/amigo/term/GO:0022626	111	1	0.050466	19.8153	0.0493753	0.629869	6188	RPS3

## Sheet: mf
geneSet	description	link	size	overlap	expect	enrichmentRatio	pValue	FDR	overlapId	userId
GO:0005496	steroid binding	http://amigo.geneontology.org/amigo/term/GO:0005496	92	2	0.0496671	40.2681	0.00105751	0.725453	3290;10424	HSD11B1;PGRMC2
GO:0008017	microtubule binding	http://amigo.geneontology.org/amigo/term/GO:0008017	239	2	0.129026	15.5007	0.0068949	0.980727	6188;84251	SGIP1;RPS3
GO:0016799	hydrolase activity, hydrolyzing N-glycosyl compounds	http://amigo.geneontology.org/amigo/term/GO:0016799	21	1	0.0113371	88.2063	0.0112828	0.980727	6188	RPS3
GO:0001965	G-protein alpha-subunit binding	http://amigo.geneontology.org/amigo/term/GO:0001965	22	1	0.0118769	84.197	0.0118172	0.980727	5996	RGS1
GO:0033764	steroid dehydrogenase activity, acting on the CH-OH group of donors, NAD or NADP as acceptor	http://amigo.geneontology.org/amigo/term/GO:0033764	26	1	0.0140364	71.2436	0.0139524	0.980727	3290	HSD11B1
GO:0004181	metallocarboxypeptidase activity	http://amigo.geneontology.org/amigo/term/GO:0004181	29	1	0.0156559	63.8736	0.0155511	0.980727	23287	AGTPBP1
GO:0016229	steroid dehydrogenase activity	http://amigo.geneontology.org/amigo/term/GO:0016229	31	1	0.0167356	59.7527	0.0166157	0.980727	3290	HSD11B1
GO:0044390	ubiquitin-like protein conjugating enzyme binding	http://amigo.geneontology.org/amigo/term/GO:0044390	37	1	0.0199748	50.0631	0.0198031	0.980727	6188	RPS3
GO:0030020	extracellular matrix structural constituent conferring tensile strength	http://amigo.geneontology.org/amigo/term/GO:0030020	37	1	0.0199748	50.0631	0.0198031	0.980727	1296	COL8A2
GO:0051879	Hsp90 protein binding	http://amigo.geneontology.org/amigo/term/GO:0051879	38	1	0.0205147	48.7456	0.0203334	0.980727	6188	RPS3
GO:0030544	Hsp70 protein binding	http://amigo.geneontology.org/amigo/term/GO:0030544	39	1	0.0210545	47.4957	0.0208635	0.980727	6188	RPS3
GO:0004520	endodeoxyribonuclease activity	http://amigo.geneontology.org/amigo/term/GO:0004520	40	1	0.0215944	46.3083	0.0213934	0.980727	6188	RPS3
GO:0004180	carboxypeptidase activity	http://amigo.geneontology.org/amigo/term/GO:0004180	44	1	0.0237538	42.0985	0.0235102	0.980727	23287	AGTPBP1
GO:0051018	protein kinase A binding	http://amigo.geneontology.org/amigo/term/GO:0051018	48	1	0.0259133	38.5903	0.0256229	0.980727	6188	RPS3
GO:0003707	steroid hormone receptor activity	http://amigo.geneontology.org/amigo/term/GO:0003707	53	1	0.0286126	34.9497	0.0282581	0.980727	10424	PGRMC2
GO:0005544	calcium-dependent phospholipid binding	http://amigo.geneontology.org/amigo/term/GO:0005544	55	1	0.0296923	33.6788	0.0293104	0.980727	143425	SYT9
GO:0001786	phosphatidylserine binding	http://amigo.geneontology.org/amigo/term/GO:0001786	55	1	0.0296923	33.6788	0.0293104	0.980727	143425	SYT9
GO:0030276	clathrin binding	http://amigo.geneontology.org/amigo/term/GO:0030276	57	1	0.030772	32.4971	0.0303617	0.980727	143425	SYT9
GO:0004536	deoxyribonuclease activity	http://amigo.geneontology.org/amigo/term/GO:0004536	59	1	0.0318517	31.3955	0.031412	0.980727	6188	RPS3
GO:0008235	metalloexopeptidase activity	http://amigo.geneontology.org/amigo/term/GO:0008235	61	1	0.0329314	30.3661	0.0324612	0.980727	23287	AGTPBP1
GO:0051536	iron-sulfur cluster binding	http://amigo.geneontology.org/amigo/term/GO:0051536	62	1	0.0334713	29.8763	0.0329855	0.980727	6188	RPS3
GO:0051540	metal cluster binding	http://amigo.geneontology.org/amigo/term/GO:0051540	62	1	0.0334713	29.8763	0.0329855	0.980727	6188	RPS3
GO:0019843	rRNA binding	http://amigo.geneontology.org/amigo/term/GO:0019843	65	1	0.0350909	28.4974	0.0345567	0.980727	6188	RPS3
GO:0003684	damaged DNA binding	http://amigo.geneontology.org/amigo/term/GO:0003684	69	1	0.0372503	26.8454	0.0366482	0.980727	6188	RPS3
GO:0019905	syntaxin binding	http://amigo.geneontology.org/amigo/term/GO:0019905	70	1	0.0377902	26.4619	0.0371704	0.980727	143425	SYT9
GO:0005546	phosphatidylinositol-4,5-bisphosphate binding	http://amigo.geneontology.org/amigo/term/GO:0005546	70	1	0.0377902	26.4619	0.0371704	0.980727	143425	SYT9
GO:0016835	carbon-oxygen lyase activity	http://amigo.geneontology.org/amigo/term/GO:0016835	75	1	0.0404895	24.6978	0.0397778	1	6188	RPS3
GO:0072341	modified amino acid binding	http://amigo.geneontology.org/amigo/term/GO:0072341	86	1	0.0464279	21.5388	0.045492	1	143425	SYT9
GO:1902936	phosphatidylinositol bisphosphate binding	http://amigo.geneontology.org/amigo/term/GO:1902936	100	1	0.053986	18.5233	0.052721	1	143425	SYT9
GO:0000149	SNARE binding	http://amigo.geneontology.org/amigo/term/GO:0000149	102	1	0.0550657	18.1601	0.0537497	1	143425	SYT9
GO:0008238	exopeptidase activity	http://amigo.geneontology.org/amigo/term/GO:0008238	110	1	0.0593846	16.8394	0.0578546	1	23287	AGTPBP1
GO:0031072	heat shock protein binding	http://amigo.geneontology.org/amigo/term/GO:0031072	114	1	0.061544	16.2485	0.0599012	1	6188	RPS3
GO:0016798	hydrolase activity, acting on glycosyl bonds	http://amigo.geneontology.org/amigo/term/GO:0016798	117	1	0.0631636	15.8319	0.0614335	1	6188	RPS3
GO:0016616	oxidoreductase activity, acting on the CH-OH group of donors, NAD or NADP as acceptor	http://amigo.geneontology.org/amigo/term/GO:0016616	119	1	0.0642433	15.5658	0.0624538	1	3290	HSD11B1
GO:0004519	endonuclease activity	http://amigo.geneontology.org/amigo/term/GO:0004519	120	1	0.0647832	15.4361	0.0629636	1	6188	RPS3
GO:0017124	SH3 domain binding	http://amigo.geneontology.org/amigo/term/GO:0017124	126	1	0.0680223	14.7011	0.0660171	1	84251	SGIP1
GO:0016614	oxidoreductase activity, acting on CH-OH group of donors	http://amigo.geneontology.org/amigo/term/GO:0016614	130	1	0.0701818	14.2487	0.0680478	1	3290	HSD11B1
GO:1901981	phosphatidylinositol phosphate binding	http://amigo.geneontology.org/amigo/term/GO:1901981	150	1	0.0809789	12.3489	0.0781429	1	143425	SYT9
GO:0003735	structural constituent of ribosome	http://amigo.geneontology.org/amigo/term/GO:0003735	156	1	0.0842181	11.8739	0.0811524	1	6188	RPS3
GO:0005201	extracellular matrix structural constituent	http://amigo.geneontology.org/amigo/term/GO:0005201	158	1	0.0852978	11.7236	0.0821536	1	1296	COL8A2
GO:0030674	protein binding, bridging	http://amigo.geneontology.org/amigo/term/GO:0030674	172	1	0.0928559	10.7694	0.0891351	1	1296	COL8A2
GO:0016829	lyase activity	http://amigo.geneontology.org/amigo/term/GO:0016829	182	1	0.0982545	10.1777	0.0940929	1	6188	RPS3
GO:0140097	catalytic activity, acting on DNA	http://amigo.geneontology.org/amigo/term/GO:0140097	184	1	0.0993342	10.067	0.0950816	1	6188	RPS3
GO:0008237	metallopeptidase activity	http://amigo.geneontology.org/amigo/term/GO:0008237	185	1	0.099874	10.0126	0.0955756	1	23287	AGTPBP1
GO:0051015	actin filament binding	http://amigo.geneontology.org/amigo/term/GO:0051015	192	1	0.103653	9.64757	0.0990268	1	822	CAPG
GO:0005516	calmodulin binding	http://amigo.geneontology.org/amigo/term/GO:0005516	192	1	0.103653	9.64757	0.0990268	1	5996	RGS1
GO:0060090	molecular adaptor activity	http://amigo.geneontology.org/amigo/term/GO:0060090	194	1	0.104733	9.54811	0.100011	1	1296	COL8A2
GO:0004518	nuclease activity	http://amigo.geneontology.org/amigo/term/GO:0004518	205	1	0.110671	9.03577	0.105405	1	6188	RPS3
GO:0003729	mRNA binding	http://amigo.geneontology.org/amigo/term/GO:0003729	233	1	0.125787	7.94993	0.119007	1	6188	RPS3
GO:0035091	phosphatidylinositol binding	http://amigo.geneontology.org/amigo/term/GO:0035091	236	1	0.127407	7.84887	0.120453	1	143425	SYT9
GO:0005096	GTPase activator activity	http://amigo.geneontology.org/amigo/term/GO:0005096	275	1	0.148461	6.73576	0.139065	1	5996	RGS1

## Sheet: mf05
geneSet	description	link	size	overlap	expect	enrichmentRatio	pValue	FDR	overlapId	userId
GO:0005544	calcium-dependent phospholipid binding	http://amigo.geneontology.org/amigo/term/GO:0005544	55	1	0.0296923	33.6788	0.0293104	0.980727	143425	SYT9
GO:0016835	carbon-oxygen lyase activity	http://amigo.geneontology.org/amigo/term/GO:0016835	75	1	0.0404895	24.6978	0.0397778	1	6188	RPS3
GO:0004180	carboxypeptidase activity	http://amigo.geneontology.org/amigo/term/GO:0004180	44	1	0.0237538	42.0985	0.0235102	0.980727	23287	AGTPBP1
GO:0030276	clathrin binding	http://amigo.geneontology.org/amigo/term/GO:0030276	57	1	0.030772	32.4971	0.0303617	0.980727	143425	SYT9
GO:0003684	damaged DNA binding	http://amigo.geneontology.org/amigo/term/GO:0003684	69	1	0.0372503	26.8454	0.0366482	0.980727	6188	RPS3
GO:0004536	deoxyribonuclease activity	http://amigo.geneontology.org/amigo/term/GO:0004536	59	1	0.0318517	31.3955	0.031412	0.980727	6188	RPS3
GO:0004520	endodeoxyribonuclease activity	http://amigo.geneontology.org/amigo/term/GO:0004520	40	1	0.0215944	46.3083	0.0213934	0.980727	6188	RPS3
GO:0030020	extracellular matrix structural constituent conferring tensile strength	http://amigo.geneontology.org/amigo/term/GO:0030020	37	1	0.0199748	50.0631	0.0198031	0.980727	1296	COL8A2
GO:0001965	G-protein alpha-subunit binding	http://amigo.geneontology.org/amigo/term/GO:0001965	22	1	0.0118769	84.197	0.0118172	0.980727	5996	RGS1
GO:0030544	Hsp70 protein binding	http://amigo.geneontology.org/amigo/term/GO:0030544	39	1	0.0210545	47.4957	0.0208635	0.980727	6188	RPS3
GO:0051879	Hsp90 protein binding	http://amigo.geneontology.org/amigo/term/GO:0051879	38	1	0.0205147	48.7456	0.0203334	0.980727	6188	RPS3
GO:0016799	hydrolase activity, hydrolyzing N-glycosyl compounds	http://amigo.geneontology.org/amigo/term/GO:0016799	21	1	0.0113371	88.2063	0.0112828	0.980727	6188	RPS3
GO:0051536	iron-sulfur cluster binding	http://amigo.geneontology.org/amigo/term/GO:0051536	62	1	0.0334713	29.8763	0.0329855	0.980727	6188	RPS3
GO:0051540	metal cluster binding	http://amigo.geneontology.org/amigo/term/GO:0051540	62	1	0.0334713	29.8763	0.0329855	0.980727	6188	RPS3
GO:0004181	metallocarboxypeptidase activity	http://amigo.geneontology.org/amigo/term/GO:0004181	29	1	0.0156559	63.8736	0.0155511	0.980727	23287	AGTPBP1
GO:0008235	metalloexopeptidase activity	http://amigo.geneontology.org/amigo/term/GO:0008235	61	1	0.0329314	30.3661	0.0324612	0.980727	23287	AGTPBP1
GO:0008017	microtubule binding	http://amigo.geneontology.org/amigo/term/GO:0008017	239	2	0.129026	15.5007	0.0068949	0.980727	6188;84251	SGIP1;RPS3
GO:0072341	modified amino acid binding	http://amigo.geneontology.org/amigo/term/GO:0072341	86	1	0.0464279	21.5388	0.045492	1	143425	SYT9
GO:0005546	phosphatidylinositol-4,5-bisphosphate binding	http://amigo.geneontology.org/amigo/term/GO:0005546	70	1	0.0377902	26.4619	0.0371704	0.980727	143425	SYT9
GO:0001786	phosphatidylserine binding	http://amigo.geneontology.org/amigo/term/GO:0001786	55	1	0.0296923	33.6788	0.0293104	0.980727	143425	SYT9
GO:0051018	protein kinase A binding	http://amigo.geneontology.org/amigo/term/GO:0051018	48	1	0.0259133	38.5903	0.0256229	0.980727	6188	RPS3
GO:0019843	rRNA binding	http://amigo.geneontology.org/amigo/term/GO:0019843	65	1	0.0350909	28.4974	0.0345567	0.980727	6188	RPS3
GO:0005496	steroid binding	http://amigo.geneontology.org/amigo/term/GO:0005496	92	2	0.0496671	40.2681	0.00105751	0.725453	3290;10424	HSD11B1;PGRMC2
GO:0016229	steroid dehydrogenase activity	http://amigo.geneontology.org/amigo/term/GO:0016229	31	1	0.0167356	59.7527	0.0166157	0.980727	3290	HSD11B1
GO:0033764	steroid dehydrogenase activity, acting on the CH-OH group of donors, NAD or NADP as acceptor	http://amigo.geneontology.org/amigo/term/GO:0033764	26	1	0.0140364	71.2436	0.0139524	0.980727	3290	HSD11B1
GO:0003707	steroid hormone receptor activity	http://amigo.geneontology.org/amigo/term/GO:0003707	53	1	0.0286126	34.9497	0.0282581	0.980727	10424	PGRMC2
GO:0019905	syntaxin binding	http://amigo.geneontology.org/amigo/term/GO:0019905	70	1	0.0377902	26.4619	0.0371704	0.980727	143425	SYT9
GO:0044390	ubiquitin-like protein conjugating enzyme binding	http://amigo.geneontology.org/amigo/term/GO:0044390	37	1	0.0199748	50.0631	0.0198031	0.980727	6188	RPS3
